# Supplementary material for: Hidden diversity of Acoelomorpha revealed through metabarcoding
Source: Biol Lett. 2016 Sep;12(9):20160674. doi: 10.1098/rsbl.2016.0674 (PMC5046940; doi:10.1098/rsbl.2016.0674)
Supplement: Supplementary_Material1.txt (named Final alignment.txt in the latest submission): Alignment of 18S GenBank reference sequences and the environmental OTUs identified in this study [file rsbl20160674supp3.txt]

>OTU_BM_253
------------------------------------------------------------------------------------------------------------------------------------------------------------------------------------------------------------------------------------------------------------------------------------------------------------------------------------------------------------------------------------------------------------------------------------------------------------------------------------------------------------------------------------------------------------------------------------------------------------------------------------------------------------------AGCCTCTACAAGCATATGCAAAAGTTGCTGCGTTTGAAAAGCTCATAGTTGGATCCGTAGTCTGTTCGACTTCTT--TCACACTACAGTCAG--TGTATTGTCTGTGTGGACGTTGA-TCTGGACTG----T-CCCTTC-GTTAAGGGTGTTTGCACTTAATTGTGTTGA-ACTCTCGGAACGGAGTATTTACCTTGAGTAAATTAGAGTGCTCAAAGCAAGCTTA-TGATTGAATAATAAAGCATGGAATAATGGAGGAGGCCTGCTCTCTATATAGCACCGGTTGCTGG-AGTAGCAGTAATGGTTAAAAGGAACAGTCGGGGGTATTTGTATTGCTACGTTAGAGGTGAAATTCTTGGATCGTGGCAAGACAAACTAAAGCGAAGGCATTTACCAAGAATGTTTTCA---------------------------------------------------------------------------------------------------------------------------------------------------------------------------------------------------------------------------------------------------------------------------------------------------------------------------------------------------------------------------------------------------------------------------------------------------------------------------------------------------------------------------------------------------------------------------------------------------------------------------------------------------------------------------------------------------------------------------------------------------------------------------------------------------------------------------------------------------------------------------------------------------
>AY297952_Childia_brachyposthium
-----------------------------------------------------------------------------------------------------------------------------------------------------------------------------------------------------------------------------------------------------------------------------------------------TGACGAATACTGAGTAACTGA---AGGACCTCCATACGCTATATACA---GCGGGAGGCGATGCATTCGAATATCTGCCCTATCAACTTCTGACGGTAGTGTAACGGACTACCGTGGTTGTGACGGNTGACGGGGAATCAGGGTTCGATTCCGGAGAGGGAGCCTGAGAAACGGCTACCACTTTCAAGAAAGGCAGCAGGCACGCAAATTACCCAATGTCGGGACGACGAGGTAGTGACGAAAAATAACGATATGAGCCCATT----GGGTTTGTAATCGGAATGGAAGGGATTTAACAAATCCCTTGAGGATCTAGTAGAGGGCAAGTCTGGTGCCAGCAGCCGCGGTAATACCAGCCTCTACAAGCATATGCAAAAGTTGCTGCGTTTGAAAAGCTCATAGTTGGATCCGTAGTCTGTTCGACTTCTT--TCACACTACAGTCAG--TGTATTGTCTGTGTGGACGTTGA-TCTGGACTG----T-CCCTTC-GTTAAGGGTGTTTGCACTTAATTGTGTTGA-ACTCTCGGAACGGAGTATTTACCTTGAGTAAATTAGAGTGCTCAAAGCAAGCTTA-TGATTGAATAATAAAGCATGGAATAATGGAGGAGGCCTGCTCTCTATATAGCACCGGTTGCTGG-AGTAGCAGTAATGGTTAAAAGGAACAGTCGGGGGTATTTGTATTGCTACGTTAGAGGTGAAATTCTTGGATCGTGGCAAGACAAACTAAAGCGAAGGCATTTACCAAGAATGTTTTCATTAATCAAGAACGAAAGTCAGAGCATTGAAGAGGCTTAGATACCCTCGTAATTCTGACCATAAACGATACCAACTTACGATTTGTCAAAGTCCTTT-TCTGACTTGTCAAGGAGTTA-ACCGGGAAACCAAAGTTTTTTGGCTCCGGGGGAAGTATGGTTGCAAAATCGAAACTTAAAGGAATTGACGGAAGGGCACCACCAGGAGTGGAGCCTGCGNCTTAATTTGACTCAACACGGGAAAACTCACCAGGTCCAGACATCGAAAGGATTGACAGATTGA-ATATCTTTCATGATTCAATGGGTGGTGGTGCATGGCCGTTCTTAGTTAGTGGAGTGATCTGTCTGGTTAATTCCGGTAACGAACGAGATCCTAGCCATTTAAATAGAAGTAGTAA-CTT----CGGTTGCTATAAACTTCTTAGAGGAACTATGCGGAATATAATACCGCAA--GAAG--TGGGGCTATAACAGGTCTGTGATGCCCTTAGATGTCCTGGGCTGCACGCGCGCTACACTGAGTACAGATGTGTGATT--GTGGAAACCTAGTCCGAAATGGTCCGGGTAACCACCAAAATGTACTG-CTTATGATTGGGATAGACTATTGTAACTAGTAGTCTTGAACGAGGAATTCCTAGTAATTTCAAGTCAACAACTTGATGTGATTACGTCCCTGCCCTTTGTACACACCGCCCGTCGCTACTACTGATTGGATGATTAAGCAAGAACTTCTGAAACTTGCAGGTAAAGC----TT-CGTGCTGAACC-A-GTGAGCGG--AAGAGAGTCGAGTTTTGTTGTCTAGAGGAAGTAAAAGTCGTAACAAGGTTTCCGTN-GTGAACCTGCAGATG--------
>FR837683_Childia_macroposthium
-------------------------------------------------ATGCAAGTACAAGTTCA-GCTTG----AATTAAGTGAAACCGCGAATGGCTCATTAAATCAGTTTTGGTTCATTTGTATGTCC--CAT-TTATATGAATAACTGCGGTAACCCTGCAGCTAATGCATGCTA-TTGCTCTTCT-----------ACG----------GAGAGAACTTTTACTAGC-ATA---ACTGG-AC-CCA-TCTGCACGGCAC--------AGGT--GG--TAAATGACGAATACTGAGTAACTGA---AGGACCTTCATACGCTATATACA---GCGGAAGGCGATGCATTCGAATATCTGCCCTATCAACTTCTGACGGTAGTGTAACGGACTACCGTGGTTGTGACGGGTGACGGGGAATCAGGGTTCGATTCCGGAGAGGGAGCCTGAGAAACGGCTACCACTTTCAAGAAAGGCAGCAGGCACGCAAATTACCCAATGTCGGGACGACGAGGTAGTGACGAAAAATAACGATATGAGCCCATT----GGGTTTGTAATCGGAATGGAAGGGATTTAACAAATCCCTTGAGGATCTAGTAGAGGGCAAGTCTGGTGCCAGCAGCCGCGGTAATACCAGCCTCTACAAGCATATGCAAAAGTTGCTGCGTTTGAAAAGCTCATAGTTGGATCCGTAGTCTGTTCGACTTCTT--TCACGCTACAGTCAG--TGTACTGTCTGTGTGGACGTTGA-TCTGGACTG----T-CCCTTC-GTTAAGGGTGTTTGCACTTAATTGTGTTGA-ACTCTCGGAACGGAGTATTTACCTTGAGTAAATTAGAGTGCTCAAAGCAAGCTTA-TGATTGAATAATAAAGCATGGAATAATGGAGGAGGCCTGCTCTCTATATAGCACCGGTTGCTGG-AGTAGCAGTAATGGTTAAAAGGAACAGTCGGGGGTATTTGTATTGCTACGTTAGAGGTGAAATTCTTGGATCGTGGCAAGACAAACTAAAGCGAAGGCATTTACCAAGAATGTTTTCATTAATCAAGAACGAAAGTCAGAGCATTGAAGAGGCTTAGATACCCTCGTAATTCTGACCATAAACGATACCAACTTACGATTTGTCAAAGTCCTTT-TCTGACTTGGCAAGGAGTTA-ACCGGGAAACCAAAGTTTTTTGGCTCCGGGGGAAGTATGGTTGCAAAATCGAAACTTAAAGGAATTGACGGAAGGGCACCACCAGGAGTGGAGCCTGCGGCTTAATTTGACTCAACACGGGAAAACTCACCAGGTCCAGACATCGAAAGGATTGACAGATTGA-ATATCTTTCATGATTCAATGGGTGGTGGTGCATGGCCGTTCTTAGTTAGTGGAGTGATCTGTCTGGTTAATTCCGGTAACGAACGAGATCCTAGCCATTTAAATAGAAGTAGTAA-CTT----CGGTTGCTATAAACTTCTTAGAGGAACTATGCGGAATATAATACCGCAAG-GAAG--TGGGGCTATAACAGGTCTGTGATGCCCTTAGATGTCCTGGGCTGCACGCGCGCTACACTGAGTACAGATGTGTGATT--GTGGAAACCTAGTCCGAAATGGTCCGGGTAACCACCAAAATGTACTG-CTTATGATTGGGATAGACTATTGTAACTAGTAGTCTTGAACGAGGAATTCCTAGTAATTTCAAGTCAACAACTTGATGTGATTACGTCCCTGCCCTTTGTACACACCGCCCGTCGCTACTACTGATTGGATGATTAAGCAAGAACTTCTGAAACTTGCAGGTAAAGC----TT-CGTGCTGAACC-A-GTGAGCGG--AAGAGAGTCGAGTTTTGTTGTCTA--------------------------------------------------------
>FR837681_Childia_brachyposthium
-------------------------------------------------ATGCAAGTACAAGTTCA-GCTTG---AAATTAAGTGAAACCGCGAATGGCTCATTAAATCAGTTTTGGTTCATTTGTATGTCC--CAT-TTATATGAATAACTGCGGTAACCCTGCAGCTAATGCATGCTA-TTGCTCTTCT-----------ACG----------GAGAGAACTTTTACTAGC-ATA---ACTGG-AC-CCA-TCTGCACGGCAC--------AGGT--GG--TAAATGACGAATACTGAGTAACTGA---AGGACCTTCATACGCTATATACA---GCGGAAGGCGATGCATTCGAATATCTGCCCTATCAACTTCTGACGGTAGTGTAACGGACTACCGTGGTTGTGACGGGTGACGGGGAATCAGGGTTCGATTCCGGAGAGGGAGCCTGAGAAACGGCTACCACTTTCAAGAAAGGCAGCAGGCACGCAAATTACCCAATGTCGGGACGACGAGGTAGTGACGAAAAATAACGATATGAGCCCATT----GGGTTTGTAATCGGAATGGAAGGGATTTAACAAATCCCTTGAGGATCTAGTAGAGGGCAAGTCTGGTGCCAGCAGCCGCGGTAATACCAGCCTCTACAAGCATATGCAAAAGTTGCTGCGTTTGAAAAGCTCATAGTTGGATCCGTAGTCTGTTCGACTTCTT--TCACGCTACAGTCAG--TGTACTGTCTGTGTGGACGTTGA-TCTGGACTG----T-CCCTTC-GTTAAGGGTGTTTGCACTTCATTGTGTTGA-ACTCTCGGAACGGAGTATTTACCTTGAGTAAATTAGAGTGCTCAAAGCAAGCTTA-TGATTGAATAATAAAGCATGGAATAATGGAGGAGGCCTGCTCTCTATATAGCACCGGTTGCTGG-AGTAGCAGTAATGGTTAAAAGGAACAGTCGGGGGTATTTGTATTGCTACGTTAGAGGTGAAATTCTTGGATCGTGGCAAGACAAACTAAAGCGAAGGCATTTACCAAGAATGTTTTCATTAATCAAGAACGAAAGTCAGAGCATTGAAGAGGCTTAGATACCCTCGTAATTCTGACCATAAACGATACCAACTTACGATTTGTCAAAGTCCTTT-TCTGACTTGGCAAGGAGTTA-ACCGGGAAACCAAAGTTTTTTGGCTCCGGGGGAAGTATGGTTGCAAAATCGAAACTTAAAGGAATTGACGGAAGGGCACCACCAGGAGTGGAGCCTGCGGCTTAATTTGACTCAACACGGGAAAACTCACCAGGTCCAGACATCGAAAGGATTGACAGATTGA-ATATCTTTCATGATTCAATGGGTGGTGGTGCATGGCCGTTCTTAGTTAGTGGAGTGATCTGTCTGGTTAATTCCGGTAACGAACGAGATCCTAGCCATTTAAATAGAAGTAGTAA-CTT----CGGTTGCTATAAACTTCTTAGAGGAACTATGCGGAATATAATACCGCAAG-GAAG--TGGGGCTATAACAGGTCTGTGATGCCCTTAGATGTCCTGGGCTGCACGCGCGCTACACTGAGTACAGATGTGTGATT--GTGGAAACCTAGTCCGAAATGGTCCGGGTAACCACCAAAATGTACTG-CTTATGATTGGGATAGACTATTGTAACTAGTAGTCTTGAACGAGGAATTCCTAGTAATTTCAAGTCAACAACTTGATGTGATTACGTCCCTGCCCTTTGTACACACCGCCCGTCGCTACTACTGATTGGATGATTAAGCAAGAACTTCTGAAACTTGCAGGTAAAGC----TT-CGTGCTGAACC-A-GTGAGCGG--AAGAGAGTCGAGTTTTGTTGTCTA--------------------------------------------------------
>FR837682_Childia_crassum
----------------------------------------------------------------------------------------------ATGGCTCATTAAATCAGTTTTGGTTCATTTGTATGTCC--TAC-ATATATGAATAACTGCGGTAACCCTGCAGCTAATGCATGCTA-TTGCTCTTCT-----------ACG----------GAGAGAACTTTTACTAGC-ATA---ACTGG-AC-CCA-TCGGCACGGCAT--------CGAT--GG--TAAATGATGAATACTGAGTAACTGA---AGGACCTTCATACGCTATATACA---GCGGAAGGCGATGCATTCGAATATCTGCCCTATCAAC-TATGACGGTAGTGTAACGGACTACCGTGGTTGTGACGGGTGACGGGGAATCAGGGTTCGATTCCGGAGAGGGAGCCTGAGAAACGGCTACCACTTTCAAGAAAGGCAGCAGGCACGCAAATTACCCAATGTCGGGACGACGAGGTAGTGACGAAAAATAACGATATGAGCCCATC----GGGTTTGTAATCGGAATGGAAGGGATTTAACAAATCCCTTGAGGATCTAGTAGAGGGCAAGTCTGGTGCCAGCAGCCGCGGTAACACCAGCCTCTACAAGCATATGCAAAAGTTGCTGCGTTTGAAAAGCTCATAGTTGGATCCGTAGTCTGTTCATCTTCTT--TTACGGTCCAGTCAG-TTGTACTGAGTTCGTAGACGTTGT-TCTGGACTG----T-CCCTTC-GTTAAGGGTGTTTGCACTTCATTGTGTCGA-ACTCTCGGAACGGAGTATTTACCTTGAGTAAATTAGAGTGCTCAAAGCAAGCTTA-TGATTGAATAATAAAGCATGGAATAATGGAGGAGGCCTGCTCTCTATATAGCACCAGTTGCTGG-AGTGGCAGTAATGGTTAAAAGGAACAGTCGGGGGTATTTGTATTGCTACGTTAGAGGTGAAATTCTTGGATCGTGGCAAGACAAACTAACGCGAAGGCATTTACCAAGAATGTTTTCATTAATCAAGAACGAAAGTCAGAGCATTGAAGAGGATTAGATACCCTCGTAATTCTGACCATAAACGATACCAACTTACGATTTGTCAAAGTCCATT-TCTGACTTGACAGGGAGTTA-ACCGGGAAACCAAAGTTTTTTGGCTCCGGGGGAAGTATGGTTGCAAAATCGAAACTTAAAGGAATTGACGGAAGGGCACCACCAGGAGTGGAGCCTGCGGCTTAATTTGACTCAACACGGGAAAACTCACCAGGTCCAGACATCGAAAGGATTGACAGATTGA-ATATCTTTCATGATTCAATGGGTGGTGGTGCATGGCCGTTCTTAGTTAGTGGAGTGATCTGTCTGGTTAATTCCGATAACGAACGAGATCCTAGCCATTTAAATAGAGGTAGTAA-CTT----CGGTTGCTATAAACTTCTTAGAGGAACTATGCGGAACATAATACCGCAAG-GAAG--TGGGGCTATAACAGGTCTGTGATGCCCTTAGATGTCCTGGGCTGCACGCGCGCTACACTGAGTACAGAAGTGTGATT--GTGGAAACCTAGTCCGAAATGGTCCGGGTAACCACCAAAATGTACTG-ATTATGATTGGGATAGACTCTTGTAACTAGTAGTCTTGAACGAGGAATTCCTAGTAATTTCAAGTCAACAACTTGATGTGATTACGTCCCTGCCCTTTGTACACACCGCCCGTCGCTACTACTGATTGGATGATTAAGCAAGAACTTCTGAAACTTGCAGCTGCGGC----TT-CGTGCTAAAGC-A-GTGAGCGG--AAGAGGATCGAGTTTTGTTGTCTA--------------------------------------------------------
>FR832393_Childia_curinii
-------------------------------------------------ATGCAAGTCTAAGTTCA-ACTA-----AACCTAGTGAAACCGCGAACGGCTCATTAAATCAGTTTTGGTTCATTTGTATGTTC--TAC-ATATATGAATAACTGCGGTAACCCTGCAGCTAATGCATGCTA-TTGCTCTTCT-----------ACG----------GAGAGAACTTTTACTAGC-ATA---ACTGG-AC-CCA-TCGGCACGGCAT--------CGAT--GG--TAAATGATGAATTCTGAGTAACTGA---AGGACCTCCATACGCTATATACA---GCGGGAGGCGATACATTCGAATATCTGCCCTATCAAC-TCTGACGGTAGTGTAACGGACTACCGTGGTTGTGACGGGTGACGGGGAATCAGGGTTCGATTCCGGAGAGGGAGCCTGAGAAACGGCTACCACTTTCAAGAAAGGCAGCAGGCACGCAAATTACCCAATGTCGGTACGACGAGGTAGTGACGAAAAATAACGATATGAGCCCTTT----GGGTTTGTAATCGGAATGGAAGAGATTTAACAAATCTCTTGAGGATCTAGTAGAGGGCAAGTCTGGTGCCAGCAGCCGCGGTAACACCAGCCTCTACAAGCATATGCAAAAGTTGCTGCGTTTGAAAAGCTCATAGTTGGATCCGTAGTCTGTTCAACTTCTT--TTACGCTCTGTTTAA--AGAATAGATTGCGTAGACGTTGGTTCTGGACTG----T-CCCTTC-GTTAAGGGTGTTTGCACTTCATTGTGTCGA-ACGCTCGGAGCGGAGTATTTACCTTGAGTAAATTAGAGTGCTCAAAGCAAGCTTA-TGATTGAATAATAAAGCATGGAATAATGGAGGAGGCCTGCTCTCTATATAGCCCCGGTTGCTGG-AGTAGCAGTAATGGTTAAAAGGAACAGTCGGGGGTATTTGTATTGCTACGTTAGAGGTGAAATTCTTGGATCGTGGCAAGACAAACTAACGCGAAGGCATTTACCAAGAATGTTTTCATTAATCAAGAACGAAAGTCAGAGCATTGAAGAGGATTAGATACCCTCGTAATTCTGACCATAAACGATACCAACTTACGATTTGTCAAAGTTATTT-CCTGACTTGGCAAGGAGTTA-ACCGGGAAACCAAAGTTTTTTGGCTCCGGGGGAAGTATGGTTGCAAAATCGAAACTTAAAGGAATTGACGGAAGGGCACCACCAGGAGTGGAGCCTGCGGCTTAATTTGACTCAACACGGGAAAACTCACCAGGTCCAGACATCGAAAGGATTGACAGATTGA-ATATCTTTCATGATTCAATGGGTGGTGGTGCATGGCCGTTCTTAGTTAGTGGAGTGATCTGTCTGGTTAATTCCGATAACGAACGAGATCCTAGCCATCTAAATAGAAGTAGTAA-CTT----CGGTTGCTATAAACTTCTTAGAGGAACTATGCGGAATATAATACCGCAAG-GAAG--TGGGGCTATAACAGGTCTGTGATGCCCTTAGATGTCCTGGGCTGCACGCGCGCTACACTGGGTACAGAATAGTGATT--GTGGGAACCTAGTCCGAAAAGGTCCGGGTAACCACCAAAGTGTACCG-TTTATGATTGGGATAGACTCTTGTAACTAGTAGTCTTGAACGAGGAATTCCTAGTAATTTCAAGTCAACAACTTGATGTGATTACGTCCCTGCCCTTTGTACACACCGCCCGTCGCTACTACTGATTGGATGATTAAGCAAGAACTTCTGAAACTTGCAGCCGAGGC----TT-CGTGCCTAAGC-A-GTGAGCGG--AAGAGGATCGAGCTTTGTTGTCTA--------------------------------------------------------
>FR837674_Actinoposthia_haplovata
-------------------------------------------------ATGCAAGTCCAAGTTCA-ACTA-----TAGATAGTGAAACCGCGAATGGCTCATTAAATCAGTTTTGGTTCATTTGTATGTTC--TG--ATATATGAATAACTGCGGTAACCCTGCAGCTAATGCATGCTA-TTGCTCTACT-----------ACG----------GAGAGAACTTTTACTAGC-ATA---ACTGG-AC-CCA-TCGGCACGGCAT--------CGGT--GG--TAAATGACGAATACTGAGTAACTGA---AGGACCTTCACACGCTATATACA---GCGGAAGGCGATGCATTCGAATATCTGCCCTATCAACTTCTGACGGTAGTGTAACGGACTACCGTGGTTGTGACGGGTGACGGGGAATCAGGGTTCGATTCCGGAGAGGGAGCCTGAGAAACGGCTACCACTTTCAAGAAAGGCAGCAGGCACGCAAATTACCCAATGTCGGAACGACGAGGTAGTGACGAAAAATAACGATATGAGCCCATC----GGGTTTGTAATCGGAATGGAAGAGATTTAACAAATCTCTTGAGGACCTAGTAGAGGGCAAGTCTGGTGCCAGCAGCCGCGGTAACACCAGCCTCTACAAGCATATGCAAAAGTTGCTGCGTTTGAAAAGCTCATAGTTGGATCCGTAGTCTGTTCAAGTTCTT--TTACGCACCTGTTGA--AAAACGGCATCCGTAGACCTTGGTTCAGGACTG----T-CCCTTC-GTTAAGGGTGTTTGCACTTAATTGTGTCGA-ATACTCGGAGCGGAGTATTTACCTTGAGTAAATTAGAGTGCTCAAAGCAAGCTTT-TGATTGAATAATAAAGCATGGAATAATGGAGGAGGCCTGCTCTCTATATAGCCCCGGTTGCTGG-AGTAGCAGTAATGGTTAAAAGGAACAGTCGGGGGTATTTGTATTGCTACGTTAGAGGTGAAATTCTTGGATCGTGGCAAGACAAACTAACGCGAAGGCATTTACCAAGAATGTTTTCATTAATCAAGAACGAAAGTCAGAGCATTGAAGAGGATTAGATACCCTCGTAATTCTGACCATAAACGATACCAACTTACGATTTGTCAAAGTTCATT-CCTGACTTGGCAAGGAGTTA-ACCGGGAAACCAAAGTTTTTTGGCTCCGGGGGAAGTATGGTTGCAAAATCGAAACTTAAAGGAATTGACGGAAGGGCACCACCAGGAGTGGAGCCTGCGGCTTAATTTGACTCAACACGGGAAAACTCACCAGGTCCAGACATCGAAAGGATTGACAGATTGA-ATATCTTTCATGATTCAATGGGTGGTGGTGCATGGCCGTTCTTAGTTAGTGGAGTGATCTGTCTGGTTAATTCCGATAACGAACGAGATCCTAGCCATTTAAATAGAAGTAGTAA-CTA----CGGTTGCTATAAACTTCTTAGAGGAACTATGCGGAATATAATACCGCAAG-GAAG--TGGGGCTATAACAGGTCTGTGATGCCCTTAGATGTCCTGGGCTGCACGCGCGCTACACTGGGTATAGAATAGTGATT--GTGGAAACCTAGTCCGAGAAGGTCCGGGTAACCACCAAAGTGTACCG-GTTATGATTGGGATAGACTCTTGTAACTAGTAGTCTTGAACGAGGAATTCCTAGTAATTTCAAGTCAACAACTTGATGTGATTACGTCCCTGCCCTTTGTACACACCGCCCGTCGCTACTACTGATTGGATGATTAAGCAAGAACTTCTGAAACTTGCAGCTGCGGC----TT-CTTGCCAAAGC-A-GTGAGCGG--AAGAGGATCGAGCTTTGTTGTCTA--------------------------------------------------------
>OTU_BM_21175
------------------------------------------------------------------------------------------------------------------------------------------------------------------------------------------------------------------------------------------------------------------------------------------------------------------------------------------------------------------------------------------------------------------------------------------------------------------------------------------------------------------------------------------------------------------------------------------------------------------------------------------------------------------AGCCTCTACAAGCATATGCAAAAGTTGCTGCGTTTGAAAAGCTCATAGTTGGATCCGTAGTCTGTTCGACTTCTT--TCACACTACAGTCAG--TGTATTGTCTGTGTGGACGTTGA-TCTGGACTG----TTCCCTTC-GTTAAGGGTGTT-GCACTTAATTGTGTTGA-ACTCTCGGAACGGAGTATTTACCTTGGGTAAATTAGAGTGCTCAAAGCAAGCTTA-TGATTGAATAATAAAGCATGGAATAATGGAGGAGGCCTGCTCTCTATATAGCACCGGTTGCTGG-AGTAGCAGTAATGGTTAAAAGGAACAGTCGGGGGTATTTGTATTGCTACGTTAGAGGTGAAATTCTTGGATCGTGGCAAGACAAACTAAAGCGAAGGCATTTACCAAGAATGTTTTCA---------------------------------------------------------------------------------------------------------------------------------------------------------------------------------------------------------------------------------------------------------------------------------------------------------------------------------------------------------------------------------------------------------------------------------------------------------------------------------------------------------------------------------------------------------------------------------------------------------------------------------------------------------------------------------------------------------------------------------------------------------------------------------------------------------------------------------------------------------------------------------------------------
>FR837688_Childia_trianguliferum
-------------------------------------------------ATGCAAGTCTAAGTGAA-ACTT-----TACGGAGTGAAACCGCGAATGGCTCATTAAATCAGTTTTGGTTCATTTGTATGTCC--TCT-ATACATGAATAACTGCGGTAACCCTGCAGCTAATGCATGCGA-GTGCTCTT------------TACG----------AAGAGAACTTTTACTAGC-ATA---ACTGG-AC-CCC-TCGGCATGG-GT--------TGAG--GG--TAAATGATGAATACTGAGTAACTGA---AGGACCTTCATACGCTATATACA---GCGGAAGGCGATGCATTCGAATATCTGCCCTATCAACTTCTGACGGTAGTGTAACGGACTACCGTGGTTGTGACGGGTGACGGGGAATCAGGGTTCGATTCCGGAGAGGGAGCCTGAGAAACGGCTACCACTTTCAAGAAAGGCAGCAGGCACGCAAATTACCCAATGTCGGTACGACGAGGTAGTGACGAAAAATAACGATATGGGCCCATT----GGGTTTGTAATCGGAATGGAAAGGATTTAACACATCCTTTGAGGATCTAGTGGAGGGCAAGTCTGGTGCCAGCAGCCGCGGTAATACCAGCCTCTACAAGCATATGCAAAAGTTGCTGCGTTTGAAAAGCTCATAGTTGGATCCGTAGTCTGTTCATGTTCTT--TCACGCTCCGGTTCG-ATTTACCGCCCGCGTGGACCATGTTCAAGGACTG----T-CCTTTC-GTTAAGGGTGTTTGCACTTCATTGTGTCGA-ATGCTCGGAACGGAATATTTACCTTGAGTAAATTAGAGTGCTCAAAGCAAGCTTT-TGATTGAATAATAAAGCATGGAATAATGGAGGAGGCCTGCTCTCTATATAGCGCCGGTAGCTGG-AGTAGCAGTAATGGTTAAAAGGAACAGTCGGGGGTATTTGTATTGCTACGTTAGAGGTGAAATTCTTGGATCGTGGCAAGACAAACTAACGCGAAGGCATTTACCAAGAATGTTTTCATTAATCAAGAACGAAAGTCAGAGCATTGAAGAGGATTAGATACCCTCGTAATTCTGACCATAAACGATACCAACTTACGATTTGTCAAAGTCCATT-CCTGACTTGGCAAGGAGTTA-ACCGGGAAACCAAAGTTTTTTGGCTCCGGGGGAAGTATGGTTGCAAAATCGAAACTTAAAGGAATTGACGGAAGGGCACCACCAGGAGTGGAGCCTGCGGCTTAATTTGACTCAACACGGGAAAACTCACCGGGTCCAGACATCGAAAGGATTGACAGATTGA-ATATCTTTCATGATTCAATGGGTGGTGGTGCATGGCCGTTCTTAGTTAGTGGAGTGATCTGTCTGGTTAATTCCGATAACGAACGAGATCCTAGCCATTTAAATAGAAGTAGTAA-CTT----CGGTTGCTATAAACTTCTTAGAGGAACTATGCGGAATATAATACCGCAAG-GAAG--TGGGGCTATAACAGGTCTGTGATGCCCTTAGATGTCCTGGGCTGCACGCGCGCTACACTGGGTACAGAATAGTGATT--GTGGAAACCTAGTCCGAGAAGGTCCGGGTAACCACCAAAATGTACCG-GTTATGATTGGGATAGACTCTTGTAACTAGTAGTCTTGAACGAGGAATTCCTAGTAATATCAAGTCAACAACTTGATGTGATTACGTCCCTGCCCTTTGTACACACCGCCCGTCGCTACTACTGATTGGATGATTAAGCAAGAACTTCAAATGCTTGCAGCTGCGGC----TT-CGTGCTAAAGC-A-GTGGGCTG--AAGAGGATCGAGCTTTGTTGTCTA--------------------------------------------------------
>AY078367_Childia_groenlandica
-------------------------------------AAAGATTAAGCCATGCAAGTACAAGTTCA-GCTT-----TAAAAAGTGAAACCGCGAATGGCTCATTAAATCAGTTTTGGTTCATTTGTATTTTC--CAT-TTATATGAATAACTGCGGTAACCCTGCAGCTAATGCATGCTA-TTGCTCCTCCT--------TGTTG----------TGGAGAACTTTTACTAGC-ATA---ACTGG-AC-CCA-TCGGCACGGCAT--------CGAT--GG--TAAATGATGAATACTGAGTAACTGA---ATGACCTTTATACGCTATATACA---GCGAAAGGCGATGCATTCGAATATCTGCCCTATCAACTTCTGATGGTAGTGTAACGGACTACCATGGTTGTGACGGGTGACGGGGAATCAGGGTTCGATTCCGGAGAGGGAGCCTGAGAAACGGCTACCACTTTCAAGAAAGGCAGCAGGCACGCAAATTACCCAATGTCGGGACGACGAGGTAGTGACGAAAAATAACGATATGAGCCCATT----GGGTTTGTAATCGGAATGGAAGAGATTTAACAAATCTCTTGAGGATCTAGTAGAGGGCAAGTCTGGTGCCAGCAGCCGCGGTAATACCAGCCTCTACAAGCATATGCAAATGTTGCTGCGTTTGAAAAGCTCATAGTTGGATCCGTAGTCTGTTCAAGTTCTT--TCACGTTCAGCTCAG-AAGAAGCCTGTCTGTGGACCTAGA-TCAGGACTG----T-CCCTTC-GTTAAGGGTGTTTGCACTTCATTGTGTCGA-ATACTCGGAACGGAGTATTTACCTTGAGTAAATTAGAGTGCTCAAAGCAAGCATA-TGATTGAATAATAAAGCATGGAATAATGGAGGAGGCCTGCTCTCTTTATAGCACCGGTTGCTGG-AGTAGCAGTAATGGTTAAAAGGAACAGTCGGGGGTATTTGTATTGCTACGTTAGAGGTGAAATTCTTGGATCGTGGCAAGACAAACTA--------------ACCAAGAATGTTTTCATTAATCAAGAACGAAAGTCAGAGCATTGAAGAGGATTAGATACCCTCGTAATTCTGACCATAAACGATACCAACTTACGATTTGTCAAAGTCCCAT-CCTGACTTGGCAAGGAGTTA-ACCGGGAAACCAAAGTTTTTTGGCTCCGGGGGAAGTATGGTTGCAAAATCGAAACTTAAAGGAATTGACGGAAGGGCACCACCAGGAGTGGAGCCTGCGGCTTAATTTGACTCAACACGGGAAAACTCACCAGGTCCAGACATCGAAAGGATTGACAGATTGA-ATATCTTTCATGATTCAATGGGTGGTGGTGCATGGCCGTTCTTAGTTAGTGGAGTGATCTGTCTGGTTAATTCCGATAACGAACGAGATCCTAGCCATTTAAATAGAAGTAGTAA-CTT----CGGTTGCTATACACTTCTTAGAGGAACTATGCGGAATATAATACCGCAAG-GAAG--TGGGGCTATAACAGGTCTGTGATGCCCTTAGATGTCCTGGGCTGCACGCGCGCTACACTGAGTACAGAAGTGTGATT--GTGGAAACCTAGTCCGAAATGGTCCGGGTAACCACCAAAATGTACTT-ATTATGATGGGGATAGACTCTTGTAACTAGTAGTCTTGAACGAGGAATTCCTAGTAATATCAAGTCAACAACTTGATGTGATTACGTCCCTGCCCTTTGTACACACCGCCCGTCGCTACTACTGATTGGATGATTAAGCAAGAACTCCTGAAACTTGCAGCTCCGGT----TT-CGTATCGGAGC-A-GTGAGCGG--ACGGAGATCGAGTTTTGTTGTCTAGAGGAAGTAAAAGTCGTAACAAGGTTCC----------------------------
>AY297953_Paraphanostoma_submaculatum
-----------------------------------------------------------------------------------ACACACCGCCCGTCGCTACT----------------------ACTGATTG-GAT-GATTAAGCAAGAACTTCTGAAACTTGCAGTTGACGCTTCGTGTTTGTTGTC------------TAGA----------GGAAGGGGTTTTTCTAGC-ATA---ACTAG-AC-CCA-TCAGCCCGGCAC--------TGGT--GG--TAAATGATGAATACTGAGTAACTGA---AGGACCTTCATACGCTATATACA---GCGGAAGGCGATACATTCGAATATCTGCCCTATCAAC-TGTGACGGTAGTGTAACGGACTACCGTGGTTGTGACGGGTGACGGGGAATCAGGGTTCGATTCCGGAGAGGGAGCCTGAGAAACGGCTACCACTTTCAAGAAAGGCAGCAGGCACGCAAATTACCCAATGTCGGAACGACGAGGTAGTGACGAAAAATAACGATATGAGCCCATT----GGGTTTGTAATCGGAATGGAGGAGATTTACAAAATCTCTTGAGGATCTAGTAGAGGGCAAGTCTGGTGCCAGCAGCCGCGGTAACACCAGCCTCTACAAGCATATGCAAAAGTTGCTGCGTTTGAAAAGCTCATAGTTGGATCCGTAGTCTGTACGTGCTGAG--T-ACGTGCCTGCCA---TCGAGCGGCCCCGTACATCTCGATACTGGACTG----T-CCCTTC-GTTAAGGGTGTTTGCACTTCATTGTGT-GA-ATGCTCGGAGCGGAGTATTTACCTTGAGTAAATTAGAGTGCTCAAAGCAAGCTTA-TGATTGAATAATAAAGCATGGAATAATGGAGGAGGCCTGCTCTCTATATGGCGCTGGTCGCTGG-AGTAGCAGTAATGGTTAAAAGGAACAGTCGGGGGTATTTGTATTGCTACGTTAGAGGTGAAATTCTTGGATCGTGGCAAGACAAACTAACGCGAAGGCATTTACCAAGAATGTTTTCATTAATCAAGAACGAAAGTCAGAGCATTGAAGAGGATTAGATACCCTCGTAATTCTGACCATAAACGATACCAACTTACGATTTGTCAAAGTTCATT-CCTGACTTGGCAAGGAGTTA-ACCGGGAAACCAAAGTTTTTTGGCTCCGGGGGAAGTATGGTTGCAAAATCGAAACTTAAAGGAATTGACGGAAGGGCACCACCAGGAGTGGAGCCTGCGGCTTAATTTGACTCAACACGGGAAAACTCACCAGGTCCAGACATCGAAAGGATTGACAGATTGA-ATATCTTTCATGATTCAATGGGTGGTGGTGCATGGCCGTTCTTAGTTAGTGGAGTGATCTGTCTGGTTAATTCCGATAACGAACGAGATCCTAGCCATTTAAATAGAAGTAGCAA-AGT----CGGTTGCTAGAGACTTCTTAGAGGAACTATGCGGAACATAATACCGCAAG-GAAG--TGGGGCTATAACAGGTCTGTGATGCCCTTAGATGTCCTGGGCTGCACGCGCGCTACACTGGATACAGAAGAATGATT--TTGTGAACCTGGTCCGAAATGGTCTAGGTAATCACGAAAATGTATAG-CCTATGATTGGGATAGACTCTTGTAACTAGTAGTCTTGAACGAGGAATTCCTAGTAATTTCAAGTCAACAACTTGATGTGATTACGTCCCTGCCCTTTGTACACACCGCCCGTCGCTACTACTGATTGGATGATTAAGCAAGAACTTCTGAAACTTGCAGTTGACGC----TT-CGTGCTGAGGC-A-GTGAGCGG--AAGAGAATCGAGCTTTGTTGTCTAGAGGAAGTAAAAGTCGTAACAAGGGNNNGG--------------------------
>FR837687_Childia_submaculatum
-----------------------------------------------------ATGTCCAAGTTCA-ACTA-----AATATAGTGAAACCGCGAATGGCTCATTAAATCAGTTATGGTTCATTTGTATGTTCG-TAC-TAATATGAATAACTGCGGTAACCCTGCAGCTAATGCATGCTA-TTGCTTTC------------GAGA----------GAGAGAACTTTTACTAGC-ATA---ACTAG-AC-CCA-TCAGCACGGCAC--------TGGT--GG--TAAATGATGAATACTGAGTAACTGA---AGGACCTTCATACGCTATATACA---GCGGAAGGCGATACATTCGAATATCTGCCCTATCAAC-TGTGACGGTAGTGTAACGGACTACCGTGGTTGTGACGGGTGACGGGGAATCAGGGTTCGATTCCGGAGAGGGAGCCTGAGAAACGGCTACCACTTTCAAGAAAGGCAGCAGGCACGCAAATTACCCAATGTCGGAACGACGAGGTAGTGACGAAAAATAACGATATGAGCCCATT----GGGTTTGTAATCGGAATGGAGGAGATTTACAAAATCTCTTGAGGATCTAGTAGAGGGCAAGTCTGGTGCCAGCAGCCGCGGTAACACCAGCCTCTACAAGCATATGCAAAAGTTGCTGCGTTTGAAAAGCTCATAGTTGGATCCGTAGTCTGTACGTGCTGAG--T-ACGTGCCTGCCA---TCGAGCGGCCCCGTACATCTCGATACTGGACTG----T-CCCTTC-GTTAAGGGTGTTTGCACTTCATTGTGT-GA-ATGCTCGGAGCGGAGTATTTACCTTGAGTAAATTAGAGTGCTCAAAGCAAGCTTA-TGATTGAATAATAAAGCATGGAATAATGGAGGAGGCCTGCTCTCTATATGGCGCTGGTCGCTGG-AGTAGCAGTAATGGTTAAAAGGAACAGTCGGGGGTATTTGTATTGCTACGTTAGAGGTGAAATTCTTGGATCGTGGCAAGACAAACTAACGCGAAGGCATTTACCAAGAATGTTTTCATTAATCAAGAACGAAAGTCAGAGCATTGAAGAGGATTAGATACCCTCGTAATTCTGACCATAAACGATACCAACTTACGATTTGTCAAAGTTCATT-CCTGACTTGGCAAGGAGTTA-ACCGGGAAACCAAAGTTTTTTGGCTCCGGGGGAAGTATGGTTGCAAAATCGAAACTTAAAGGAATTGACGGAAGGGCACCACCAGGAGTGGAGCCTGCGGCTTAATTTGACTCAACACGGGAAAACTCACCAGGTCCAGACATCGAAAGGATTGACAGATTGA-ATATCTTTCATGATTCAATGGGTGGTGGTGCATGGCCGTTCTTAGTTAGTGGAGTGATCTGTCTGGTTAATTCCGATAACGAACGAGATCCTAGCCATTTAAATAGAAGTAGCAA-AGT----CGGTTGCTAGAGACTTCTTAGAGGAACTATGCGGAACATAATACCGCAAG-GAAG--TGGGGCTATAACAGGTCTGTGATGCCCTTAGATGTCCTGGGCTGCACGCGCGCTACACTGGATACAGAAGAATGATT--TTGTGAACCTGGTCCGAAATGGTCTAGGTAATCACGAAAATGTATAG-CCTATGATTGGGATAGACTCTTGTAACTAGTAGTCTTGAACGAGGAATTCCTAGTAATTTCAAGTCAACAACTTGATGTGATTACGTCCCTGCCCTTTGTACACACCGCCCGTCGCTACTACTGATTGGATGATTAAGCAAGAACTTCTGAAACTT--------------------------------------------------------------------------------------------------------------------------
>FR832390_Childia_aculifera
-------------------------------------------------ATGCAAGTACAAGTTCA-GTCATAA-CCAAATAGCGAAACCGCGAACGGCTCATTAAATCAGTTTTGGTTCATTTGTATTTCC--AAG-TTATATGAATAACTGCGGTAACCCTGCAGCTAATGCATTATA--GGCTCTT------------TACG----------AAGAGAACTTTTACTATC-TTGCGTTCCGT-AT-CGG-TGGGCTGAAGTC--------AACC--GC--TGACTGATGAAT-CTGGGTAACTGA---AGGACCTTCACACGCTATTTACA---GCGGAAGGCGTTACATACGAAGTTCTGCCCTATCAACTTCTGACGGTAGTGTAACGGACTACCGTGGTTGTGACGGGTGACGGGGAATCAGGGTTCGATTCCGGAGAGGGAGCCTGAGAAACGGCTACCACTTTTAAGAAAGGCAGCAGGCACGCAAATTACCCAATGTCGGCACGACGAGGTAGTGACGAAAAATAACGATATGAGCCCATC----GGGTTTGTAATCGGAATGGAAGAGATTTAACAAATCTCTTGAGGAGCAAGTAGAGGGCAAGTCTGGTGCCAGCAGCCGCGGTAACACCAGCCTCTACAAGCATATGCAAAAGTTGCTGCGTTTGAAAAGCTCATAGTTGGACCCGTAGTCTGTTCAACTTCTTGCTGCAGTCCCGGTCA---TTGAACTGGTCTGCAGACGTTGT-TCTGGACTG----T-CTCTTC-GTTAGGAGTGTTTGCACTTAATTGTGTCGA-ACATTCTGAGCGGATTATTTACCTTGAGTAAATTAGAGTGCTCAAAGCAAGCTTT-TGATTGAATAATAAAGCATGGAATAATGGAGGAGGCCAGCTCTCTATATAGCA-CGGTTGCTGG-ATGAGCTGTAATGGTTAAAAGGAACAGTCGGGGGCATTTGTATTGCTACGTTAGAGGTGAAATTCTTGGATCGTGGCAAGACAAACTAACGCGAAGGCATTTGCCAAGAATGTTTTCATTAATCAAGAACGAAAGTCAGAGCATTGAAGAGGATTAGATACCCTCGTAATTCTGACCATAAACGATACCAACTTACGATTTGTCAAAGTTCATT-CCTGACTTGACAAGGAGTTA-ACCGGGAAACCAAAGTTTTTTGGCTCCGGGGGAAGTATGGTTGCAAAATCGAAACTTAAAGGAATTGACGGAAGGGCACCACCAGGAGTGGAGCCTGCGGCTTAATTTGACTCAACACGGGGAAACTCACCAGGTCCAGACATCGAAAGGATTGACAGATTGA-ATATCTTTCATGATTCAATGGGTGGTGGTGCATGGCCGTTCTTAGTTAGTGGAGTGATCTGTCTGGTTAATTCCGATAACGAACGAGATCCTAGCCATTTAAATAGAAGTAGTAA-CTA----CGGTTACTATTAACTTCTTAGAGGAACTATGCGGAACATAATACCGCAAG-GAAG--TGGGGCTATAACAGGTCTGTGATGCCCTTAGATGTCCTGGGCTGCACGCGCGCTACACTGGGTACAGTATAGTGATT--GTGGAAACCTAGTCCGAAAAGGTCCGGGTAACCACCAAAATGTGCCA-ATTATGATTGGGATAGACTCTTGTAATTAGTAGTCTTGAACGAGGAATTCCTAGTAATTTCAAGTCAACAACTTGATGTGATTACGTCCCTGCCCTTTGTACACACCGCCCGTCGCTACTACTGATTGGATGATTAAGCAAGAACTGCTGAAACTGACTGCGTAAGC----TT-TATGCCGAAAC-A-GTTGGTGG--TTGCGGATCGAGCTTTGTTGTCTA--------------------------------------------------------
>OTU_BM_1378
------------------------------------------------------------------------------------------------------------------------------------------------------------------------------------------------------------------------------------------------------------------------------------------------------------------------------------------------------------------------------------------------------------------------------------------------------------------------------------------------------------------------------------------------------------------------------------------------------------------------------------------------------------------AGCCTCTACAAGCATATGCAAAAGTTGCTGCGTTTGAAAAGCTCATAGTTGGATCTGTTGATTGTGCGGCTTCTTG---ACAGGACTTACG--------TGGCGATGTACTCGTTG--CATAATCTG----T-CTTTCT-GTTGAGGGTAATTGCACTTCATTGTGTCGA-TTGCTCAAGACAGAAAATTTACCTTGAGTAAATTAGAGTGCTCAAAGCATGCAT--GGAATGAATAATAAAGCATGGAATAATGGAGGACGACCCGCTACTAGATGGCGTTGT-TGCTGG-GTGTGCGGTAATGATTGAAAGGAACAGTCGGGGGCATTCGTATTGCTACGTTAGAGGTGAAATTCTTGGATCGTGGCAAGACGAACTACTGCGAAAGCATTTGCCAAGAATGTTTTCA---------------------------------------------------------------------------------------------------------------------------------------------------------------------------------------------------------------------------------------------------------------------------------------------------------------------------------------------------------------------------------------------------------------------------------------------------------------------------------------------------------------------------------------------------------------------------------------------------------------------------------------------------------------------------------------------------------------------------------------------------------------------------------------------------------------------------------------------------------------------------------------------------
>AF102899_Postmecynostomum_pictum
----GGTTGATCCTGCCAGTAGCCATATGCTTGTCTCAGAGATTAAGCCATGCATGTCCAAGTTCA-GCGTCAAT-CAATACGTGAAACCGCGAATGGCTCATTAAATCAGTCTTGGTTCATTTGTTTGTTCT--ATAAGATATGAATAACTGCGGTAACCCTGCAGCTAATGCAAGTACATTGCTTCTTTC----------------------GAGGAGAACTTTTACTTGT-AAA---ACGG---------CGCGTTCCCCTG--------TGGG--AAACTAATAGATGAAACTCAAGTAACTGA---AGGACCCTCATACGAGTCATNTATACTCGGAGGGCGATGCATTCGAATATCTGCCCTATCAACTGCTGACGGTAGTGTAACGGACTACCGTGGTTGTGACGGGTGACGGGGAATCAGGGTTCGATTCCGGAGAGGGAGCCTGAGAAACGGCTACCACTTTTAAGAAAGGCAGCAGGCACGCAAATTACCCAATGCCGGAACGGCGAGGTAGTGACGAAAAATAACGATATGAGCCCTAT----GGGTTTGTAATCGGAATGGAAGAGATNTAACAAATCTCTTGAGGAACTAGTAGAGGGCAAGTCTGGTGCCAGCAGCCGCGGTAATACCAGCCTCTACAAGCATATGCAAAAGTTGCTGCGTTTGAAAAGCTCATAGTTGGATCTGTTGATAGTGCGGCTTCTTG---ACAGGACCTACG--------TGGCGATGTACTCCTTG---ATAGTCTG----T-CTTTCT-GTTGAGGGTATTTGCACTTCATTGTGTTGA-ATGCTCAAGACAGGAAATTTACCTTGAGTAAATTAGAGTGCTCAAAGCATGCAT--GGAATGAATAATAAAGCATGGAATAATGGAGGACGACCCGCTTCTAGATGGCGTTGTATGCTGG-TGATGCGGTAATGATTGAGAGGAACAGTCGGGGGCATTCGTATTGCTACGTTAGAGGTGNANTTCTTGGATCGTGGCAAGACGAACTACTGCGAAAGCATTTGCCAAGAATGTTTTCATTAATCAAGAACGAAAGTCAGAGCATTGAAGAGGATTAGATACCCTCGTAATTCTGACCATAAACGATACCGACTTACGATTTGTCAAAGTCCAAC-CCTGACTT-GCAAGGAGTTA-ACCGGAAAACCAAAGTCTTTTGGCTCCGGGGGAAGTATGGTTGCAAAATCGAAACTTAAAGGAATTGACGGAAGGGCACCACCAGGAGTGGAGCCTGCGGCTTAATTTGACTCAACACGGGAAAACTCACCAGGTCCAGACATCGAAAGGATTGACAGATTGA-ATATCTTTCATGATTCAATGGGTGGTGGTGCATGGCCGTTCTTAGTTAGTGGAGTGATCTGTCTGGTTAATTCCGATAACGAACGAGATCCTAGCCATTTAAATAGAAGTAGTAA-CTT----CGGTTGCTATGAACTTCTTAGAGGAACTATGCGGAATATAATACCGCAAG-GAAG--TGGGGCNATAACAGGTCTGTGATGCCCTTAGATGTCCTGGGCTGCACGCGCGCTACACTGGATGCTAATGAATGAGG--TGTAAAGCCTAGTCCGAAAAGGTCCGGGCAACCACCAAAAAGCATAGCGATATGATTGGAATAGACACTTGTAATTAGTTGTCTTGAACGAGGAATTCCTAGTAATTTGATGTCAACAACATCATGTGATTACGTCCCTGCCCTTTGTACACACCGCCCGTCGCTACTACTGATTGGATGATTAAGCAAGAACTTCTGAAATTGGCTATTGAGGC----TC-CG-GCTTNGAT-A-GTTGATGG--AAGAGGATCGACCTTATTTGTCTAGAGGAAGTAAAAGTCGTAACAAGGTTTCCGTAGGTGAACCTGCGGA----------
>AF102896_Paedomecynostomum_bruneum
----------TCCTGCCAGTAGCCATATGCTTGTCTCAAAGACTAAGCCATGCTTGTCCAAGTTCA-ACGTCAATGTAACACGTGAAACCGCGAATGGCTCATTAAATCAGTTTNGGTTCATTTGTTGGTTCT--GCAGTATATGAATAACTGCGGTAACCCTGCAGCTAATGCATGCCTAGTGCTTTCTTC----------------------GGAGAGAACTTTTACTTGC-AAA---ACCAG-TG-CCT-ACGGTTTGCCGT--------CTGA--CAACCAGTTGA--AAACTCAAGTAACTGA---AGGATCCTCATACGCATCATCTTTATGCGGAGGACGAAGCATTCGAATATCTGCCCTATCAACTTCTGACGGTAGTGTAACGGACTACCGTGGTTGTGACGGGTGACGGGGAATCNGGGTTCGATTCCGGAGAGGGAGCNTGAGAAACGGCTACCACTTTTAAGAAAGGCAGCAGGCACGCAAATTACCCAATGCCGGAACGGCGAGGTAGTGACGAAAAATAACGATATGAGCCCATT----GGGTTTGTAATCGGAATGGAAGAGATCTAACAAATCTCTTGAGGAACTAGTAGAGGGCAAGTCTGGTGCCAGCAGCCGCGGTAATACCAGCCTCTACAAGCATATGCAAAAGTTGCTGCGTTTGAAAAGCTCATAGTTGGATCCGTTGGGAGTTCGAGTTCTCG---ACAGGACTTACG--------TGGCGATGTACCCCTTG---ACTGTCAG----T-CTTTCT-GTTAAGAGTTTTTGCACTTAATTGTGTCGA-ATTCTCAAGACAGAATATTTACCTTGAGTAAATTAGAGTGCTCAAAGCATGCCA--GGAATGAATAATAAAGCATGGAATAATGGAGGAGGCCTGCACACTTGATAGCGTTGGTCGCGGG-TGTTGCAGTAATGATTGAAAGGAACAGTCGGGGGCATTTGTATTGCTACGTTAGAGGTGAAATTCTTGGATCGTGGCAAGACAAACTACTGCGAAAGCATTTGCCAAGAATGTTTTCATTAATCAAGAACGAAAGTCAGAGCATTGAAGAGGATTAGATACCCTCGTAATTCTGACCATAAACGATACCAACTTACGATTTGTCAAAGTCCTAC-CCTGACTT-GCAAGGAGTTA-ACCGGGAAACCAAAGTCTTTTGGTTCCGGGGGAAGTATGGTTGCAAAATCGAAACTTAAAGGAATTGACGGAAGGGCACCACCAGGAGTGGAGCCTGCGGCTTAATTTGACTCAACACGGGAAAACTCACCAGGTCCAGACATCGAAAGGATTGACAGATTGA-ATATCTTTCATGATTCAATGGGTGGTGGTGCATGGCCGTTCTTAGTTAGTGGAGTGATCTGTCTGGTTAATTCCGATAACGAACGAGATCCTAGCCATTTAAATAGAAGTAGTAA-CTT----CGGTTGCTATGAACTTCTTAGAGGAACTATGCGGAATATAATACCGCAAG-GAAG--TGGGGCNATAACAGGTCTGTGATGCCCTTAGATGTCCTGGGCTGCACGCGCGCTACACTAGATGCTAAAGAATGAAG--TGTTATGCCTGGTCCGAGATGGTCCGGGTAACCACTAAAAAGCATCGTCATATGATTGGAATAGACTCTTGTAACTAGTAGTCTTGAACGAGGAATTCCTAGTAATTTGATGTCAACAACATCATGTGATTACGTCCCTGCCCTTTGTACACACCGCCCGTCGCTACTACTGATTGGATGATTAAGCAAGAACTTCTGAAATTTGCTATTGGGGC----TT-CG-GCCTCGAT-A-GTGAGTGG--AAGAGGATCGAGCTTATTTGTCTAGAGGAAGTAAAAGTCGTAACAAGGTTTCCGTAGGTGAACCTGCGGAAGGAT-----
>FR837715_Mecynostomum_sp.
-------------------------------------------------ATGCATGTCCAAGTTCA-ACGTCAATGTAACACGTGAAACCGCGAATGGCTCATTAAATCAGTTTTGGTTCATTTGTTTGTTCT--GCAGTATATGAATAACTGCGGTAACCCTGCAGCTAATGCATGCCTAGTGCTTTCTTC----------------------GGAGAGAACTTTTACTTGC-AAA---ACCAG-TG-CCT-ACGGTTTGCCGT--------CTGA--CAACCAGTTGA--AAACTCAAGTAACTGA---AGGATCCTCATACGCATCATCTTTATGCGGAGGACGAAGCATTCGAATATCTGCCCTATCAACTTCTGACGGTAGTGTAACGGACTACCGTGGTTGTGACGGGTGACGGGGAATCAGGGTTCGATTCCGGAGAGGGAGCCTGAGAAACGGCTACCACTTTTAAGAAAGGCAGCAGGCACGCAAATTACCCAATGCCGGAACGGCGAGGTAGTGACGAAAAATAACGATATGAGCCCATT----GGGTTTGTAATCGGAATGGAAGAGATCTAACAAATCTCTTGAGGAACTAGTAGAGGGCAAGTCTGGTGCCAGCAGCCGCGGTAATACCAGCCTCTACAAGCATATGCAAAAGTTGCTGCGTTTGAAAAGCTCATAGTTGGATCCGTTGGGAGTTCGAGTTCTCG---ACAGGACTTACG--------TGGCGATGTACCCCTTG--AACTGTCAG----T-CTTTCT-GTTAAGAGTTTTTGCACTTAATTGTGTCGA-ATTCTCAAGACAGAATATTTACCTTGAGTAAATTAGAGTGCTCAAAGCATGCCA--GGAATGAATAATAAAGCATGGAATAATGGAGGAGGCCTGCACACTTGATAGCGTTGGTCGCGGG-TGTTGCAGTAATGATTGAAAGGAACAGTCGGGGGCATTTGTATTGCTACGTTAGAGGTGAAATTCTTGGATCGTGGCAAGACAAACTACTGCGAAAGCATTTGCCAAGAATGTTTTCATTAATCAAGAACGAAAGTCAGAGCATTGAAGAGGATTAGATACCCTCGTAATTCTGACCATAAACGATACCAACTTACGATTTGTCAAAGTCCTAC-CCTGACTTGGCAAGGAGTTA-ACCGGGAAACCAAAGTCTTTTGGTTCCGGGGGAAGTATGGTTGCAAAATCGAAACTTAAAGGAATTGACGGAAGGGCACCACCAGGAGTGGAGCCTGCGGCTTAATTTGACTCAACACGGGAAAACTCACCAGGTCCAGACATCGAAAGGATTGACAGATTGA-ATATCTTTCATGATTCAATGGGTGGTGGTGCATGGCCGTTCTTAGTTAGTGGAGTGATCTGTCTGGTTAATTCCGATAACGAACGAGATCCTAGCCATTTAAATAGAAGTAGTAA-CTT----CGGTTGCTATGAACTTCTTAGAGGAACTATGCGGAATATAATACCGCAAG-GAAG--TGGGGCTATAACAGGTCTGTGATGCCCTTAGATGTCCTGGGCTGCACGCGCGCTACACTAGATGCTAAAGAATGAAG--TGTTATGCCTGGTCCGAGATGGTCCGGGTAACCACTAAAAAGCATCGTCATATGATTGGAATAGACTCTTGTAACTAGTAGTCTTGAACGAGGAATTCCTAGTAATTTGATGTCAACAACATCATGTGATTACGTCCCTGCCCTTTGTACACACCGCCCGTCGCTACTACTGATTGGATGATTAAGCAAGAACTTCTGAAATTTGCTATTGGGGC----TT-CG-GCCTCGAT-A-GTGAGTGG--AAGAGGATCGAGCTTATTTGTCTA--------------------------------------------------------
>FR837748_Pseudmecynostomum_bruneofilum
-------------------------------------------------ATGCATGTCCAAGTTCA-ACGTCAATGTAACACGTGAAACCGCGAATGGCTCATTAAATCAGTTTTGGTTCATTTGTTTGTTCT--GCAGTATATGAATAACTGCGGTAACCCTGCAGCTAATGCATGCCTAGTGCTTTCTTC----------------------GGAGAGAACTTTTACTTGC-AAA---ACCAG-TG-CCT-ACGGTTTGCCGT--------CTGA--CAACCAGTTGA--AAACTCAAGTAACTGA---AGGATCCTCATACGCATCATCTTTATGCGGAGGACGAAGCATTCGAATATCTGCCCTATCAACTTCTGACGGTAGTGTAACGGACTACCGTGGTTGTGACGGGTGACGGGGAATCAGGGTTCGATTCCGGAGAGGGAGCCTGAGAAACGGCTACCACTTTTAAGAAAGGCAGCAGGCACGCAAATTACCCAATGCCGGAACGGCGAGGTAGTGACGAAAAATAACGATATGAGCCCATT----GGGTTTGTAATCGGAATGGAAGAGATTTAACAAATCTCTTGAGGAACTAGTAGAGGGCAAGTCTGGTGCCAGCAGCCGCGGTAATACCAGCCTCTACAAGCATATGCAAAAGTTGCTGCGTTTGAAAAGCTCATAGTTGGATCCGTTGGGAGTTCGAGTTCTCG---ACAGGACTTACG--------TGGCGATGTACCCCTTG--AACTGTCAG----T-CTTTCT-GTTAAGAGTTTTTGCACTTAGTTGTGTCGA-ATTCTCAAGACAGAATATTTACCTTGAGTAAATTAGAGTGCTCAAAGCATGCCA--GGAATGAATAATAAAGCATGGAATAATGGAGGAGGCCTGCACACTAGAATGCGTCGGTCGCTGG-TGTTGCAGTAATGATTGAAAGGAACAGTCGGGGGCATTTGTATTGCTACGTTAGAGGTGAAATTCTTGGATCGTGGCAAGACAAACTACTGCGAAAGCATTTGCCAAGAATGTTTTCATTAATCAAGAACGAAAGTCAGAGCATTGAAGAGGATTAGATACCCTCGTAATTCTGACCATAAACGATACCAACTTACGATTTGTCAAAGTCCTAC-CCTGACTTGGCAAGGAGTTA-ACCGGGAAACCAAAGTCTTTTGGTTCCGGGGGAAGTATGGTTGCAAAATCGAAACTTAAAGGAATTGACGGAAGGGCACCACCAGGAGTGGAGCCTGCGGCTTAATTTGACTCAACACGGGAAAACTCACCAGGTCCAGACATCGAAAGGATTGACAGATTGA-ATATCTTTCATGATTCAATGGGTGGTGGTGCATGGCCGTTCTTAGTTAGTGGAGTGATCTGTCTGGTTAATTCCGATAACGAACGAGATCCTAGCCATTTAAATAGAAGTAGTAA-CTT----CGGTTGCTATGAACTTCTTAGAGGAACTATGCGGAATATAATACCGCAAG-GAAG--TGGGGCTATAACAGGTCTGTGATGCCCTTAGATGTCCTGGGCTGCACGCGCGCTACACTAGATGCTAAAGAATGAAG--TGTTATGCCTGGTCCGAGATGGTCCGGGTAACCACTAAAAAGCATCGTGATATGATTGGAATAGACTCTTGTAACTAGTAGTCTTGAACGAGGAATTCCTAGTAATTTGATGTCAACAACATCATGTGATTACGTCCCTGCCCTTTGTACACACCGCCCGTCGCTACTACTGATTGGATGATTAAGCAAGAACTTCTGAAGTTTGCTTTCGGGGC----TT-CG-GCCTCGAT-A-GTGAGTGG--AAGAGGATCGAGCTTATTTGTCTA--------------------------------------------------------
>AY078376_Pseudmecynostomum_phoca
----------------------CCATATGCTTGTCTCAAAGACTAAGCC-TGCATGTCC-AGTTCA-ACGTCAATGTAACACGTGAAACCGCGAATGGCTCATTAAATCAGTTTTGGTTCATTTGTTTGTTCT--GCAGTATATGAATAACTGCGGTAACCCTGCAGCTAATGCATGCCTAGTGCTTTCTTC----------------------GGAGAGAACTTTTACTTGC-AAA---ACCAG-TG-CCT-ACGGTTTGCCGT--------CTGA--CAACCAGTTGA--AAACTCAAGTAACTGA---AGGATCCTCATACGCATCATCTTTATGCGGAGGACGAAGCATTCGAATATCTGCCCTATCAACTTCTGACGGTAGTGTAACGGACTACCGTGGTTGTGACGGGTGACGGGGAATCAGGGTTCGATTCCGGAGAGGGAGCCTGAGAAACGGCTACCACTTTTAAGAAAGGCAGCAGGCACGCAAATTACCCAATGTCGGAACGACGAGGTAGTGACGAAAAATAACGATATGAGCCCATT----GGGTTTGTAATCGGAATGGAAGAGATTTAACAAATCTCTTGAGGAACTAGTAGAGGGCAAGTCTGGTGCCAGCAGCCGCGGTAATACCAGCCTCTACAAGCATATGCAAAAGTTGCTGCGTTTGAAAAGCTCATAGTTGGATCCGTTGGGAGTTCGAGTTCTCG---ACAGGACTTACG--------TGGCGATGTGCTCCTTG--AACTGTCAG----T-CTTGCT-GTTAAGAGTTTTTGCACTTAATTGTGTCGA-ATTCTCAAGACAGAATATTTACCTTGAGTAAATTAGAGTGCTCAAAGCATGCCA--GGAATGAATAATAAAGCATGGAATAATGGAGGAGGCCTGCACACTTGATAGCGTTGGTCGCGGG-TGTTGCAGTAATGATTGAAAGGAACAGTCGGGGGCATTTGTATTGCTACGTTAGAGGTGAAATTCTTGGATCGTGGCAAGACAAACTACT------------------AATGTTTTCATTAATCAAGAACGAAAGTCAGAGCATTGAAGAGGATTAGATACCCTCGTAATTCTGACCATAAACGATACCAACTTACGATTTGTCAAAGTCCTAC-CCTGACTTGGCAAGGAGTTA-ACCGGGAAACCAAAGTCTTTTGGTTCCGGGGGAAGTATGGTTGCAAAATCGAAACTTAAAGGAATTGACGGAAGGGCACCACCAGGAGTGGAGCCTGCGGCTTAATTTGACTCAACACGGGAAAACTCACCAGGTCCAGACATCGAAAGGATTGACAGATTGA-ATATCTTTCATGATTCAATGGGTGGTGGTGCATGGCCGTTCTTAGTTAGTGGAGTGATCTGTCTGGTTAATTCCGATAACGAACGAGATCCTAGCCATTTAAATAGAAGTAGTAA-CTT----CGGTTGCTATGAACTTCTTAGAGGAACTATGCGGGATATAATACCGCAAG-GAAG--TGGGGCTATAACAGGTCTGTGATGCCCTTAGATGTCCTGGGCTGCACGCGCGCTACACTAGATGCTTAAGAATGAAG--TGTTATGCCTGGTCCGAGATGGTCCGGGTAACCACTAAAAAGCATCGTGATATGATTGGAATAGACTCTTTCAACTAGTAGTGTTGAACGAGGAATTCCCAGTAATTTGATGTCAACAACATCATGTTACTACGTCCCTGCCCTTTGTACACACCGCCCGTCGCTACTACTGATTGGATGATTAAGCAAGAACGTCTGAAGCGTGCTGTTCGGGC----TN-CG-GCCTCGAT-T-G-----GA--GGGAAGAACATGAGCTTTTGTCTAGAGGAAGT-AAAGTNGTAACAN----------------------------------
>AJ845244_Mecynostomum_auritum
------------------------------------CAAAGATTAAGCCATGCATGTCCAAGTTCA-TTGTATATGTAACACGTGAAACCGCGAATGGCTCATTAAATCAGTTTTGGTTCATTTGTTTGTTCT--GCAGTATATGAATAACTGCGGTAACCCTGCAGCTAATGCATGCCTAGTGCTTTCTTC----------------------GGAGAGAACTTTTACTTGC-AAT--AACCAG-TG-CCT-ACGGTTTGCCGT--------CTGA--CAACCAGTTGA--ACACTCAAGTAACTGA---AGGATCCTCATACACATCATCTATATGTGGAGGACGAAGCATTCGAATATCTGCCCTATCAACTTCTGACGGTAGTGTAACGGACTACCGTGGTTGTGACGGGTGACGGGGAATCAGGGTTCGATTCCGGAGAGGGAGCCTGAGAAACGGCTACCACTTTTAAGAAAGGCAGCAGGCACGCAAATTACCCAATGTCGGAACGACGAGGTAGTGACGAAAAATAACGATANGAGCCCATT----GGGTTTGTAATNGGAATGGAAGAGATCTAACAAATCTCTTGAGGAACTAGTAGAGGGCAAGTCTGGTGCCAGCAGCCGCGGTAATNCCAGCCTCTACAAGCATATGCAAAAGTTGCTGCGTTTGAAAAGCTCATAGTTGGATCCGTTGGGAGTTCGGGTTCTCG---ACAGGACTTACG--------TGGCGATGTACCCCCTG--AACTGTCAG----T-CTTTCT-GTTAAGAGTTTTTGCACTTCATTGTGTTGA-ATTCTCAAGACAGAATATTTACCTTGAGTAAATTAGAGTGCTCAAAGCATGCCA--GGAATGAATAATAAAGCATGGAATAATGGAGGAGGCCTGCACACTAGATAGCGTCGGTCGCTGG-TGTTGCAGTAATGATTGAAAGGAACAGTCGGGGGCATTTGTATTGCTACGTTAGAGGTGAAATTCTTGGATCGTGGCAAGACAAACTACTGCGAAAGCATTTGCCAAGAATGTTTTCATTAATCAAGAACGAAAGTCAGAGCATTGAAGAGGATTAGATACCCTCGTAATTCTGACCATAAACGATACCAACTTACGATTTGTCAAAGTCCTAC-CCTGACTTGGCAAGGAGTTA-ACCGGGAAACCAAAGTCTTTTGGTTCCGGGGGAAGTATGGTTGCAAAATCGAAACTTAAAGGAATTGACGGAAGGGCACCACCAGGAGTGGAGCCTGCGGCTTAATTTGACTCAACACGGGAAAACTCACCAGGTCCAGACATCGAAAGGATTGACAGATTGA-ATATCTTTCATGATTCAATGGGTGGTGGTGCATGGCCGTTCTTAGTTAGTGGAGTGATCTGTCTGGTTAATTCCGATAACGAACGAGATCCTAGCCATTTAAATAGAAGTAGTAA-CTTC---CGGTTGCTATGAACTTCTTAGAGGAACTATGCGGAATATAATACCGCAAG-GAAG--TGGGGCTATAACAGGTCTGTGATGCCCTTAGATGTCCTGGGCTGCACGCGCGCTACACTAGATGCTAAAGAATGATG--TGTTA--CCTGGTCCGAGATGGTCCGGGTAACCACGAAAAAGCATCGTGATATGATTGGAATAGACTCTTGTAACTAGTAGTCTTGAACGAGGAATTCCTAGTAATTTGATGTCAACAACATCATGTGATTACGTCCCTGCCCTTTGTACACACCGCCCGTCGCTACTACTGATTGGATGATTAAGCAAGTCCCTTCAAAGCTTGCTCTTCCGGC----TT-CG-GCTCTTGG-A-GTGAGTGG--ATGANAGGCAAGCTTATTTGTCTAGAGGAAGTAAAAGTCGTAACAAGG--------------------------------
>OTU_TO_61417
------------------------------------------------------------------------------------------------------------------------------------------------------------------------------------------------------------------------------------------------------------------------------------------------------------------------------------------------------------------------------------------------------------------------------------------------------------------------------------------------------------------------------------------------------------------------------------------------------------------------------------------------------------------------------------------------------------------------------------------------------------------------------------------------------------------------------------------------------------------------------------------------------------------------------------------------------------------------------------------------------------------------------------------------------------------------------------------------------------------------------------------------------------------------------------------------------------------------------------------------------------------------------------------------------------------------------------------------------------------------------------------------------------------------------------------------------------------------------------------------------------------------------------------------------------------------------------------------------------------------------------------------------------------------------------------------------------------------------------------------------------------------------------------------------------------------GTCGCTACTACTGATTGGATGGTTAAACAAGAACTGCTGAAATTCGCTGCTGTGGC----TT-CGGCCTCTGGT-A-GTGCGTGG--AAGCGGATCGAGTTTAATTGTCTAGAGGAAGTAAAAGTCGTAACAAGGTTTCC---------------------------
>OTU_TO_85036
------------------------------------------------------------------------------------------------------------------------------------------------------------------------------------------------------------------------------------------------------------------------------------------------------------------------------------------------------------------------------------------------------------------------------------------------------------------------------------------------------------------------------------------------------------------------------------------------------------------------------------------------------------------------------------------------------------------------------------------------------------------------------------------------------------------------------------------------------------------------------------------------------------------------------------------------------------------------------------------------------------------------------------------------------------------------------------------------------------------------------------------------------------------------------------------------------------------------------------------------------------------------------------------------------------------------------------------------------------------------------------------------------------------------------------------------------------------------------------------------------------------------------------------------------------------------------------------------------------------------------------------------------------------------------------------------------------------------------------------------------------------------------------------------------------------------GTCGCTACTACTGATTGGGTGATTAAGCAAGAACTGCTGAAGCTCGTTACTGTGGC----TT-CTGCCTCTGGT-A-ATGCGTGG--AAGCGGATCGAGCTTAATTGTCTAGAGGAAGTAAAAGTCGTAACAAGGTTTCC---------------------------
>AY297956_Paramecynostomum_diversicolor
-----------------------------------------------------------------A-CAACANCCNNNNCGCATTAAATTGCGGGTG-----------------------------------------------------------------------------------------------------------------------------------------------------------------------------------------------------------------------------------------------------TGGTGATTCATTCGAATATCTGCCCTATCAACTTCTGACGGTAGTGTAACGGACTACCGTGGTNGTGACGGNTGACGGGGAATCAGGNNTCGATTCCNGAGAGGGAGCCTGAGAAACGGCTACCACTTTTATGAAAGGCAGCAGGCACGCNNATTACCCAATGTCGGAACGNNNAGGTAGTGACGAAAGGTAACAATATGAGCCNTTN----GGNTTTGTAATTGGANTGGAAGNNATGTAACGTATCTCTTGAGGAGCTAGTAGAGGGCAAGTCTGGTGCCAGCAGCCGCGGTAAGACCAGCCTCTACAAGCATATGCAAAAGTTGCTNNNNTNGNNAAGCNCANAGTTGGATCTGTTCTTGGTGCAACTTCTT--G----GNANATCCC--------CGGATGAGCCCTCGTTG--CATCGAGCG----T-CTTTCT-GTTAAGAGTGTTNGCACTTAATTGTGTCGA-ACATTCGAGACAGGAAATATACCCTGAGTAAATTGGAGTGCTCAAAGCAATCATG-AGTTTGAACAATAAAGCATGGAACAAAGGAGGACGCCCGCACACTGGAANNTG-GNTGAGCTGG-TGATGCGGTAANGATTGAAAGGAACAGTCGGGGGCATTCGTNNTNCNANGNTAGAGGTNAAATTCTATGACCGTAGCAAGACGAACTACTGCGAAANNNTTTGCCAAGAATGTTTTCATTAATCAAGAACGAAAGTCAGAGTATCGAAGAGGATTAGATACCCTCGTAGTTCTGACCATAAACGATACCAACCTACGATTTGTCAAAGTCCAAC-CCTGACTTGACAAGGAGTTA-ACCGGGAAACCAAAGTCTATTGGCTCCGGGGGAAGTATGGTTGCAAAATCGAAACTTAAAGGAATTGACGGAAGGGCACCACCAGGAGTNGNG-CNNNNGCTTAATTTGACTCAACACGGGAAANCTCACCAGGTCCAGACATCGAAAGGATTGACAGATTGA-ATATCTTTCATGATTCAATGAATGGTGGTGCATGGCCGTTCTTAGTTAGTGGAGTGATCTGTCTGGTTAATTCCGATAACGAACGAGATCCTAGCNNNTNAAATAGAAGTAGTAA-CTT----CGGTTGCTATACACTTCTTAGAGGAACTATGCGGAATATAATACCGCAAG-NAAG--TGGGGCTATAACAGGTCTGTGATGCCCTTAGATGTCCTGGGCTGCACGCGCGCTACACTGGGTGCTGCAGAATGAGG--TGTCATGCCTGGTCCGAAATGGTCCGGGTAACCACCAAAAAGCACAGCNNTATGATTGGAATTGACTATTGTAANNAATAGTCATGAACGANGANTTCCTCGTAATTTGATGTCAACAANNTCATGTGNTTACGTCCCTGCCNNTTGTACNNACCGCCCGTCGCNACTACTGATTGGATGATTAAGCANGAACTGCTGAAGCTCGCTACTGTGAC----TT-CGGTTTCTGGT-A-GTTCGTGG--AAGCGGATCGAGCTTATTTGTCTAGAGGAAGTAAAAGTCGTAACAAGGTTTCCGTA-GTGAACNTGCNTNNNGT------
>AF102897_Philomecynostomum_lapillum
ACCTGGTTGATCCTGCCAGTAGCCATATGCTTGTTTCAAAGACAAAGCCATGCATGTCCAAGTTCA-ACGA---TGGAAATCGTGAAACCGCGAATGGCTCATTAAATCAGTTTTGGTTCATTTGTATGTCA--GAT-CTATATGGATAACTGCGGTAACCCTGCAGCTAATACATGCTAAGCGCTAATTT----------CCGG----------ATTAGAACTTTTAC---A-TGTTGAATTTA-TT-CCAGTCGGCATTGTGC--------CTTG--TA--TGCAGAATGAAC-TCCAGTAACTGA---AGGACCCC-AAACGCC-----TACGTGCTAGGGGCGATGCATTCGAATATCTGCCCTATCAACTACTGACGGTAGTGTAACGGACTACCGTGGTTGTGACGGGTNACGGGGAATCAGGGTTCGATTCCGGAGAGGGAGCCTGAGAAACGGCTACCACATCCAAGGACGGCAGCAGGCGCGCAAATTACCCAATCCCGGAACGGGGAGGTAGTGACGAAAAATAACAATATGAGCCCTTA----CGGGTTTCTATTGTAATGGATGGAATTTAACACATTCCATGAGGATCTAGTAGAGGGCAAGTCTGGTGCCAGCANCCGCGGTAATACCAGCCTCTACAAGCATATGCAAATGTTGCTGCGTGTGAAAAGCTCATAGTTGGATCCGATGATGCTGTTGTCTATTCGGTT-GTCCCGGTT---------CGGCCGC-GCAACCAGGGCACACATCTG----T-TTTTCC-GTTTAGAGTGTTTGCACTTAACTGTGTCGA-GTACTCGAGACGGAAAATTTACCTTGAGTAAATTAGAGTGTTCAAGGCAACCCTC-GGGTTGAACAATAAAGCATGGAATAATGGAGGATGCCCGCTCTCTTAATAG--CTGGTAGCTGG-GGATGCGGTAATGATTGAAAGGAACAGTCGGGGGCATTCGTATTGCTACGTTAGAGGTGAAATTCTTGGATCGTGGCAAGACGAACTACTGCGAAAGCATTTGCCAAGAATGTTTTCATTAATCAAGAACGAAAGTCAGAGCATTGAAGAGGATTAGATACCCTCGTAATTCTGACCATAAACGATACCGACTTACGATTTGTCAAAGTCC-TG-CATGACTTGTCAAGGAGTTA-ACCGGAAAACCAAAGTTTNTGGGTTCCGGGGGAAGTATGGTTGCAAANTCGAAACTTAAAGGAATTGACGGAAGGGCACCACCAGGNGTGGAGCCTGCGGCTTAATTTGACTCAACACGGGNAANCTCACCNGGTCCAGACANNGNNAGGATTGACAGATTGA-ATATCTTTCNTGATTCNNTGGGTGGTGGTGCATGGCCGTTCTTAGTTNGTGGAGNGATCTGTCTGGTTAATTCCGNTAACGAACGAGATCCCGGCCATTTAAATAGAAGTAGCAA-CCG----TGGTTGCTGAGTACTTCTTAAAGGAACTATGCGGAACGC-ATACCGCAAG-GAAG--TGGGGCTATAACAGGTCTGTGATGCCCTTAGATGTCCTGGACTGCACGCGCGCTACACTGAATGCTATAGTGTGAG------GATACCTTGTCCGAAATGGTCTGGGTAATCACATAAAAGCATGA-GTCATTATGGGAATGGAGTATTGTAATTAGTACTCCTGAACGAGGAACCCCTCGTAAATGCAAGTCAACAACTTGTATTGATTACGTCCCTGCCCTTTGTACACACCGCCCGTCGCTACTACTGATCGGATGGTTAAGCAAGAACTTTTGAACCTTGCTGTCTTGGC----TT-CG-GTCGATTC-A-GTGGGCGG--ATAAAGATCGAGCTTATTTGTCTAGAGGAAGTAAAAGTCGTAACAAGGTTTCCGTAGGTGAACCTGCGGAAGG-------
>AY297955_Eumecynostomum_altitudi
---------------------------GTGCTTTCTCAAAGATTAAGCCATGCATGTCNNAGTTCA-ACGA---TGGAAATCGTGAAACCGCGAATGGCTCATTAAATCAGTTTTGGTTCATTTGTATGTCA--ATCACTATATGGACAACTGCGGTAACCCTGCAGCTAATACATGCTGAGCGCTAATTT----------CCGG----------ATTAGAACTTTTAC---A-TGTTGAATTTA-TT-CCAGTCGGCATTGTGC--------CTTG--TA--TGCAGAATGAAC-TCCAGTAACTGA---AGGACCCCAAAACGCC-----TAAGTGCTAGGGGCGATGCATTCGAATATCTGCCCTATCAACTACTGACGGTAGTGTAACGGACTACCGTGGTTGTGACGGGTAACGGGGAATCAGGGTTCGATTCCGGAGAGGGAGCCTGAGAAACGGCTACCACATCTAAGGACGGCAGCAGGCGCGCAAATTACCCAATCCCGGAACGGGGAGGTAGTGACGAAAAATAACAATATGAGCCCTTT----CGGGTTTCTATTGTAATGGATGGAATTTAACACATTCCATGAGGATCTAGTAGAGGGCAAGTCTGGTNCCAGCAGCCGCGGTAATNCCAGCCTCTACAAGCATATGCAAATGTTGCTGCGTTTGAAAAGCTCATAGTTGGATCCGATGATGTTGGTGTCTATCAGGTTCAGTCCGGTT---------CGGCCGC-TGGACCGAGACACACATCTG----T-TCTTCC-GTTTAGAGTGTTTGCACTTAACTGTGTCGA-ATACTCGAGGCGGAAAATTTACCTTGAGTAAATTAGAGTGTTCAAGGCAACCCTC-GGGTTGAACAATAAAGCATGGAATAATGGAGAAGGCCCGCTCTCTTAATAG--CTGGTAGCTGG-AGATGCGGTAATGATTGAAAGGAACAGTCGGGGGCATTCGTATTGCTACGTTAGAGGTGAAATTCTTGGATCGTGGCAAGACGAACTACTGCGAAAGCATTTGCCAAGAATGTTTTCATTAATCAAGAACGAAAGTCAGAGCATTGAAGAGGATTAGATACCCTCGTAATTCTGACCATAAACGATACCGACTTACGATTTGTCAAAGTCC-TG-CATGACTTGTCAAGGAGTTA-ACCGGAAAACCAAAGTTTTTTGGTTCCGGGGGAAGTATGGTTGCAAAATCGAAACTTAAAGGAATTGACGGAAGGGCACCACCAGGGGTGGAGCCTGCGGCTTAATTTGACTCAACACGGGAAAACTCACCAGGTCCAGACATCGAAAGGATTGACAGATTGA-ATATCTTTCATGATTCAATGGGTGGTGGTGCATGGCCGTTCTTAGTTAGTGGAGTGATCTGTCTGGTTAATTCCGATAACGAACGAGATCCCGGCCATTTAAATAGAAGTAGCAA-CCG----TGGTTGCTGAGTACTTCTTAAAGGAACTATGCGGAACGC-ATACCGCAAG-GAAG--TGGGGCTATAACAGGTCTGTGATGCCCTTAGATGTCCTGGACTGCACGCGCGCTACACTGAATGCTATAATGTGAG------GATACCTTGTCCGAAATGGTCTGGGTAATCACATAAAAGCATGA-GTCATTATGGGAATGGAGTATTGTAATTAGTACTCCTGAACGAGGAACCCCTCGTAAATGCAAGTCAACAACTTGTATTGATTACGTCCCTGCCCTTTGTACACACCGCCCGTCGCTACTACTGATCGGATGGTTAAGCAAGAACTTTTGAACCTTGCTGTCTTGGC----TT-CG-GTCGATTC-A-GTGGGCCGGAAAAAGGATCGANCCTTATTTGTTCTAGGAGGGA-----------------------------------------------
>KF578483_Postaphanostoma_nilssoni
-------------------------------------------------ATGCATGTCTAAGTTCA-GCTCTG-----AAAAGTGAAACCGCGAATGGCTCATTAAATCAGTTTTGGTTCATTTGTTTGATAA--TCTTTATATGAATAACTGCGGTAACCCTGCAGCTAATGCATGCTAAACGCTTTGCTC--------------------GGCATTGACACTTTTACTATA-CTATCAGTACG-CT-----CCGGAC-AGG----------------AGTCTGGAAGATGAA-TCTGAGTAATTGA---CGGACCCCAAATGGCC------AAGACCAGGGGGCGATGCATTCGAATATCTGCCCTATCAACTTCTGACGGTAGTGTAACGGACTACCGTGGTTGTGACGGGTAACGGGGAATCAGGGTTCGATTCCGGAGAGGGAGCCTGAGAGACGGCTACCACTTCTAAGGAAGGCAGCAGGCGCGCAAATTACCCAATCCCGGAACGGGGAGGTAGTGACGAAAAATAACAATATGAACTCTTA---CGAGTTTGTAATTGGAATGGATGGAGCTTAACACACTCCATGAGGATCTAGTAGAGGGCAAGTCTGGTGCCAGCAGCCGCGGTAATACCAGCCTCTACAAGCATATGCAAAAGTTGCTGCGTTTGAAAAGCTCATAGTTGGATCTGTCGAGTGTGTGGATTACCGGGTACTGA---------ACAGTTCGGCTGCAGGAACCGTACCGCATATTCG----T-CTTTTT-GTTGAGTGGGTTTGCACTTAACTGTGTCGA-ACCGACGGGACGGAAAGTTTACCTTGAGTAAATTAGAGTGTTCAAGGCATCCTTTGGGATTGAATAATAAAGCATGGAATAATGGAGGAAGACCGCTCTCTAAATAG--CTGGTTGCTGG-AGATGCGGTAATGATTAAAAGGAACAGTCGGGGGCATTTGTATTGCTACGTTAGAGGTGAAATTCTTGGATCGTGGCAAGACAAACTACTGCGAAAGCATTTGCCAAGAATGTTTTCATTAATCAAGAACGAAAGTCAGAGCATTGAAGAGGCTTAGATACCCTCGTAATTCTGACCATAAACGATACCTACTTACGATTTGTCAAAGTCC-TG-CCTGACTTGACAGGGAGTTA-ACCGGAAAACCAAAGTGTTTTGGCTCCGGGGGAAGTATGGTTGCAAAATCGAAACTTAAAGGAATTGACGGAAGGGCACCACCAGGAGTGGAGCCTGCGGCTTAATTTGACTCAACACGGGGAAACTCACCAGGTCCAGACATCGAAAGGATTGACAGATTGA-ATATCTTTCATGATTCAATGGGTGGTGGTGCATGGCCGTTCTTAGTTAGTGGAGTGATCTGTCTGGTTAATTCCGATAACGAACGAGATCCTGGCCATTTAAATAGAAGTGATAA-CTT----CGGTTGTCATATGCTTCTTAGAGGAACTATGTGGAAGAT-ATACCACAAG-GAAG--TGGGGCTATAACAGGTCTGTGATGCCCTTAGATGTCCTGGGCTGCACGCGCGCTACACTGCATGCTATGAAGTGAG----GTGTTACCTTGTCCGACACGGTCCGGGTAATCACCTAAAAGCATCA-GACATGATGGGAATGGACTCTTGTAATTAGTAGTCCTGAACGAGGAATTCCTAGTAAATTCAAGTCAACAGCTTGAATTGATTATGTCCCTGCCCTTTGTACACACCGCCCGTCGCTACTACTGATTGGATGATTAAGCAAGAACTTTTGAAGCTTGCAGTCTTGAC----TT-CG-GTTGAGTC-A-GTGAGTGG--AAGAAGATCGAGCTTATTTGTCTA--------------------------------------------------------
>OTU_TO_1152
------------------------------------------------------------------------------------------------------------------------------------------------------------------------------------------------------------------------------------------------------------------------------------------------------------------------------------------------------------------------------------------------------------------------------------------------------------------------------------------------------------------------------------------------------------------------------------------------------------------------------------------------------------------------------------------------------------------------------------------------------------------------------------------------------------------------------------------------------------------------------------------------------------------------------------------------------------------------------------------------------------------------------------------------------------------------------------------------------------------------------------------------------------------------------------------------------------------------------------------------------------------------------------------------------------------------------------------------------------------------------------------------------------------------------------------------------------------------------------------------------------------------------------------------------------------------------------------------------------------------------------------------------------------------------------------------------------------------------------------------------------------------------------------------------------------------GTCGCTACTACTGATTGGATGGTTAAGCAAGAACTTCGGAAACTCTAAGTTGACGC----TT-CG-GCTGAAAC-A-GTGAGTGG--AAGAGGATCGAGCTTATCTGTCTAGAGGAAGTAAAAGTCGTAACAAGGTTTCC---------------------------
>OTU_TO_95791
------------------------------------------------------------------------------------------------------------------------------------------------------------------------------------------------------------------------------------------------------------------------------------------------------------------------------------------------------------------------------------------------------------------------------------------------------------------------------------------------------------------------------------------------------------------------------------------------------------------------------------------------------------------------------------------------------------------------------------------------------------------------------------------------------------------------------------------------------------------------------------------------------------------------------------------------------------------------------------------------------------------------------------------------------------------------------------------------------------------------------------------------------------------------------------------------------------------------------------------------------------------------------------------------------------------------------------------------------------------------------------------------------------------------------------------------------------------------------------------------------------------------------------------------------------------------------------------------------------------------------------------------------------------------------------------------------------------------------------------------------------------------------------------------------------------------GTCGCTACTACTGATTGAATGATGAAGCAAGAACTTCGGAAACTCTAAGTTGACGC----TT-CG-GCTGAAAC-A-GTGAGTGG--AAGAGGATCGAGCTTATCTGTCTAGAGGAAGTAAAAGTCGTAACAAGGTTTCC---------------------------
>OTU_TO_214823
------------------------------------------------------------------------------------------------------------------------------------------------------------------------------------------------------------------------------------------------------------------------------------------------------------------------------------------------------------------------------------------------------------------------------------------------------------------------------------------------------------------------------------------------------------------------------------------------------------------------------------------------------------------------------------------------------------------------------------------------------------------------------------------------------------------------------------------------------------------------------------------------------------------------------------------------------------------------------------------------------------------------------------------------------------------------------------------------------------------------------------------------------------------------------------------------------------------------------------------------------------------------------------------------------------------------------------------------------------------------------------------------------------------------------------------------------------------------------------------------------------------------------------------------------------------------------------------------------------------------------------------------------------------------------------------------------------------------------------------------------------------------------------------------------------------------GTCGCTACTACTGATTGGATGGTTAAGCAAGAACTTCGGAAACTCTAAGTTGACGC----TT-CG-GCTGAAAC-A-GTGAGTGG--AAGAGGATTGAACTTATCTGTCTAGAGGAAGTAAAAGTCGTAACAAGGTATCC---------------------------
>OTU_TO_60212
------------------------------------------------------------------------------------------------------------------------------------------------------------------------------------------------------------------------------------------------------------------------------------------------------------------------------------------------------------------------------------------------------------------------------------------------------------------------------------------------------------------------------------------------------------------------------------------------------------------------------------------------------------------------------------------------------------------------------------------------------------------------------------------------------------------------------------------------------------------------------------------------------------------------------------------------------------------------------------------------------------------------------------------------------------------------------------------------------------------------------------------------------------------------------------------------------------------------------------------------------------------------------------------------------------------------------------------------------------------------------------------------------------------------------------------------------------------------------------------------------------------------------------------------------------------------------------------------------------------------------------------------------------------------------------------------------------------------------------------------------------------------------------------------------------------------GTCGCTACTACTGATTGAATGATGAAGCAAGACTTGCGGAAACTCTAAGTTGACGC----TT-CG-GCTGAAAC-A-GTGAGTGG--AAGAGGATCGAGCTTATCTGTCTAGAGGAAGTAAAAGTCGTAACAAGGTTTCC---------------------------
>OTU_TO_100814
------------------------------------------------------------------------------------------------------------------------------------------------------------------------------------------------------------------------------------------------------------------------------------------------------------------------------------------------------------------------------------------------------------------------------------------------------------------------------------------------------------------------------------------------------------------------------------------------------------------------------------------------------------------------------------------------------------------------------------------------------------------------------------------------------------------------------------------------------------------------------------------------------------------------------------------------------------------------------------------------------------------------------------------------------------------------------------------------------------------------------------------------------------------------------------------------------------------------------------------------------------------------------------------------------------------------------------------------------------------------------------------------------------------------------------------------------------------------------------------------------------------------------------------------------------------------------------------------------------------------------------------------------------------------------------------------------------------------------------------------------------------------------------------------------------------------TTCTCTACTACTTATTGGATGGTTAAGCAAGAACTTCGGAAACTCTAAGTTGACGC----TT-CG-GCTGAAAC-A-GTGAGTGG--AAGAGGATCGAGCTTATCTGTCTAGAGGAAGTAAAAGTCGTAACAAGGTTTCC---------------------------
>OTU_TO_110457
------------------------------------------------------------------------------------------------------------------------------------------------------------------------------------------------------------------------------------------------------------------------------------------------------------------------------------------------------------------------------------------------------------------------------------------------------------------------------------------------------------------------------------------------------------------------------------------------------------------------------------------------------------------------------------------------------------------------------------------------------------------------------------------------------------------------------------------------------------------------------------------------------------------------------------------------------------------------------------------------------------------------------------------------------------------------------------------------------------------------------------------------------------------------------------------------------------------------------------------------------------------------------------------------------------------------------------------------------------------------------------------------------------------------------------------------------------------------------------------------------------------------------------------------------------------------------------------------------------------------------------------------------------------------------------------------------------------------------------------------------------------------------------------------------------------------GTCGCTACTACTGATTGGATGGTTAAGCAAGAACTTCGGAAACTCTAAGTTGACGC----TT-CG-GCTGAAAC-A-GTGAGTGG--ATGAAGATTGAGCCTGTCTGTCTAGAGGAAGTAAAAGTCGTAACAAGGTTTCC---------------------------
>AF329178_Paraphanostoma_cycloposthium
ACCTGGTTGATCCTGCCAGTAGTCATATGCTTGTCTGAAAGATTAAGCCATGCATGTCCAAGTTCA-ACTGAA--GCAATCAGTGAAACCGCGAATGGCTCATTAAATCAGTTTTGGTTCATTTGTATGTTCT-C---ATATATGAATAACTGCGGTAACCCTGCAGCTAATGCATGGCGAGTGCTCTTTAC----------------------GAAGAGAACTTTTACTAGC-TACATACTGTA-CT-----CTGGCG-ATTGC------------CTAGGTTTGCTGATGAATACTGAGTAACTGA---AGGACCTTCAACGCTAATATA---CAGCGGAAGGCGATGCATTCGAATATCTGCCCTATCAACTTCTGACGGTAGTGTAACGGACTACCGTGGTTGTGACGGGTGACNGGGAATCAGGGTTCGATTCCGGAGAGGGAGCCTGAGAAACGGCTACCACTTTTAAGNAAGGCAGCAGGCACGCAAATTACCCAATGTCGGCACGACGAGGTAGTGACTAGAAATAACGATATGAGCCCATC----GGGTTTGTAATCGGAATGGAAGAGATTTAACAAATCTCTTGAGGAACTAGTAGAGGGCAAGTCTGGTGCCAGCAGCCGCGGTAACACCAGCCTCTACAAGCATATGCAAAAGTTGCTGCGTTTGAAAAGCTCATAGTTGGATCCGTAGTCTGTAAACGTTCTT--TCACGGTGCCACCCA-TTGGAGTGCCAGCGTGGACCGATTTCTTGGACTG----T-CCTTCC-GTTTTGGGTGTTTGCACTTCATTGTGTCGA-ACACTAGGGACGGAATATTTACCTTGAGTAAATTAGAGTGCTCAAAGCAAGCAGT-TGATCGAATAATAAAGCATGGAATAATGGAGGAGGCCTGCTGTCTATATAGCG-CGGTAGCTGG-ATCAGCAGTAATGATTAAAAGGAACAGTCGGGGGTATTTGTATTGCTACGTTAGAGGTGAAATTCTNGGATCGTGGCAAGACAAACTAAAACGAAAGCATTTGCCAAGAATGTTTTCATTAATCAAGAACGAAGGTTAGGGTATCGAAAACGATTAGATACCGTTGTAGTCTTAACAGTAAACTATGCCGACTAGGGATCGGTCGATGTTATCTTTTTGACTCGATCGGCACCT--TACGAGAAATCAAAGTTTTTGGGTTCTGGGGGGAGTATGGTCGCAAGGCTGAAACTTAAAGAAATTGACGGAAGGGCACCACCAGGAGTGGAGCCTGCGGCTTAATTTGATTCAACACGGGGAAACTCACCAGGTCCAGACATAGGAAGGATTGACAGATTGATAGCTCTTTCTTGATTCTATGGGTGGTGGTGCATGGCCGTTCTTAGTTGGTGGAGTGATTTGTCTGGTTAATTCCGATAACGAACGAGACCTTAACCTGCTAAATAGCCCCATCGA-CTA----TGGTTGGTGCTGGCTTCTTAGAGG-ACTATTN--G-CTTCCNCCNATGGA-ANTT--TGATGCAATAACNGGTCTGTGATGCCCTTAGATGTCNTGGGCTGCACGCGCGCTACACTGGTCACAAAATAGTGATT---TGGGGACCTAGTCCGGAATGGTCCGGGTAACCACCAAAATGTGCCACTTTATGATTGGGATAGACGCTTGTAATTAGTAGTCTTGAACGAGGAATTCCTAGTAATTTCAAGTCAACAACTTGATGTGATTACGTCCCTGCCCTTTGTACACACCGCCCGTCGCTACTACTGATTGGATGATTAAGCAAGAACTTCAAAAGCTTGCAGCTGAAGC----TT-CGCGCTGAGGC-A-GTGAGTGG--AAGAGGATCGAGCTTTGTTGTCTAGAGGAAGTAAAAGTCGTAACAAGGTTTCCGTAGGTGAACCTGCGGAAGGATCA---
>OTU_TO_68904
------------------------------------------------------------------------------------------------------------------------------------------------------------------------------------------------------------------------------------------------------------------------------------------------------------------------------------------------------------------------------------------------------------------------------------------------------------------------------------------------------------------------------------------------------------------------------------------------------------------------------------------------------------------------------------------------------------------------------------------------------------------------------------------------------------------------------------------------------------------------------------------------------------------------------------------------------------------------------------------------------------------------------------------------------------------------------------------------------------------------------------------------------------------------------------------------------------------------------------------------------------------------------------------------------------------------------------------------------------------------------------------------------------------------------------------------------------------------------------------------------------------------------------------------------------------------------------------------------------------------------------------------------------------------------------------------------------------------------------------------------------------------------------------------------------------------GTCGCTACTACTGATTGGATGGTTAAGCAAGAACTTCAAATACTTGCAGTTTTGAC----TT-CG-GTTGAGAC-A-GCGAGTTG--AAGAAGATCGAGCTTATTTGTCTAGAGGAAGTAAAAGTCGTAACAAGGTTTCC---------------------------
>OTU_TO_124523
------------------------------------------------------------------------------------------------------------------------------------------------------------------------------------------------------------------------------------------------------------------------------------------------------------------------------------------------------------------------------------------------------------------------------------------------------------------------------------------------------------------------------------------------------------------------------------------------------------------------------------------------------------------------------------------------------------------------------------------------------------------------------------------------------------------------------------------------------------------------------------------------------------------------------------------------------------------------------------------------------------------------------------------------------------------------------------------------------------------------------------------------------------------------------------------------------------------------------------------------------------------------------------------------------------------------------------------------------------------------------------------------------------------------------------------------------------------------------------------------------------------------------------------------------------------------------------------------------------------------------------------------------------------------------------------------------------------------------------------------------------------------------------------------------------------------GTCGCTACTACTGATTGGACGGCTAAGCAAGAATTTCAAATACTTGCAGTCTTGGC----TT-CGGCTTTAGAC-G-GTGAGTTG--AAGAAAATCGAGCTTAATTGTCTAGAGGAAGTAAAAGTCGTAACAAGGTTTCC---------------------------
>AY297950_Paraphanostoma_trianguliferum
----------------------------------------------------------------------------------------------------------------------------------------------------------------------------------------------------------------------------------------------------------------------------------------------------------------------------------------------------------------TTTCAATGTCTGCCCTATCAACTTTCGATGGTACTTTCGGCGCCTACCATG--------GNNNNACGGGTAACAAGGAANNNNNNNNNNNNNNNNNNNNNNNNNNNNNNNNNNNNNNNNNNNNNNNGNCAGCAGGCGCGCAAATTACCCATTACCGACACGGTGAGGTAGTGACGAAAAATAACAATACAGGTCTCTTTCGAGGCCCTGTAATTGGAATGAGCGTATCCTAAACCCATGGGTGAGGACCCATTGGAGGGCAAGTCTGGTGCCAGCAGCCGCGGTAATTCCAGC-TCCAATAGCGTATTTTAAAGTTGCTGCAGTTAAAAAGCTCGTAGTTGGATGTCGGGAGTGGGCTGGCGGTCCGCNGCGAG---------------NNGNNNNNNCGTCTGTCCCGTACCCCTG----T-CTCCCG-GCGCTCCCCGGATGCCCTTAACTGGGTGTC-CGACGGGGCCCGGAGCGTTTACTTTGAGTAAATTAGAGTGCTCAAAGCAAGCTTT-TGATTGAATAATAAAGCATGGAATAATGGAGGAGGCCTGCTCTCTTTATAGCGCCGGTAGCTGG-AGTAGCAGTAATGGTTAAAAGGAACAGTCGGGGGTATTTGTATTGCTACGTTAGAGGTGAAATTCTTGGATCGTGGCAAGACAAACTAACGCGAAGGCATTTACCAAGAATGTTTTCATTAATCAAGAACGAAAGTCAGAGCATTGAAGAGGATTAGATACCCTCGTAATTCTGACCATAAACGATACCAACTTACGATTTGTCAAAGTCCATT-CCTGACTTGGCAAGGAGTTA-ACCGGGAAACCAAAGTTTTTTGGCTCCGGGGGAAGTATGGTTGCAAAATCGAAACTTAAAGGAATTGACGGAAGGGCACCACCAGGAGTTGG--CTGCGGCTTAATTTGACTCAACACGGGAAAACTCACCGGGTCCAGACATCGAAAGGATTGACAGATTGA-ATATCTTTCATGATTCAATGGGTGGTGGTGCATGGCCGTTCTTAGTTAGTGGAGTGATCTGTCTGGTTAATTCCGATAACGAACGAGATCCTAGCCATTTAAATAGAAGTAGTAA-CTT----CGGTTGCTATAAACTTCTTAGAGGAACTATGCGG----------------------------------------------------------TCNGGGCTNNNCGCGCGCTACACTGGGTACAGAATAGTGATT---TGGAAACCTAGTCCGAGAAGGTCCGGGTAACCACCAAAATGTACCG-GTTATGATTGGGATAGACTCTTGTAACTAGTAGTCTTGAACGAGGAATTCCTAGTAATATCAAGTCAACAACTTGATGTGATTACGTCCCTGCCCTTTGTACACACCGCCCGTCGCTACTACTGATTGGATGATTAAGCAAGAACTTCAAATGCTTGCAGCTGCGGC----TT-CGTGCTAAAGC-A-GTGGGCTG--AAGAGGATCGAGCTTTGTTGTCTAGAGGAAGTAAAAGTCGTAACAAGGTTTCCGT-------------------------
>OTU_TO_78042
------------------------------------------------------------------------------------------------------------------------------------------------------------------------------------------------------------------------------------------------------------------------------------------------------------------------------------------------------------------------------------------------------------------------------------------------------------------------------------------------------------------------------------------------------------------------------------------------------------------------------------------------------------------------------------------------------------------------------------------------------------------------------------------------------------------------------------------------------------------------------------------------------------------------------------------------------------------------------------------------------------------------------------------------------------------------------------------------------------------------------------------------------------------------------------------------------------------------------------------------------------------------------------------------------------------------------------------------------------------------------------------------------------------------------------------------------------------------------------------------------------------------------------------------------------------------------------------------------------------------------------------------------------------------------------------------------------------------------------------------------------------------------------------------------------------------GTCGCTACTACTGATTGGATGTTCAAGCAAGAACTTTGAAGACTGGCAGCTTTGGC----TT-CG-GTTAAGGC-A-GTTGGTCG--AAGAAGATCGAGCTTAAGTGTCTAGAGGAAGTAAAAGTCGTAACAAGGTTTCC---------------------------
>OTU_TO_41939
------------------------------------------------------------------------------------------------------------------------------------------------------------------------------------------------------------------------------------------------------------------------------------------------------------------------------------------------------------------------------------------------------------------------------------------------------------------------------------------------------------------------------------------------------------------------------------------------------------------------------------------------------------------------------------------------------------------------------------------------------------------------------------------------------------------------------------------------------------------------------------------------------------------------------------------------------------------------------------------------------------------------------------------------------------------------------------------------------------------------------------------------------------------------------------------------------------------------------------------------------------------------------------------------------------------------------------------------------------------------------------------------------------------------------------------------------------------------------------------------------------------------------------------------------------------------------------------------------------------------------------------------------------------------------------------------------------------------------------------------------------------------------------------------------------------------GTCGCTACTACTGATTGGGTGTTTAAGCAAGATATTCGGAAACTCGCAGTTTTGGC----TT-CG-GCTGGGAC-C-GTGAGTGG--AAGAGAATCGAGCTTATCTGCCTAGAGGAAGTAAAAGTCGTAACAAGGTTTCC---------------------------
>OTU_TO_65930
------------------------------------------------------------------------------------------------------------------------------------------------------------------------------------------------------------------------------------------------------------------------------------------------------------------------------------------------------------------------------------------------------------------------------------------------------------------------------------------------------------------------------------------------------------------------------------------------------------------------------------------------------------------------------------------------------------------------------------------------------------------------------------------------------------------------------------------------------------------------------------------------------------------------------------------------------------------------------------------------------------------------------------------------------------------------------------------------------------------------------------------------------------------------------------------------------------------------------------------------------------------------------------------------------------------------------------------------------------------------------------------------------------------------------------------------------------------------------------------------------------------------------------------------------------------------------------------------------------------------------------------------------------------------------------------------------------------------------------------------------------------------------------------------------------------------GTCGCTACTACTGATTGGGTGTTTAAGCAAGATATTCGGAAACTCGCAGTTTAGGC----TT-CG-GCTTAGAC-C-GTGAATGG--AAGAGAATCGAGCTTATCTGCCTAGAGGAAGTAAAAGTCGTAACAAGGTTTCC---------------------------
>OTU_TO_75222
------------------------------------------------------------------------------------------------------------------------------------------------------------------------------------------------------------------------------------------------------------------------------------------------------------------------------------------------------------------------------------------------------------------------------------------------------------------------------------------------------------------------------------------------------------------------------------------------------------------------------------------------------------------------------------------------------------------------------------------------------------------------------------------------------------------------------------------------------------------------------------------------------------------------------------------------------------------------------------------------------------------------------------------------------------------------------------------------------------------------------------------------------------------------------------------------------------------------------------------------------------------------------------------------------------------------------------------------------------------------------------------------------------------------------------------------------------------------------------------------------------------------------------------------------------------------------------------------------------------------------------------------------------------------------------------------------------------------------------------------------------------------------------------------------------------------GTCGCTACTACTGATTGGACGTTTAAGCAAGATTTTTAAACACTGACAGTTAAGGC----TT-CG-GCCAAGAC-A-GTGAGAAG--AAGAAGATCGAGCTTACTTGTCTAGAGGAAGTAAAAGTCGTAACAAGGTTTCC---------------------------
>AY078377_Otocelis_sandara
----------------------CCATATGCTTGTCTCAAAGACTAAGCC-TGCATGTCTAAGTTCA-GCTTG---AGAATTCGGGAAACCGCGAATGGGTTATTAAATCAATCATTGGTCATTTGCTTTTGAC-TAATTTACATGAATAACCGCGGTAACCCTGCAGCTAATGCATGGAATTGATCCTTCTC--------------------TGATGGATCGCTTTAACTAGAC-----AACCAA-CA-G---TGAACATATG--------------TCTATCGAAGGGATTAACTCTGAGTTACTGA---ATGACCCCAA---GCT-----TAATTGCACGGGGCGAAGCATTCGAATGTCTGACCTATCAACTTCTGACGGC-GTGTAACGGACTACCGGGGTTGTCACGGGTCACGGGGAATCAGGGTTCGATTCCGGAGAGGGAGCCTGAGAAACGGCTACCACATCTAAGGAAGGCAGCACGCGCGCAAATTACCCAATCCCGGCACGGGGAGGTAGTGACGAAAAGTCACGATATCAGGCCTTC---GGGCTTTGTGATTGGAATGGAGTAGGCTTTACACACCTGCTGAGGAGCTAGTGGAGGGCAAGTCTGGTGCCAGCAGCCGCGGTAATACCAGCATCCACAAGCATATGCAAAAGTTGCTGCGTTTAAAAAGCTCGTAGTTGGATCTGTTAATTGAGTGGCGTTAACCTTAT------------------GGACTATGTTCGCAGGGCTGCTCGATTT----T-CCGGCC-GTCGAGATCGCTTGCGCTTAACCGTGTCGA-GTGATCAAGACGGAATATTTACTTTGAGTAAATTAGAGTGTTCAAAGCATCCTTTGGGATTGCATAGTAAAGCATGAAATGATGGAGAAAGCACCTAACC--TTTGGT-TTGGCTGC-AA-AGGTGCGGTAATGATTAAAAGGAACAGTCGGGGGCATTCGTATTGCTACGTTAGAGGTAAAA-TCTTGGATCG------------------------------------ATGTTTNCATTAATCAAGAACGAGAGTTAGAGTATTGAAGAGGATTAGATACCCTCGTAATTCTAACCATAAACGATACCAACTTACGATCTGGCGAAGTCC---TTATGACATGTCAGGGAGTTA-ACCGGAAAACCAAAGTTTATTGGCTCCGGGGGAAGTATGGTTGCAAAATCGAAACTTAAAGGAATTGACGGAAGGGCACCACCAGGAGTGGAGCCTGCGGCTTAATTTGACTCAACACGGGAAACCTCACCAGGTCCAGACATAGCAAGGATTGACAGACTGA-ATCTTTTTCATGATTCCATGGGTGGTGGTGCATGGCCGTTCTTAGTTAGTGGAGTGATCTGTCTGGTTAATTCCGATAACGAACGAGATCCCGGCCGATTAAATAGTATAGTGAA-CGTT---CGTTTGCTA-CTACTTCTTAGAGGAACTATGTGGAATAAGCTACCACAGG-GAAG--TGGGGCTATAACAGGTCTGTGATGCCCTTAGATGTCCTGGGCCGCACGCGCGCTACACTGACTACTACTGATTGAGT--GCTTTTACCTGGTCCGTAATGGTCTGGGTAATCACCTCAAAGTATGTCTCCATACTGGGGATGAATTGTTGTAATTATCAATTCTGAACGAGGAATTCCTAGTAAATGCTTGTCATCAGCAAGCGTTGATTACGTCCCTGCCCTTTGTACACACCGCCCGTCGCTACTACTGATTGGATGTTTAAGCAAGAACTTTTGAGACTGGCAGCGTTGGC----TT-CG-GCACATGC-A-GTCGGTCG--AAGAAGATCAAGCTTATGTGTCTAGAGGAAGTAAAAGTCGTAACAAGG--------------------------------
>OTU_BM_1317
------------------------------------------------------------------------------------------------------------------------------------------------------------------------------------------------------------------------------------------------------------------------------------------------------------------------------------------------------------------------------------------------------------------------------------------------------------------------------------------------------------------------------------------------------------------------------------------------------------------------------------------------------------------AGCATCCACAAGCGTATGCAAAAGTTGCTGCGTTTAAAAAGCTCGTAGTTGGATCTGTTGATGGTGTTGCGT-TCAACCGCCAGATTCGTT--------GAACAGTGCGG-----GTGACACCATCT----T-CTTCCC-ATTGAAAGTGTTTGCACTTAATTGTGTCGA-ACTCTTGAGATGGA-TAACTAATTTGAATAAATTAGAGTGTTCAAAGCAACCTTTGGGATTGCATAATAAAGCATGTGATAGAGGAGGAAGACCCACCGTTGTTCGGTG--GGGTTTGCA-ACGGCTGGTAATGATTGAAAGGAACAGTCGGGGGCATTTGTATTGCTACGTTAGAGGTGAAATTCTTGGATCGTGGCAAGACAAACTACAGCGAAAGCATTTGCCAAGAATGTTTTCA---------------------------------------------------------------------------------------------------------------------------------------------------------------------------------------------------------------------------------------------------------------------------------------------------------------------------------------------------------------------------------------------------------------------------------------------------------------------------------------------------------------------------------------------------------------------------------------------------------------------------------------------------------------------------------------------------------------------------------------------------------------------------------------------------------------------------------------------------------------------------------------------------
>FR832398_Philactinoposthia_ischiae
-------------------------------------------------ATGCATGTGTAAGTTCA-ACTC-CCTTCGAATAGTGAAACCGCGAATGGCTCATTAAATCAGTTATGATCTACTTGGTTGTCT--TA-ACCAAAAGGATAACTGCGGTAACTCTGCAGCTAATACTTGCAATAGTG-----G-TCTGTAA---CAG---------GATCGCTGCTTTTATTAGA-GA---AACCT--TG-ACTGGTCACGAACC-----------AGA--TAT--ACGTGGTGAGCTCTGAATAACTGA---AGGATGCCTATAGCC-TTGAG------CTGGGCACGAACCATATGAGTATCTGACCTATCAACTTCTGACGGTAGTGTAACGGACTACCGTGGTTGTAACGGGTAACGGGGAATCAGGGTTCGATTCCGGAGAGGGAGCCTGAGAAACGGCTACCACACCTACGGGAGGCAGCAGGCGCGCAAATTACCCAATCCCAGCTCGGGGAGGTAGTGACGAACAATAACAATATGAACCCTAA---CGGGTTTGTGATTGGAATGAGAGAAATTTAACAACTTTCTCGAGGATCTAGTGGAGGGCAAGTCTGGTGCCAGCAGCCGCGGTAATACCAGCATCCACAAGCGTATGCAAAAGTTGCTGCGTTTAAAAAGCTCGTAGTTGGATCTGTTGATGGTGTTGCGT-TAAACGGCC-GACAAGTT--------TGAGAGCGCCG-----GTGACACTATCT----T-CTTCCT-GTTGAAAGTGTTTGCACTTAATTGTGTTGA-ACTCTTGAGACGGA-TTACTAATTTGAATAAATTAGAGTGTTCAAAGCAACCTTTGGGATTGCATAATAAAGCATGTGATAGAGGAGGAAGACCCACCGTTGTTCGGAG--GGGTTTGCA-ACGGCTGGTAATGATTGAAAGGAACAGTCGGGGGCATTTGTATTGCTACGTTAGAGGTGAAATTCTTGGATCGTGGCAAGACAAACTACAGCGAAAGCATTTGCCAAGAATGTTTTCATTAATCAAGAACGAAAGTTAGAGTATTGAAGAGGATTAGATACCCTCGTAATTCTAACCATAAACGATACCTACTTACGATTTGTCAAAGTCC-AA-TATGACTTTACAAGGAGTTA-CCCGGGAAACCAAAGTTTATTGGCTCCGGGGGAAGTATGGTTGCAAAATCGAAACTTAAAGGAATTGACGGAAGGGAACCACCAGGAGTGGAGCCTGCGGCTTAATTTGACTCAACACGGGAAAACTTACCAGGTCCAGACATGATAAGGATTGACAGATTGA-ATATCTTTCAAGATTCCATGGGTGGTGGTGCATGGCCGTTCTTAGTTAGTGGAATGATCTGTCTGCTTAATTGCGATAACGAACGAGATCCTTCCCATCTAACTAGCTAAAGTCA-CTTT---TGTGTCTTTAATGCTTCTTAGAGGAACAATGTGGAATA-CATACTGCAGA-GAAG--CGGGGCCATAACAGGTCTGTGATGCCCTTAGATGTCCTGGGCTGCACGCGCGCTACACTGAATGTTGCGAATTGAG-----TCATACCTTGTCCGAAATGGTCCGGGTAATCACCCAAAAGCTT---ATCATAATTGGGATGGATTATTGTAACTAGTATTCCTGAACGAGGAATTCCTAGTAAGTACCAGTCAACAGCTGGTACTGATTACGTCCCTGCCCTTTGTACACACCGCCCGTCGCTACTACTGATTGGACGTATGAGCAAGGCCTTTGGACACTGACTGATTCGGC----TT-CG-GCTGAGAC-A-GTGGGGAT--AAGAAAGTCGAGCTTACTTGTCTA--------------------------------------------------------
>FR837724_Philactinoposthia_coneyi
-------------------------------------------------ATGCATGTGTAAGTTCA-GCTA--TCAAGAATTGTGAAACCGCGAATGGCTCATTAAATCAGTTATAATCTACTTGGTTGTCA--TA-A-CACAAGGATAACTGCGGTAACCCTGCAGCTAATACTTGCAAAATGT-----G-TAAGTCAATTCGG---------ACTCACTACTTTTATTAGA-GA---AACCTG-CG-ACGGGTCAGCTACC-----------GCG--TATTCGCGTGGAGAGCTCTGAATAACTGA---AGGATGCCTATAGCC-ACGAG------CTGGGCACGAACCATCCGAGTATCTGACCTATCAACTTCTGACGGTAGTGTAACGGACTACCGTGGTTGTGACGGGTAACGGGGAATCAGGGTTCGATTCCGGAGAGGGAGCCTGAGAAACGGCTACCACACCCACGGGAGGCAGCAGGCGCGCAAATTACCCAATCTCAGCACGAGGAGGTAGTGACGAAAAATAACAATATGAACCCTAT---TGGGTTTGTGATTGGAATGAGAGAAATTTAACAACTTTCTCGAGGATCTAGTGGAGGGCAAGTCTGGTGCCAGCAGCCGCGGTAATACCAGCATCCACAAGCATATGCAAAAGTTGCTGCGTTTAAAAAGCTCGTAGTTGGATCTGTCGATGGTGTTGCGT-TTAACAGCCGGGTTCGTT-------ATGAGTGTGCTG-----GTGACATCATCT----T-CTTCCC-GTTGAGGGTGTTTGCACTTAATTGTGTCGA-ACTCTCGAGACGGA-TTATTAATTTGAATAAATTAGAGTGTTCAAAGCGACCTTTGGGAAAGCATAATAAAGCATGTGATAGAGGAGGAAGACCCACCGTTGCGTGTTG---GGTTTGCG-ACGGATGGTAATGATTGAAAGGAACAGTCGGGGGCATTTGTATTGCTACGTTAGAGGTGAAATTCTTGGATCGTGGCAAGACAAACTACAGCGAAAGCATCTGCCAAGAATGTTTTCATTAATCAAGAACGAAAGTTAGAGTATTGAAGAGGATTAGATACCCTCGTAATTCTAACCATAAACGATACCAACTTACGATTTGTCAAAGTCC-TG-TTTGACTTGACAAGGAGTTA-TCCGGGAAACCAAAGTTCATTGGCTCCGGGGGAAGTATGGTTGCAAAATCGAAACTTAAAGGAATTGACGGAAGGGCACCACCAGGAGTGGAGCCTGCGGCTTAATTTGACTCAACACGGGAAAACTCACCAGGTCCAGACATTGTAAGGATTGACAGATTGA-ATATCTTTCATGATTCCATGGGTGGTGGTGCATGGCCGTTCTTAGTTAGTGGAGTGATCTGTCTGGTTAATTCCGATAACGAACGAGATCCTAGCCATTTAACTAGCTGGAGTCA-CTTT---TGTGGCTTAATAGCTTCTTAGAGGAACAATGTGGAATT-CATACCACAGG-GAAG--TGGGGCCATAACAGGTCTGTGATGCCCTTAGATGTCCTGGGCTGCACGCGCGCTACACTGAAAGCTACAAATTGAA----AGCATACCTTGTCCGAAATGGTCCGGGTAATCACCTAAAAGCTT---GTCATAATTGGGATGGATTATTGTAACTAGTAGTCCTGAACGAGGAATTCCTAGTAAGTACCAGTCAACAGCTGGTACTGATTACGTCCCTGCCCTTTGTACACACCGCCCGTCGCTACTACTGATTGGACGTTTAAGCAAGATTTTTGAACACTGATTGTTTTGGC----TT-TG-CTTGAAAC-A-GTGGGAAG--AAGAAGATCGAGCTTAGTTGTCTA--------------------------------------------------------
>FR837731_Philactinoposthia_sp.
-------------------------------------------------ATGCATGTGTAAGTTTA-ACT---CGAAGGAAAGTGAAACCGCGAATGGCTCATTAAATCAGTTATAATCTACTTGGTTGTCA--TA-G-CAAAAGGATAACTGCGGTAACCCTGCAGCTAATACTTGCAAATTGC-----AGATCAACTAC-------------ATCTGTTACTTTTATTAGA-GA---AACCAG-TG-ACGGCCTGATCCGC-----------GCA--T-TTCACGTGGCGAGCTCTGAATAACTGA---AGGATGCCTATAGCT-TCGCG------CTGGGCACGAACCATCCGAGTATCTGACCTATCAACTTCTGACGGTAGTGTAACGGACTACCGTGGTTGTAACGGGTAACGGGGAATCAGGGTTCGATTCCGGAGAGGGAGCCTGAGAAACGGCTACCACACCCACGGGAGGCAGCAGGCGCGCAAATTACCCAATCTCGGCACGAGGAGGTAGTGACGAAAAATAACAATATGAGCCCTTA---CGGGTTTGTGATTGGAATGAGAGAAATTTAACAACTTTCTCGAGGATCTAGTGGAGGGCAAGTCTGGTGCCAGCAGCCGCGGTAATACCAGCATCCACAAGCGTATGCAAAAGTTGCTGCGTTTAAAAAGCTCGTAGTTGGATCTGTTGATGGTGTTGCGT-CTAACCGCCGGGTTCGTT--------TGAGTGTGCGG-----GTGACACTATCT----T-CTTCCC-GTCGAGAGTGTTTGCACTTAACTGTGTCGA-ATGCTTGAGACGGA-TAATTAATTTGAATAAATTAGAGTGTTCAAAGCGACCTTTGGGAATGAATAATAAAGCATGTGATTGAGGAGGAAGACCCACCGTTGTTCGAAG--TGGATTGCG-ACGGATGGTAATGATTGAAAGGAACAGTCGGGGGCATTTGTATTGCTACGTTAGAGGTGAAATTCTTGGATCGTGGCAAGACAAACTACAGCGAAAGCATTTGCCAAGAATGTTTTCATTAATCAAGAACGAAAGTTAGAGTATTGAAGAGGATTAGATACCCTCGTAATTCTAACCATAAACGATACCACCTTACGATTTGTCAAAGTCC-TG-TTCGACTTGACAAGGAGTTA-TCCGGGAAACCAAAGTTAATTGGCTCCGGGGGAAGTATGGTTGCAAAATCGAAACTTAAAGGAATTGACGGAAGGGCACCACCAGGAGTGGAGCCTGCGGCTTAATTTGACTCAACACGGGGAAACTCACCAGGTCCAGACATTGTAAGGATTGACAGATTGA-ATATCTTTCATGATTCCATGGGTGGTGGTGCATGGCCGTTCTTAGTTAGTGGAGTGATCTGTCTGGTTAATTCCGATAACGAACGAGATCCTAGCCATTTAAATAGCTAAAGTCA-CTC----TGTGTCTTGAATGCTTCTTAGAGGAACAATGCGGAATA-AATACCGCAGG-GAAG--TGGGGCCATAACAGGTCTGTGATGCCCTTAGATGTCCTGGGCTGCACGCGCGCTACACTGAAAGTTACGGATTGAG----ATTGTACCTTGTCCGAAATGGTCCGGGTAATCACCTAAAAGCTT---GTCATAATTGGAATGGATTATTGTAACTAGTAATCCTGAACGAGGAATTCCTAGTAAGTCCCAGTCAACAGCTGGTACTGATTACGTCCCTGCCCTTTGTACACACCGCCCGTCGCTACTACTGATTGGACGTTTAAGCAAGATTTTTAAACACTGACAGTTATAGC----TT-CG-GCTATGAC-A-GTGAGAAG--AAGAAGATCGAGCTTACTTGTCTA--------------------------------------------------------
>FR837728_Philactinoposthia_sp.
----------------------------------------------------------------------------------GTGAAACCGCGAATGGCTCATTAAATCAGTTGTAATCTACTTGGTTGTCC--AT-A-CAAAAGGATAACTGCGGTAACCCTGCAGCTAATACTTGCGAATTGC-----GTTTCACCTTCGGGG---------AAGCGTTACTTTTATTAGA-GA---AACCTG-CG-ACGGGTTATCTACT-----------GCG--TATTCACGTGGTGAGCTCTGAATAACTGA---AGGATGCCTTTAGCCATCGAG------CTGGGCACGAACCATCCGAGCATCTGACCTATCAACTTCTGACGGTAGTGTAACGGACTACCGTGGTTGTTACGGGTAACGGGGAATCAGGGTTCGATTCCGGAGAGGGAGCCTGAGAAACGGCTACCACATCCACGGAAGGCAGCAGGCGCGCAAATTACCCAATCTCAGCACGAGGAGGTAGTGACGAAAAATAACAATATGAGCCCTTA---CGGGTTTGTGATTGGAATGAGAGGAATTTAACAAATTCCTCGAGGATCTAGTGGAGGGCAAGTCTGGTGCCAGCAGCCGCGGTAATACCAGCATCCACAAGCGTATGCAAAAGTTGCTGCGTTTAAAAAGCTCGTAGTTGGATCTGTTGATGATGTTGCGT-TAAACCGCCAGGTTCGTT--------TGAGTGTGCGG-----GTGACATCATCT----T-CTTCCC-GTTGAGGGTGTTTGCACTTGATTGTGTTGA-ATGCTCGAGACGGA-TACTTATCTTGAATAAATTAGAGTGTTCAAAGCGACCTTTGGGAATGAATGATAAAGCATGTGATAGAGGAGGAAGACCCACCGTTGTGCGGAA--GGGTTTGCA-ACGGCTGGTAATGATTAAAAGGAACAGTCGGGGGCATTTGTATTGCTACGTTAGAGGTGAAATTCTTGGATCGTAGCAAGACAATCTACAGCGAAAGCATTTGCCAAGAATGTTTTCATTAATCAAGAACGAAAGTTAGAGTATTGAAGAGGATTAGATACCCTCGTAATTCTAACCATAAACGATACCACCTTACGATTTGTCAAAGTCC-TG-ATTGACTTGACAAGGAGTTA-TCCGGGAAACCAAAGTTAATTGGCTCCGGGGGAAGTATGGTTGCAAAATCGAAACTTAAAGGAATTGACGGAAGGGCACCACCAGGAGTGGAGCCTGCGGCTTAATTTGACTCAACACGGGGAAACTCACCAGGTCCAGACATTGTAAGGATTGACAGATTGA-ATATCTTTCATGATTCCATGGGTGGTGGTGCATGGCCGTTCTTAGTTAGTGGAGTGATCTGTCTGGTTAATTCCGATAACGAACGAGATCCTAACCATTTAACTAGCTAAAGTCA-CTT----GGTGGCTTCAATGCTTCTTAGAGGAACAATGCGGAATA-CCTACCGCAGG-GAAG--TGGGGCCATAACAGGTCTGTGATGCCCTTAGATGTCCTGGGCTGCACGCGCGCTACACTGGAAGTTACGGATTGAG----ATACTACCTTGTCCGAAATGGTCCGGGTAATCACCTAAAAGCTT---GTCATAATTGGAATGGATTATTGTAACTAGTAATCCTGAACGAGGAATTCCTAGTAAGTCCCAGTCAACAGCTGGTACTGATTACGTCCCTGCCCTTTGTACACACCGCCCGTCGCTACTACTGATTGGACGTTTAAGCAAGATTTTTAAACACTGACAGGTGTAGT----TC-AC-GCTATAAC-A-GTGAGAAG--AAGAAGATCGAGCTTACTTGTCTA--------------------------------------------------------
>OTU_DS_13056
-------------------------------------------------------------------------------------------------------------------------------------------------------------------------------------------------------------------------------------------------------------------------------------------------------------------------------------------------------------------------------------------------------------------------------------------------------------------------------------------------------------------------------------------------------------------------------------------------------------------------------------------------------------------------------------------------------------------------------------------------------------------------------------------------------------------------------------------------------------------------------------------------------------------------------------------------------------------------------------------------------------------------------------------------------------------------------------------------------------------------------------------------------------------------------------------------------------------------------------------------------------------------------------------------------------------------------------------------------------------------------------------------------------------------------------AGTGGAGTGATCTGTCTGGTTAATTCCGATAACGAACGAGATCCTAACCATTTAAATAGAGACAGTCA-CTT----TGTGAA-TGAAAGCTTCTTAGAGGAACAATGTGGAACA-ATTACCACAGG-GAAG--TGGGGCTATAACAGGTCTGTGATGCCCTTAGATGTCCTGGGCTGCACGCGCGCTACACTGGGAACCACGAATTGAA-----ACATACCTTGTCCGCAATGGTCCGGGTAATCACCTAAAAGCTT---GTCATAATTGGGATGGACTGTTGTAATTAGTAGTCCTGAACGAGGAATTCCTAGTAAGTTCCAGTCAACAGCTGGTACTG------------------------------------------------------------------------------------------------------------------------------------------------------------------------------------------------------
>FR552028_Picola_caribbea
-------------------------------------------------ATGCAAGTGCAAGTACA-GCGC-TTTGGAAATAGTGAAACCGCGAACGGCTCATTAAATCAGTTATAATCTCCATGGTTTCTAA-----ATACAAGGATAACTGCGGTAACTCTGCAGCTAATACTTGGGCAAGTCAGTT-----------------------AACCTGACTACTTTTATTAGT-GA---ACCGAAGCC-----------TGCA----------------TATTTGCTTGGCAATCTCTGAATAACTGA---AGGATCGTTAAACG--CCAAG---TTGCGTCCGATAAACCATTCGAGTATCTGACCTATCAACTTCTGACGGTAGTGTAACGGACTACCGTGGTTGTAACGGGTAACGGGGAATCAGGGTTCGATTCCGGAGAGGGAGCCTGAGAGACGGCTACCATGCCTACGGGCAGCAGCAGGCGCGCAAATTACCCAATCCCGGCTCGGGGAGGTAGTGACGAAAAATAACAATATGAAGCCGTA---AGGCTTTGTGATTGGAATGAGAGAAATTTAACATCTTTCTCGAGGATCTAGTGGAGGGCAAGTCTGGTGCCAGCAGCCGCGGTAATACCAGCATCCACAAGCGTATGCAAAAGTTGCTGCGTTTAAAAAGCTCGTAGTTGGATCTGTTTTTGGTGATGCGT-TA-GCC-CGTT--------CGTGCTCAGGCCGAACGG--GGTGTGTCATAATTT----C-TTCCTG-GTTGAAGGTGTTTGCTCTTCATTGAGTTGA-ATACCCGGGCCAG-GCGATTAATTTGAGTAAATTAGAGTGCTCAAAGCGACCTTTGGGAAAGAATAATAAAGCATGTGATAGAGGAGGAAGACCCACTTTCGTGTGAA--AGGGTTTGCG-AAAGATGGTAATGATTAAAAGGAACAGTCGGGGGCATTTGTATTGCTACGTTAGAGGTGAAATTCTTGGATCGTGGCAAGACAAACTACAGCGAAAGCATTTGCCAAGAATGTTTTCATTAATCAAGAACGAAAGTTAGAGTATTGAAGAGGATTAGATACCCTCGTAATTCTAACCATAAACGATACCGACTTACGATTTGTCAAAGTCC-TG-TTTGACTTGGCAAGGAGTTA-TCCGGGAAACCAAAGTTTATTGGCTCCGGGGGAAGTATGGTTGCAAAATCGAAACTTAAAGGAATTGACGGAAGGGCACCACCAGGAGTGGAGCCTGCGGCTTAATTTGACTCAACACGGGGAAACTCACCAGGTCCAGACATCGTAAGGATTGACAGATTGA-ATATCTTTCATGATTCTATGGGTGGTGGTGCATGGCCGTTCTTAGTTAGTGGAGTGATCTGTCTGGTTAATTCCGATAACGAACGAGATCCTAACCATTTAAATAGCCAGAATGA-CGCT---CGTCGGCGACTAGCTTCTTAGAGGAACAATGTGGAATA-CCTACCACAGG-GAAG--TGGGGCTATAACAGGTCTGTGATGCCCTTAGATGTCCTGGGCTGCACGCGCGCTACACTGGATGCTACGGATTGAT----ATGATGCCTTGTCCGAAATGGTCCGGGTAATCACCTAAAAGCTT---GTCATAATTGGAATGGATTATTGTAATTAGTAGTCCTGAACGAGGAATTCCTAGTAAGTCCCAGTCAACAGCTGGTACTGATTACGTCCCTGCCCTTTGTACACACCGCCCGTCGCTACTACTGATTGGACGTTTAAGCAAGATTTTTAAACACTGACAGTTGATAC----TT-CG-GTTGAAAC-A-GTGGGAAG--AAGAAGATCGAGCTTACTTGTCT---------------------------------------------------------
>AJ845243_Philocelis_karlingi
------------------------------------CAAAGATTAAGCCATGCATGTATGAGTGTG-CCTA-TTTGATTATAGAGAAACCGCGAATGGCTCATTAAATCAGTTATAATCTACTTGGTTGTTC--AACAGTAGAGGGATAACTGCGGTAACACTGCAGCTAATACTTGCTAATTGCCCTTAGCCGACTTTGTCCGC---------TTCGGGAACTTTTATTAGA-GG---AACTTC-AT-GTATATTAACTAC-------------GG--TATCTGCGTGGCGAGCTCTGAATAACTGA---AGCAGGCCGGCATGTACCGGG------GCGC--CGAATCCATATGAGTTTCTGACCTATCAACTTCTGACGGTAGTGTAACGGACTACCGTGGTTGTAACGGGTAACGGGGAATCAGGGTTCGATTCCGGAGAGGGAGCCTGAGAAACGGCTACCACATCTAAGGAAGGCAGCAGGCGCGAAAATTACCCAATCTCGGAATGAGGAGGTAGTGACGAAAAATAACAATATGAAACCTTA---CGGTTTTGTGATTGGAATGAGAGAAATTTAACATCTTTC-TGAGGATCTAGTGGAGGGCAAGTCTGGTGCCAGCAGCCGCGGTAATACCAGC-TCCACAAGCGTATGCAAAAGTTGCTGCGTTTAAAAAGCTCGTAGTTGGATCTGTTGGGGGTGCAGGGC-ACATACGCATGGCTTT----------AACTAGCCATG-----GCTGCATCCACT----T-CTTCCC-GTCAAGGGTGTTTGCACTTAACTGTGTCGA-ATACTCAAGACGGA--AAATAATTTGAATAAATTAGAGTGTNCAAAGCGACCTTTGGGAAAGCATAATAAAGCATGTGATAGAGGAGGAAGACCCACCTTCGT-TCGCG--GGGTTTGCG-AGGGATGGTAATGATTGAAAGGAACAGGCGGGGGCATTTGTATTGCTACGTTAGAGGTGAAATTCTTGGATCGTGGCAAGACAAACTAAAGCGAAAGCATCTGCCAAGCATGTTTTCATTAATCAAGAACGAAAGTTAGAGTATTGAAGAGGATTAGATACCCTCGTAATTCTAACCATAAACGATACCTACTTACGATTTGTCAAAGTCC-TG-TTCGACCTGACAAGGAGTTA-TCCGGGAAACCAAAGTTCATTGGCTCCGGGGGAAGTATGGTTGCAAAATCGAAACTTAAAGGAATTGACGGAAGGGCACCACCAGGAGTGGAGCCTGCGGCTTAATTTGACTCAACACGGGGAAACTCACCAGGTCCAGACATTGTAAGGATTGACAGATTGA-ATATCTTTCATGATTCCATGGGTGGTGGTGCATGGCCGTTCTTAGTTAGTGGAGTGATCTGTCTGGTTAATTCCGATAACGAACGAGATCCTGGCCATTTAAATAGAAGAGATGA-CTT----AGTCGTCTACAAACTTCTTAGAGGAACAATGTGGAATATACTACCACAGG-GAAG--TGGGGCTATAACAGGTCTGTGATGCCCTTAGATGTCCTGGGCTGCACGCGCGCTACACTGGATGCTACGGATTGAT----TGACAACCTTGTCCGAAATGGTCCGGGTAATCACCTAAAAGCAT---ACCATAATTGGGATGGATTATTGTAACTAGTAGTCCTGAACGAGGAATTCCTAGTAAGTCCCAGTCAACAGCTGGTACTGATTACGTCCCTGCCCTTTGTACACACCGCCCGTCGCTACTACTGATTGGATGTTTAAGCAAGATTTTTGGACACTTACAGTCGTTGC----TT-CG-GTC-AATA-C-CGTGGGGN--AAGAGGATCGAGCTTATTTGTCTAGAGGAAGTAAAAGTCGTAACAAGG--------------------------------
>FR837691_Daku_woorimensis
-------------------------------------------------ATGCATGTCTAAGTACA-CTGA-CCTATTCCGTGAGAAACCGCGAACGGCTCATTAAATCAGTTATAATCTACATGCTTAGCT--ATAATTAAAAGGATAACTGCGGTAACTCTGCAGCTAATACTTGACCGTACAGACGAGGCCATCTTGCAAGG-TGCGAATTCTTGTCGACCTTTATTAAACGA---ACCGAA-CA-GTTTCCTGACTAGAGT--------TGCT--AACGCTGGTAGTGAG-TTTGAATAACCGA---AGGAGTCCTGTTGGTCGTGGGTAAATCCCAGGTCCGAATCATATGAGTTTCTGACCTATCAACTTATGACGGTAGTGTAACGGACTACCGTGGTTGTAACGGGTAACGGGGAATCAGGGTTCGATTCCGGAGAGGGAGCCTGAGAAACGGCTACCACACTTACGAGCGGCAGCAGGCGCGCAAATTACCCAATCTCAGTAAGAGGAGGTAGTGACGAAAAATAACAATACATAACCTTA---CGGTTTTGTGATTGGAATGAGAGAAATTTAAAACCTTTCTCGAGGAACTAGTGAAGGGCAAGTCTGGTGCCAGCAGCCGCGGTAACACCAGC-TTCACAAGCGTATGCAAATGCTGCTGCGTTTAAAAAGCTCGTAGTTGGATCTGTGGGGGGGGCTGCGTGGTTTCCACCGGGTCCGTT-------TCGGGTGTGTGG-----GTGGCCCCCTCC----T-CTTCCCGTTTGATAGTGTTTGCGCTTAATTGTGTCGA-ATACTTGGGACGGG-CGATTAATTTGAGTAAATTAGAGTGTTCAAAGCGACCTTTGGGTTTGAATAATAAAGCATGTGATTAGGGAGGAAGACCCACTCAGGTAGTGTG--GTGTTTGCT-TGAGATGGTAATGATTAAAAGGAACAGTCGGGGGCACTTGTATTGCTACGCTAGAGGTGAAATTCTTGGACCGTAGCAAGACAAACTACAGCGAAAGCATTTGCCAAGAATGTTTTCATTAATCAAGAACGAAAGTTAGAGTATTGAAGAGGATTAGATACCCTCGTAATTCTAACCATAAACGATACCTACTTACGATTTGTCAAAGTCC-CA-TTCGACTTGGCAAGGAGTTA-TCCGGGAAACCAAAGTTAATTGGCTCCGGGGGAAGTATGGTTGCAAAATCGAAACTTAAAGGAATTGACGGAAGGGCACCACCAGGAGTGGAGCCTGCGGCTTAATTTGACTCAACACGGGAAAACTCACCAGGTCCAGACATTGTAAGGATTGACAGATTGA-TTATCTTTCATGATTCCATGGGTGGTGGTGCATGGCCGTTCTTAGTTAGTGGAGTGATCTGTCTGGTTAATTCCGATAACGAACGAGATCCTAACCATCTAACTAGCACTAGTGT-CTT----TGACAATGTAGTACTTCTTAGAGGAACAATGCGGAATA-AATACCGCAGG-GAAG--TGGGGCTATAACAGGTCTGTGATGCCCTTAGATGTCCTGGGCCGCACGCGCGCTACAATGAAAGCTACATACTGAA----ATGATACCTTGTCCGAAGCGGTCAGGGTAATCACCCAAAAGCTA---TTCATAATTGGGATGGATTATTGTAATTAGTAGTCCTGAACGAGGAATTCCTAGTACCTACTTGTCATCAGCAAGTAAGGATTACGTCCCTGCCCTTTGTACACACCGCCCGTCGCTACTACTGATTGGATGGGTAAGCAAGACTTTTGAAAACTGACAGATATACC----GC-AA-GGTATTTC-A-GTAAGAAG--AAGAAGATCAAGCTTATTTGTCTA--------------------------------------------------------
>OTU_BM_1357
------------------------------------------------------------------------------------------------------------------------------------------------------------------------------------------------------------------------------------------------------------------------------------------------------------------------------------------------------------------------------------------------------------------------------------------------------------------------------------------------------------------------------------------------------------------------------------------------------------------------------------------------------------------AGC-TCCACAAGCGTACGCAAAAGTTGCTGCGTTTAAAAAGCTCGTAGTTGGATCTGTTTCGGGTGTGGGGTT----AAACGGT----------TGCACCAGCAAT-GGTGGCCGCTTGCATCTGTA----T-CTTCCC-GCAAATGGTAGTTGCACTTAATTGTGATGA-TTATTATGAGCGATAATTTCAATTTGAGTAAATCAGAGTGTTCAAAGCGACCTTTGGGATTGAATGATAAAGCATGTGATAAAGGAGGAAGACCCGTGTTCTTGTATATTGTGGTTTGCA-AGTCATGGTAATGATTAAAAGGAACAGTCGGGGGCATTTGTATTGCTACGTTAGAGGTGAAATTCTTGGATCGTGGCAAGACAAACTAAAGCGAAAGCATTTGCCAAGAATGTTTTCA---------------------------------------------------------------------------------------------------------------------------------------------------------------------------------------------------------------------------------------------------------------------------------------------------------------------------------------------------------------------------------------------------------------------------------------------------------------------------------------------------------------------------------------------------------------------------------------------------------------------------------------------------------------------------------------------------------------------------------------------------------------------------------------------------------------------------------------------------------------------------------------------------
>AY078378_Philocelis_brueggemanni
-----------------------CATATGCTTGTCTCAAAGACTAAGCC-TGCATGTACAAGTTAA-GCCA----GATAATAGTGAAACCGCGAATGGCTCATTAAATCAGATATAATCTCAACAATTGTCA--GAGTATACAAGGATAACTGCGGTAACCCTGCAGCTAATACTTGGGGAT-------------ATCATTTCGG-TCC--ATGCTTCGGTAACTTATATTAG-AG---GTCCCA-TG-ACG-GTAGTACGGCGT-------CCGGC--TCTCCGCGTGTAGATTTCTGAATATCTGA---AGGATC--AATACATGTTCCG------------ACGAATTGTTTGAGTATCTGACCTATCACCTATGGTCGGTAGTGTAACGGACTACCGAGGGTGTAACGGGTAACGGGGAATCAGGGTTCGATTCCGGAGAGGGAGCCTGAGAAACGGCTACCACATCCACGGAAGGCAGCAGGCGCGCAAATTACCCAATGTCGGTACGACGAGGTAGTGACGAGAAATTACAATATGAGCCCTAT----GGGTTTGTGATTGGAATGAGAGAAATTTAACTACTTTCATCGAAAGCAAGTGGAGGGCAAGTCTGGTGCCAGCAGCCGCGGTAATACCAGC-TCCACAAGCGTACGCAAAAGTTGCTGCGTTTAAAAAGCTCGTAGTTGGATCTGTTTCGGATGTGGCGTT----AAACGGT----------TGCACTCCTTGTGGGTGGCCGGTTGCATCCCGA----T-CTTCCC-GTAAATGGTAGTTACACTTAATTGTGCTGA-TTATTATGAGCGATTTATTCAATCTGAATAAATCAGAGTGTTCAAAGCGACCTTTGGGATTGAATGATAAAGCATGTGATAAAGGAGGAAGACCCGTGACAATATGCGTTGTGGTTTGCA-TGTCATGGTAATGATTAAAAGGAACAGTCGGGGGCATTTGTATTGCTACGTTAGAGGT-AAATTCTTGGATCGTGGCAAGACAAACTA------------------------TTTTCATTAATCAAGAACGAAAGTTAGAGTATTGAAGAGGATTAGATACCCTCGTAATTCTAACCATAAACGATACCTACTTACGATTTGTCAAAGTTCTCT-TTTGACTTGACAAGGAGTTA-CCCGGGAAACCAAAGTTAATTGGCTACGGGGGAAGTATGGTTGCAAAATCGAAACTTAAAGGAATTGACGGAAGGGCACCACCAGGAGTGGAGCCTGCGGCTTAATTTGACTCAACACGGGGAAACTCACCAGGTCCAGACATAATAAGGATTGACAGACTAA-TGATCTTTCATGATTCTATGGGTGGTGGTGCATGGCCGTTCTTAGTTAGTGGAGTGATCTGTCTGGTTAATTCCGATAACGAACGAGATCCAAACCATCTAACTAGTGCAACCAA-CTTATT-TTGGTAA-ATGTGCTTCTTAGAGGGACTACCTGAAATATAATATCAGGGG-GAAG--TTGGGCTATAACAGGTCTGTGATGCCCTTAGATGTCCTGGGCTGCACGCGCGCTACACTGAATGTGACAGAGTGAAG---CTAGAACCTTGTGCGAAATGCACTGGGTAAACACT-AAACGCAC---TTCGTGCTTGGGATAGATTGTTGTAATTAGTGGTCTTGAACGAGGAATTCCTAGTAAGTATTGGTCAACAACCAGTACTGATTACGTCCCTGCCCTTTGTACACACCGCCCGTCGCTACTACTGATTGGATGTTCAAGNGAGGTCCNTGAACGCTAACATCGAGCGC--------AGACTATGTC-G-TTCGAAAG--AAGAGGATCGAGC-TGGATATCTANAGGAAGTAAAAGTCG--AC------------------------------------
>FR837733_Philocelis_robrochai
-------------------------------------------------ATGCATGTACAAGTTAA-GCCT----GATAATAGTGAAACCGCGAATGGCTCATTAAATCAGATATAATCTCAACAATTGTCA--GAGTATACAAGGATAACTGCGGTAACCCTGCAGCTAATACTTGGGGAT-------------ATCATTTCGG-TCC--ATGCTTCGGTAACTTATATTAG-AG---GTCCCA-TG-ACG-GTAGTTTGGCGT-------CCTGC--TCTCCGCGTGTAGATTTCTGAATATCTGA---AGGATC--AAAACATGTTCCG------------ACGAATTGTTTGAGTATCTGACCTATCACCTATGGTCGGTAGTGTAACGGACTACCGAGGGTGTAACGGGTAACGGGGAATCAGGGTTCGATTCCGGAGAGGGAGCCTGAGAAACGGCTACCACATCCACGGAAGGCAGCAGGCGCGCAAATTACCCAATGTCGGTACGACGAGGTAGTGACGAGAAATTACAATATGAGCCCTAT----GGGTTTGTGATTGGAATGAGAGAAATTTAACTACTTTCATCGAAAGCAAGTGGAGGGCAAGTCTGGTGCCAGCAGCCGCGGTAATACCAGC-TCCACAAGCGTACGCAAAAGTTGCTGCGTTTAAAAAGCTCGTAGTTGGATCTGTTTCGGATGTGGCGTTG--AAAACGGT----------TGCACTCCTTGTGGGTGGCCGGTTGCATCCCGA----T-CTTCCC-GTAAATGGTAGTTACACTTAATTGTGCTGA-TTATTATGAGCGATTTATTCAATCTGAATAAATCAGAGTGTTCAAAGCGACCTTTGGGATTGAATGATAAAGCATGTGATAAAGGAGGAAGACCCGTGACAATATGCAATGCGGTCTGCA-TGTCATGGTAATGATTAAAAGGAACAGTCGGGGGCATTTGTATTGCTACGTTAGAGGTGAAATTCTTGGATCGTGGCAAGACAAACTAAAGCGAAAGCATTTGCCAAGAATGTTTTCATTAATCAAGAACGAAAGTTAGAGTATTGAAGAGGATTAGATACCCTCGTAATTCTAACCATAAACGATACCTACTTACGATTTGTCAAAGTTCTCT-TTTGACTTGACAAGGAGTTA-CCCGGGAAACCAAAGTTAATTGGCTACGGGGGAAGTATGGTTGCAAAATCGAAACTTAAAGGAATTGACGGAAGGGCACCACCAGGAGTGGAGCCTGCGGCTTAATTTGACTCAACACGGGGAAACTCACCAGGTCCAGACATAATAAGGATTGACAGACTAA-TGATCTTTCATGATTCTATGGGTGGTGGTGCATGGCCGTTCTTAGTTAGTGGAGTGATCTGTCTGGTTAATTCCGATAACGAACGAGATCCAAACCATCTAACTAGTGCAATCAA-CTTATT-TTGATAA-ATGTGCTTCTTAGAGGGACTACCTGAAATATAATATCAGGGG-GAAG--TTGGGCTATAACAGGTCTGTGATGCCCTTAGATGTCCTGGGCTGCACGCGCGCTACACTGAATGTGACAGAGTGAAC---ATAGAACCTTGTGCGAAATGCACTGGGTAAACACT-AAACGCAC---TTCGTGCTTGGGATAGATTGTTGTAATTAGTGGTCTTGAACGAGGAATTCCTAGTAAGTATTAGTCAACAACTAGTACTGATTACGTCCCTGCCCTTTGTACACACCGCCCGTCGCTACTACTGATTGGATGTTCAAGCGAGGTCCTTGAACGCTAACATCGAGCGC--------AGACTATGTC-G-TTCGAAAG--AAGAGGATCGAGCTTGGATATCTA--------------------------------------------------------
>FR837727_Philactinoposthia_saliens
-------------------------------------------------ATGCATGTACAAGTTAA-GCCC----AACCTTAGTGAAACCGCGAATGGCTCATTAAATCAGTTATAATCTCAACAGATGTC----ACTTTAGAAGGATAACTGCGGTAACCCTGCAGCTAATACTTGCGAATCGTAGGCTG-TGCAATGCTTCGC-TTC--ACGCCCTA-TACTTTAATTAGA-AG---AACCGA-TG-GCT-CTGGTTAG------------TGTC--ATTCTGCGTGTAGATCTCTGAATTACTGA---AGGATCGCGAAAAGCGTATTG------------ACGATCTGTTTGAGTATCTGACCTATCACCTATTGTCGGTAGTGTAACGGACTACCGAGGGTGTAACGGGTAACGGGGAATCAGGGTTCGATTCCGGAGAGGGAGCCTGAGAAACGGCTACCACATCCACGGAAGGCAGCAGGCGCGCAAATTACCCAATCTCGGTACGAGGAGGTAGTGACGAGAAATAACAATATGAACCCATG----TGGTTTGTGATTGGAATGAGAGAAATGTAACTACTTTCTTCGAAAGCTAGTGGAGGGCAAGTCTGGTGCCAGCAGCCGCGGTAATACCAGC-TCCACAAGCGTACGCAAAAGTTGCTGCGTTTAAAAAGCTCGTAGTTGGATCTGTTTCGAGTGTGACATTGA-AAAACAGG----------CAT-CTCCTTGTGGGAGTCTGGTTGCATTTGTT----T-CTTCCC-GTAAATGGTAGTTACACTTAATTGTGATGA-TTATTATGAGCGATTGATTAAATTTGAATAAATCAGAGTGTTCAAAGCGACCTTTGGGATTGAATGATAAAGCATGTGATAAAGGAGGAAGACCCGTAACGATGCGTTAAGAGGTTTGCA-AGTTATGGTAATGATTAAAAGGAACAGTCGGGGGCATTTGTATTGCTACGTTAGAGGTGAAATTCTTGGATCGTGGCAAGACAAACTAAAGCGAAAGCATTTGCCAAGAATGTTTTCATTAATCAAGAACGAAAGTTAGAGTATTGAAGAGGATTAGATACCCTCGTAATTCTAACCATAAACGATACCTACTTACGATTTGTCAATGTTCTCT-CCTGACTTGACAAGGAGTTA-CCCGGGAAACCAAAGTTAATTGGCTCCGGGGGAAGTATGGTTGCAAAATCGAAACTTAAAGGAATTGACGGAAGGGCACCACCAGGAGTGGAGCCTGCGGCTTAATTTGACTCAACACGGGGAAACTCACCAGGTCCAGACATAATAAGGATTGACAGACTAA-TGATCTTTCATGATTCTATGGGTGGTGGTGCATGGCCGTTCTTAGTTAGTGGAGCGATCTGTCTGGTTAATTCCGATAACGAACGAGATCCAAACCATCTAAATAGTACATTCAA-CTAATT-TTGGAGATATGTACTTCTTAGAGGGACTACCTGGAATATAATACCAGGGG-GAAG--TTGGGCTATAACAGGTCTGTGATGCCCTTAGATGTCCTGGGCCGCACGCGCGCTACACTGAATGTTACATTGTGAGA---AT-TAGCCTTGTGCGAAATGCACTGGGTAAACACT-AAAAGCAT---ATCGTAATTGGGATAGATTGTTGTAATTAGTAGTCTTGAACGAGGAATTCCTAGTAAGTATCAGTCATCAGCTGGTACTGATTACGTCCCTGCCCTTTGTACACACCGCCCGTCGCTACTACTGATTGGGCGTTCAAGCGAGGTCCTTGAACACTGACACTAAATAC----TT-TAGGTAATGGC-C-GTTCGAAG--AAGAGGATCGAGCTTTTGCGTCTA--------------------------------------------------------
>D85099_Amphiscolops_sp.
----------------------------------------G-TT-AGCCATGCATGTGTAAGTACA-GCCTGA----AAAAGCTGAAACCGCGAATGGCTCATTAAATCAGTTACAATCTATTAGTTTACCGT-CGCGCTATATGAATAACTCTGCTAACCGTAGAGCTAATGCATGCAGATCGCGCTTTTC------CCTCCTA-ATCGGGGCAATCTGAACTTTTATTGGATCAGCAGACGTC---GGCAA----------AG------------TCCACCGCGTACATGAACTGTTCGTAACTGA---CCGATCCCAGAAGGCT-----ACTGAGCCGGCGACGAAACTTTCAAGTGTCTGAGCTATCAACTTACGACGGTAGGGTAACGGCCTACCATGGTTGTAACGGCTAACGGGGAATCAGGGTTCGATTCCGGAGAGGCAGCCTGAGAAACGGCTACCACATCCAAGGAAGGCAGCAGGCACGCAAATTACCCACTCTCGGCACGAGGAGGTAGTGACGAGAAATAACACTATAAACCTTAA----TGGTTTGTAAGTGGAATGGTATGGATCTATAGAATCCATAGATTAACGAGTAGAGGGCAAGTCTGGTGCCAGCAG-CGCGCTAATACCAGCCTCTACAAGCGTATGCAACGATTGCTGCGTTTAAAAAGCTCATAGTTGGATCTGTTAC-GGTGTACGGTC---ACTATGAATATTGTTGCCTGCTACAACAACACTAGCGTA-ATGCTCGTCCT----T-CGCATC-GTCTAGATTGTTTGCACTTCACCGTGTCGA-ACTCTC-AAACGGTGT-TACACTTTGAGAAAATTAGAGTGTTCAAAGCGTCCTTTGGGATTGAATAATAAAGCATGGAATAAAGGAGAATGACCCGCGTTTCTTGAAG-CAGGTTGC-GG-AAATGCGGTAATGATTAAAAGGAACAGGCGGGGGCATTTGTATTGCTAGGTTAGAGGTGAAATTCTTGGATCCTAGCAAGACAAACTACTGCGAAAGCATTTGCCAAGAATGTTTTCATTAATCAAGAACGAAAGTCAGAGTATTGAAGAGGATTAGATACCCTCGTAATTCTGACCTTAAACTATACCAACTTACGACTTGCCAAAGTCATAC-CATGACTTGGCAAGAAGTTA-ACCGGGAAACCAAAGTTTATTGGTTCCGGGGGAAGTATGGTTGCAAAATTGAAACTTAAAGGAATTGACGGAAGGGCACCACCAGGAGTGGAGCCTGC-GCTTAATTTGACTCAACACGGGAAAACTCACCGGGTCCAGACATCTTAAGGATTGACAGATTGA-ATCTCTTTCATGATTATATGGGCGGTGGTGCATGGCCGTTCTTAGTTAGTGGAGTGATCTGTCTGGTTAATTCCGATAACGAACGAGATCTCACTCATTTTAATAGTAAATGTCA-CTTA---ATGTGGCATAATACTTCTTAGAGGGACTAAGCAGAATTAAATACTGCTAGTGAAG--TGAGACTATAACAGGTCTGTGATGCCCTTAGATGTTCTGGAC-GCACGCGCGCTACAATGTGTGCTTCAATATGATA-----AATCCTTTGACCGAGAAGGTCTGGGAAATCACAAAAGG------ATTCCTAAAGGGGATCGACTATTGTAACTAGTAGTTGTGAACCAGGAATTCCTAGTACGTAGAAGTCAACAACTTCTACAGATTACGTCCCTGCCCTTTGTACACACCGCCCGTCGCTACTACTGATTGGGTAGAAAAGCAACACACTCGGAAACTTTCTTCCCTTGC----TC-CG-GCTTGGGATA---AAGTGG--AA------------------------------------------------------------------------------
>D17557_Amphiscolops_sp.
------------------------------------------------------TGTGCAA------------------------------------------------------------------------------------------------------------------------------------------------------------------------------------------------------------------------------------------------------------------------------------------------------------------------------AGGGCAGGGTGAAGCC---------------------ACGGGAAACCATGGTGGAGGCCCGAAGCGGTGACGTGCAAATCGATCGTCTGACCCAAGCATAGGGGCGAA-----------------------------------------------------------------------------------------------------------------------------------------------------------------------------------------------------------------------------------------------------------------------------------------------------------AGACTAATCGAACCATCTAGTAGCTG-GTTTCC-TACCGAAGT-TTCCCT--------------------------------------------------------------------------------------CAGATTGC-AA-AAGCTT---------------GAACAGGCGGGGGCATTTCTATTGCTAGGTTAGAGGTGAAATTCTTGGATCCTAGCAAGACAAACTACTGCGAAAGCATTTGCCAAGAATGTTTTCATTAATCAAGAACGAAAGTCAGAGTATTGAAGAGGATTAGATACCCTCGTAATTCTGACCTTAAACTATACCAACTTACGACTTGCCAAAGTCATAC-CATGACTTGGCAAGAAGTTA-ACCGGGAAACCAAAGTTTATTGGTTCCGGGGGAAGTATGGTTGCAAAATTGAAACTTAAAGGAATTGACGGAAGGGCACCACCAGGAGTGGAGCCTGC-GCTTAATTTGACTCAACACGGGAAAACTCACCGGGTCCAGACATCTTAAGGATTGACAGATTGA-ATCTCTTTCATGATTATATGGGCGGTGGTGCATGGCCGTTCTTAGTTAGTGGAGTGATCTGTCTGGTTAATTCCGATAACGAACGAGATCTCACTCATTTTAATAGTAAATGTCA-CTTA---ATGTGGCATAATACTTCTTAGAGGGACTAAGCAGAATTAAATACTGCTAGTGAAG--TGAGACTATAACAGGTCTGTGATGCCCTTAGATGTTCTGGAC-GCACGCGCGCTACAATGTGTGCTTCAATATGATA-----AATCCTTTGACCGAGAAGGTCTGGGAAATCACAAAA-G------ATTCCTAAA------------------------------------------------------------------------------------------------------------------------------------------------------------------------------------------------------------------------------------------------------------------------------
>FR552041_Amphiscolops_sp.
--------------------------GTGCCTGTCTCAAAGATTAAGCCATGCATGTGCAAGTTCA-ACTTGG-----AAAAGTGAAACCGCGAATGGCTCATTAAATCAGTTACGATCTCTTTGTTCACTAA-CGCGCTACATGAATAACTGCGGTAACCCTGCAGCTAATGCATGCAAATTTCATCTTGATAACCCTTTATT------GGGCAATGTGAACTTTTATTGGATCAATG-ACGAC-CT-TCTT-----------G--------GTAG--CACCGCGTATGTGA--GATTCGTAACTGA---CCGATCCCAGATGGCT-----TTATGCCGGGGGACGGAACTTTCGAGT-TTTGAGCTATCAACCTTTGACGGTAGGGTAACGGCCTACCGTGGTTGTGACAGCTAACGGGGAATCAGGGTTCGATTCCGGAGAGGCAGCCTGAGAGACGGCTACCACATCCAAGGAAGGCAGCAGGCACGCAAATTACCCACTTCTAGCACGGAGAGGTAGTGACGAGAAATAACACTATGAACCCTTG----TGGTTTGTAAGTGGAATGGACTGAATGTATAGAATTCAGTGATTAACGAGTGGAGGGCAAGTCTGGT-CCAGCAGCCGCGGTAAT-CCAGCCTCCACAAGCGTATGCAAAAGTTGCTGCGTTTAAAAAGCTCATAGTTGGATCTGTTTACGGTATTACGGTAACATCTGATGACGGTTTA--TGAT---------TCAGCGTA-ATGCTTGTCCT----T-CGCATC-GATTAGATTGTTTGCACTTAACCGTGTCGA-ACTTTCGAAGCGGTGTTTTCACTTTGAGAAAATTAGAGTGTTCAAAGCGTCCTTTGGGATTGAATAATAAAGCATGGAATAATGGAGAATGACCCGCGTTTC-TGAAGCAAGGTTGC-GG-AGATGCGGTAATGATTAAAAGGAACAGGCGGGGCCATTTGTATTGCTTAGGTAAAGGTGAAATTCTTGGATCCTAGCAAGACAAACTACTGGAAAAGCATTTGCCAAAA---TTTTCATTAATCAAGACGAAAGTTAAGAGTATTGAAAAGGCTTAAACCCCTCGGTAATTCTACCTTTAAACTATACCAACTTACGACTTGTCAAAAGTCCTA-AATGACTTGACGAGGAGTT--ACCGGGAAACCAAAGTTTATTGGTTCCGGGGGAAGTATGGTTGCAAAATCGAAACTTAAAGGAATTGACGGAAGGGCACCACCAGGAGTGGAGCCTGCGGCTTAATTTGACTCAACACGGGAAAACTCACCAGGTCCAGACATCTTAAGGATTGACAGATTGA-ATCTCTTTCACAATCATATGGGCGGTGGTGCATGGCCGTTCTTAGTTAGTGGAGTGATTTGTCTGCTTAATTGCGATAACGAACGAGATCTCTCCCATTTTAATAGTGATAGCCA-CTTA---ATGTGGTTAATTACTTCTTAGAGGAACCAAGCAGAATTAAATACTGCGGGTGAAG--TGAGGTTATAACAGGTCTGTGATGCCCTTAGATGTTCTGGACTGCACGCGCGCTACAATGTGATCTTCACTATGAT---ATGATACCATTGACCGAGAAGGTCTGGGTAATCAGTAAAAGTCA---AACCATAAAGGGGATCGACTTTTGCAACTTGCAGTCGTGAACCAGGAATTCCTAGTAAGTAGAAGTCAACAACTTCTACTGATTATGTCCCTGCCCTTTGT-CACACCGCCCGTCGCTACTACTGATTGGGTAGGTAAGCAAGAACTTCGGATATTCTCTGTCAATAC----TT-CG-GTTGAGGC-A--------A--AGAAGGGTCAAGCTTATCTGTCTAGAGGAAGTAAAAGTC-----------------------------------------
>AJ012523_Amphiscolops_sp.
-------------------TTGCCATATGCTTGTCTGAAAGACTAAGCCATGCATGTGCAAGCGAA-GCTTGA-----AAAAGTGGAACCGCGAATGGCTCATTAAATCAGTTACTATCTATTAGTTGATCTG-CCTGCTAAATGAATAACTGCGGTAACCCTGCAGCTAATGCATGCTGATTGTCCGGCACT---------------------GTCGGAGACTTTTACAAGA-CTACA-CCGGG-TG-ATTT--GCTAAGTACT--------GACA--CATACCG-TGATGAGT---TAGTAACTGA---AAGATCCCAGATAGCT-----TC-GGCTTGGGGACGGAACTTCCGAATTTCTGACCTATCAACCTATGATGGTAGTGTAACGGACTACCATGGTTGTGACGGGTAACGGGGAATCAGGGTTCGATTCCGGAGAGGGAGCCTTAGAAACGGCTACCACATCCAAGGAAGGCAGCAGGCACGCAAATTACCCACTCTCCGCACGAGGAGGTAGTGACTAGAAATAATGATATGAACCTTTA----TGGTTTGTAATCAGAATGGCATGGACTTAAAAGCTCCATTGATGAACGAGTAGAGGGCAAGTCTGGTGCCAGCAGCCGCGGTAATACCAGCCTCTACAAGCGTATGCAATAGTTGCTGCGTTTAAAAAGCTCATAGTTGGATCTGTTTG-AGTAGAACGGTA------ACATGGTCTTCA---GTTAAATCTGTTGACTCGTT-CCGCTCATCCT----T-CGCATC-GAAGAAATAGTTTGCACTTAAATGTGACGA-ACTGTGGAAACGGTGTTTTCACCCTGAGAAAATTAGAGTGTTCAAAGCATCCTTTGGGATCGAATAATAAAGCATGGAATAATGGAGAATGACCCGCTACTCATTGATGCCGGTTGG-CT-GAGTGCGGTAATGATTGAAAGGAACAGACGGGGGCATTTGTATTGCTACGTTAGAGGTGAAATTCTTGGATCGTGGCAAGACAAACTACTGCGAAAGCATTTGCCAAGAATGTTTTCATTAATCAAGAACGAAAGTCAGAGTATTGAAGAGGATTAGATACCCTCGTAATTCTGACCATAAACTATACCAACCTACAATTTGTCAAAGTCTACA--ATGACTTGGCAAGAGATTA-ACCGGGAAACCAAAGTTTA-TGGTTCCGGGGGAAGTATGGTTGCAAAATCGAAACTTAAAGGAATTGACGGAAGGGCACCACCAGGAGTGGAGCCTGCGGCTTAATTTGACTCAACACGGGAAAACTCACCCGGTCCAGACATCTTAAGGATTGACAGATTGA-ATATCTTTCATGATTATATGGGCGGTGGTGCATGGCCGTTCTTAGTTAGTGGAGTGATCTGTCTGGTTAATTCCGATAACGAACGAGATCTTCTCCATCTAAATAATGAAATTCA-CTTT---ATGTGGTCAAACACTTCTTAGAGGAACTATGCGGAATTAAATACCGCAGATGAAG--TGAGGCTATAACAGGTCTGTGATGCCCTTAGATGTTCTGGACTGCACGCGCGCTACACTGTGTACTTCAATATGAGT--ATCTGACCTTTGTCCGAAATGGACTGGGCAATCCTTGAAAAGTACAGCG-CTTCAAGGGGATCGTCTGTTGTAACTTGCAGACGTGAACCAGGAATTCCTAGTACTTATGAGTCAACAACTCATAGGGATTACGTCCCTGCCCTTTGTACACACCGCCCGTCGCTACTACTGATTGGATAGTTAAGCAAGAATTGCAAATTCCTTTGTCGGAGAC----TT-CG-GTTTCTGA-C-TGCGGATG--AAGCGGATCGAGCTTAATTGTCTAGAGGAAGTAAAAGTCGTAACAAGGTTTCCGT-------------------------
>EU710900_Convolutriloba_longifissura
-----------------------CATATGCTTGTCTGAAAGACTAAGCCATGCATGTGCAAGCGAA-GCTTGA-----AAAAGTGGAACCGCGAATGGCTCATTAAATCAGTTACTATCTATTAGTTGATTTG-CCTGCTAAATGAATAACTGCGGTAACCCTGCAGCTAATGCATGCTGATTGTCCGGCACT---------------------GTCGGAGACTTTTACAAGA-CTACA-CCGGG-TG-ATTT--GCTAAGTACT--------GACA--CATACCG-TGATGAGT---TAGTAACTGA---AAGATCCCAGATAGCT-----TC-GGCTTGGGGACGGAACTTCCGAATTTCTGACCTATCAACCTATGATGGTAGTGTAACGGACTACCATGGTTGTGACGGGTAACGGGGAATCAGGGTTCGATTCCGGAGAGGGAGCCTTAGAAACGGCTACCACATCCAAGGAAGGCAGCAGGCACGCAAATTACCCACTCTCCGCACGAGGAGGTAGTGACTAGAAATAATGATATGAACCTTTA----TGGTTTGTAATCAGAATGGAATGGACTTAAAAGCTCCATTGATGAACGAGTAGAGGGCAAGTCTGGTGCCAGCAGCCGCGGTAATACCAGCCTCTACAAGCGTATGCAATAGTTGCTGCGTTTAAAAAGCTCATAGTTGGATCTGTTTG-AGTAGAACGGTA------ACATGGTCTTCA---GTTAAATCTGTTGACTCGTT----------------------------------------------------------------------------------------------------------------------------------------------------------------------------------------------------------------------------------------------------------------------------------------------------------------------------------------------------------------------------------------------------------------------------------------------------------------------------------------------------------------------------------------------------------------------------------------------------------------------------------------------------------------------------------------------------------------------------------------------------------------------------------------------------------------------------------------------------------------------------------------------------------------------------------------------------------------------------------------------------------------------------------------------------------------------------------------------------------------------------------------------------------------------------------------------------------
>EU710898_Convolutriloba_retrogemma
-----------------------CATATGCTTGTCTGAAAGACTAAGCCATGCATGTGCAAGCGAA-GCTTGA-----AAAAGTGGAACCGCGAATGGCTCATTAAATCAGTTACTATCTATTAGTTGATTTG-CCTGCTAAATGAATAACTGCGGTAACCCTGCAGCTAATGCATGCTGATTGTCCGGCACT---------------------GTCGGAGACTTTTACAAGA-CTACA-CCGGG-TG-ATTT--GCTAAGTACT--------GACA--CATACCG-TGATGAGT---TAGTAACTGA---AAGATCCCAGATAGCT-----TC-GGCTTGGGGACGGAACTTCCGAATTTCTGACCTATCAACCTATGATGGTAGTGTAACGGACTACCATGGTTGTGACGGGTAACGGGGAATCAGGGTTCGATTCCGGAGAGGGAGCCTTAGAAACGGCTACCACATCCAAGGAAGGCAGCAGGCACGCAAATTACCCACTCTCCGCACGAGGAGGTAGTGACTAGAAATAATGATATGAACCTTTA----TGGTTTGTAATCAGAATGGAATGGACTTAAAAGCTCCATTGATGAACGAGTAGAGGGCAAGTCTGGTGCCAGCAGCCGCGGTAATACCAGCCTCTACAAGCGTATGCAATAGTTGCTGCGTTTAAAAAGCTCATAGTTGGATCTGTTTG-AGTAGAACG------------------------------------------------------------------------------------------------------------------------------------------------------------------------------------------------------------------------------------------------------------------------------------------------------------------------------------------------------------------------------------------------------------------------------------------------------------------------------------------------------------------------------------------------------------------------------------------------------------------------------------------------------------------------------------------------------------------------------------------------------------------------------------------------------------------------------------------------------------------------------------------------------------------------------------------------------------------------------------------------------------------------------------------------------------------------------------------------------------------------------------------------------------------------------------------------------------------------------------------------------
>EU710901_Convolutriloba_hastifera
-----------------------CATATGCTTGTCTGAAAGACTAAGCCATGCATGTGCAAGCGAA-GCTTGA-----AAAAGTGGAACCGCGAATGGCTCATTAAATCAGTTACTATCTATTAGTTGATCTG-CCTGCTAAATGAATAACTGCGGTAACCCTGCAGCTAATGCATGCTGATTGTCCGGCACT---------------------GTCGGAGACTTTTACAAGA-CTACA-CCGGG-TG-ATTT--GCTAAGTACT--------GACA--CATACCG-TGATGAGT---TAGTAACTGA---AAGATCCCAGATAGCT-----TC-GGCTTGGGGACGGAACTTCCGAATTTCTGACCTATCAACCTATGATGGTAGTGTAACGGACTACCATGGTTGTGACGGGTAACGGGGAATCAGGGTTCGATTCCGGAGAGGGAGCCTTAGAAACGGCTACCACATCCAAGGAAGGCAGCAGGCACGCAAATTACCCACTCTCCGCACGAGGAGGTAGTGACTAGAAATAATGATATGAACCTTTA----TGGTTTGTAATCAGAATGGAATGGACTTAAAAGCTCCATTGAGAAC-----------------------------------------------------------------------------------------------------------------------------------------------------------------------------------------------------------------------------------------------------------------------------------------------------------------------------------------------------------------------------------------------------------------------------------------------------------------------------------------------------------------------------------------------------------------------------------------------------------------------------------------------------------------------------------------------------------------------------------------------------------------------------------------------------------------------------------------------------------------------------------------------------------------------------------------------------------------------------------------------------------------------------------------------------------------------------------------------------------------------------------------------------------------------------------------------------------------------------------------------------------------------------------------------------------------------------------------------------------------------
>EU710899_Convolutriloba_macropyga
-----------------------CATATGCTTGTCTGAAAGACTAAGCCATGCATGTGCAAGCGAA-GCTTGA-----AAAAGTGGAACCGCGAATGGCTCATTAAATCAGTTACTATCTATTAGTTGATTTG-CAAGCTAAATGAATAACTGCGGTAACCCTGCAGCTAATGCATGCTGATTGTCCGACACT---------------------GTCGGAGACTTTTACAAGA-CTACA-CCGGG-TG-ATTT--GCTAAGTACA--------GACA--CATCCCG-TGATGAGT---TAGTAACTGA---AAGATCCCAGATAGCT-----TC-GGCTTGGGGACGGAACTTCCGAATTTCTGACCTATCAACCTATGATGGTAGTGTAACGGACTACCATGGTTGTGACGGGTAACGGGGAATCAGGGTTCGATTCCGGAGAGGGAGCCTTAGAAACGGCTACCACATCCAAGGAAGGCAGCAGGCACGCAAATTACCCACTCTCCGCACGAGGAGGTAGTGACTAGAAATAATGATATGAACCTTTA----TGGTTTGTAATCAGAATGGAATGGACTTAAAAGCTCCATTGATGAACGAGT------------------------------------------------------------------------------------------------------------------------------------------------------------------------------------------------------------------------------------------------------------------------------------------------------------------------------------------------------------------------------------------------------------------------------------------------------------------------------------------------------------------------------------------------------------------------------------------------------------------------------------------------------------------------------------------------------------------------------------------------------------------------------------------------------------------------------------------------------------------------------------------------------------------------------------------------------------------------------------------------------------------------------------------------------------------------------------------------------------------------------------------------------------------------------------------------------------------------------------------------------------------------------------------------------------------------------------------------------------------
>AJ012530_Symsagittifera_roscoffensis
-------------------TTGCCATATGCTTGTCTGAAAGACTAAGCCATGCATGTGTAAGTGAA-ACTTGC-----AAAAGTGAAACCGCGAATGGCTCATTAAATCAGTTACTATCTAAAAGTTGAGTTA-CCTGTCAGATGAATAACTGCGGTAACCCTGCAGCTAATGCATGCAGATTGCGTGACTC--------------------CGGTCGCGAACTTTTACAAGA-ATTCA-CCGAG-CG-ACCT--GCTAAGTACG--------GGCG--CATACCG--GATGAAT--AAAGTAACTGA---AAGATCCCAGATGGCT-----TA-GGCCGGGGGACGCAGCTTCCGAATTTCTGAGCTATCAACCTATGATGGTAGTGTAACGGACTACCATGATTGTGACGGCTAACGGGGAATCAGGGTTCGATTCCGGAGAGGGAGCCTTAGAAACGGCTACCACATCCAAGGAAGGCAGCAGGCACGCAAATTACCCACTCTCCGCACGAGGAGGTAGTGACGAGAAATAATGATATGAGCCTTAA----TGGTTTGTAATCAGAATGGAAAGGATGCAAAAGCTCCTTTGATGATCGAGTAGAGGGCAAGTCTGGTGCCAGCAGCCGCGGTAATAACAGCCTCTACAAGCGTATGCAAAAGTTGCTGCGTTTAAAAAGCTCATAGTTGGATCTGTTTG-AGTATAACGGTA------ACATGGTGGTTA---GTTAACGCTTTCCACTCGTT-ACGCTCAT-CT----T-CGCATC-GAAGAAATACCTTGCACTTAAATGTGACGA-GGTGTGGAAACGGTGTTTTCACTTTGAGAAAATTAGAGTGTTCAAAGCATCCTTTGGGATTGAATAATCAAGCATGGAATAATGGAGAATGACCCGCGTTTT-CTGATGCCGGTGGC-TA-AAGTGCGGTAATGATTGAAAGGAACAGCCGGGGGCATTTGTATTGCTACGTTAGAGGTGAAATTCTTGGATCGTGGCAAGACAAACTACTGCGAAAGCATTTGCCAAGAATGTTTTCATTAATCAAGAACGAAAGTTAGAGTATTGAAGAGGATTAGATACCCTCGTAATTCTAACCATAAACTATACCAACTTACGATTTGTCAAAGTCTCTT--CTGACTTGGCAAGAAATTA-ACCGGGAAACCAAAGTTTATTGGTTCCGGGGGAAGTATGGTTGCAAAATCGAAACTTAAAGGAATTGACGGAAGGGCACCACCAGGAGTGGAGCCTGCGGCTTAATTTGACTCAACACGGGAAATCTCACCAGGTCCAGACATCTTAAGGATTGACAGATTGA-TGATCTTTCATGATTATATGGGCGGTGGTGCATGGCCGTTCTTAGTTAGTGGAGTGATCTGTCTGGTTAATTCCGATAACGAACGAGATCTTGATCATCTAAATAGTGCCATTCT-CGTT---AGAGTATTGGTTACTTCTTAGAGGTACTATGTGCAATTAAATAGCACAAGTGAAG--TGAGGCTATAACAGGTCTGTGATGCCCTTAGATGTCCTGGACTGCACGCGCGCTACACTGGTGAATTTAAATTGAG----GGATAACCTTGGCCAATATGGTCCGGGTAATCACCTAAAA-TTCATGAGCGTGAAGGGGATCGAATGTTGTAACTTGCATTCGTGAACCAGGAATTCCTAGTACTCGGTAGTCAACAACTACTGGGGATTACGTCCCTGCCCTTTGTACACACCGCCCGTCGCTACTACTGATTGGATGTTTAAGCAAGAATTGCGGAAGCCCGTCGCTGAGAC----TT-CG-GTCCTGGC-A-ATAGGTGG--AAGCGGATCGAGCTTAATTGTCTCAGA-----------------------------------------------------
>AF102893_Symsagittifera_psammophila
--------GATCCTGCCAGTAGTCANAGGNTNGTNTCAAAGANTAAGCCATGCATGTCTAAGTATA-AACTGC--TTATACTGTGAAACTGCGAATGGCTCATTAAATCAGTTATAGTTTATTTGATGG--TA-CCTACTACTCGGATAACCGTAGTAATTCTAGAGCTAATACGTGCGTAAATCCCGACTT--------------------CTGGAAGGGACGTATTTATTA-GATTT-AAGGC-CA-ACC--------GAGCT--------TGCT--CGTCTCT--TGTGAAT--ATGATAACTTC---ACGA-ATCGCATGGCC-----TC-GCGCCGGCGATATTTCATTCAAATTTCTGCCCTATCAATTGGCGATGGTAGGATAGAGGCCTACCATGGTGTTAACGGGTGACNGGGGATTANGGTTCGATTCCGGAGAGGGAGCCTNAGAAACGGCTACCACATCCAAGGAAGGCAGCAGGCACGCAAATTACCCACTCTCAGAGCGAGGAGGTAGTGACGAGAAATAATGATATGAGCCTTAA----TGGTTTGTAATCAGAATGGAAAGGATGCAAAAGCTCCTTTGATGATCGAGTAGAGGGCAAGTCTGGTGCCAGCAGCCGCGGTAATACCAGCCTCTACAAGCGTATGCAAAAGTTGCTGCGTTTAAAAAGCTCATAGTTGGATCTGTTTG-AGTATAACGGTA------ACATAGTGGTTA---GTTAACACTTTCCACTCGTT-ACGCTCATCCT----T-CGCATC-GAAGAAGCACCTTGCACTTAAATGTGACGA-GGTGTGGAAACGGTGTTTTCACTTTGAGAAAATTAGAGTGTTCAAAGCATCCTTTGGGATTGAATAATCAAGCATGGAATAATGGAGAATGACCCGCGTTTT-CTGATGCCGGTGGC-TA-AAGTGCGGTAATGATTGAAAGGAACAGCCGGGGGCATTTGTATTGCTACGTTAGAGGTGAAATTCTTGGATCGTGGCAAGACAAACTACTGCGAAAGCATTTGCCAAGAATGTTTTCATTAATCAAGAACGAAAGTTAGAGTATTGAAGAGGATTAGATACCCTCGTAATTCTAACCATAAACTATACCAACTTACGATTTGTCAAAGTCTTTT--CTGACTTGTCAAGAAATTA-ACCGGGAAACCAAAGTTTATTGGTTCCGGGGGAAGTATGGTTGCAAAATCGAAACTTAAAGGAATTGACGGAAGGGCACCACCAGGAGTGGAGCCTGCGGCTTAATTTGACTCAACACGGGAAATCTCACCAGGTCCAGACATCTTAAGGATTGACAGATTGA-TTATCTTTCATGATTATATGGGCGGTGGTGCATGGCCGTTCTTAGTTAGTGGAGTGATCTGTCTGGTTAATTCCGATAACGAACGAGATCTTGATCATTTAAATAGTGCCATTCT-CGTT---AGAGTATTGGTAACTTCTTAGAGGAACTATGTGCAATTAAATAGCACAAGTGAAG--TGAGGCTATAACAGGTCTGTGATGCCCTTAGATGTCCTGGACTGCACGCGCGCTACACTGTTGGCTTTAAATTGAG----GGATAACCTTGGCCTATATGGTCCGGGTAATCACCTAAAA-GTCAAAAGCGTGAAGGGGATCGAATGTTGTAACTTGCATTCGTGAACCAGGAATTCCTAGTACTCAGTAGTCAACAACTACTGGGGATTACGTCCCTGCCCTTTGTACACACCGCCCGTCGCTACTACTGATTGGATGTTTAAGCAAGACTTGCGGAAGCCCGTCGCTGAGAC----TT-CG-GTCCTGGC-A-ATGGGTGG--AAGCGGATCGAGCTTAATTGTCTAGAGGAAGTAAAAGTCGTAACAAGGTTTCCGTAGGTGAACCTGC-------------
>FR837755_Symsagittifera_psammophila
------------------------------------------------------------------------------------------------------------------------------------------------------------------------------------------------------------------------------------------------------------------------------------------------------------------------------------------------------------------------------------------------------------------------------------------------------------------------------------------------------------------------------------------------------------------------------------------------------------------------------------------------------------------------------------------------CGTTTAAAAAGCTCATAGTTGGATCTGTTTG-AGTATAACGGTA------ACATAGTGGTTA---GTTAACACTTTCCACTCCTT-ACGCTCATCCT----T-CGCATC-GAAGAAGCACCTTGCACTTAAATGTGACGA-GGCGTGGAAACGGTGTTTTCACTTTGAGAAAATTAGAGTGTTCAAAGCATCCTTTGGGATTGAATAATCAAGCATGGAATAATGGAGAATGACCCGCGTTTT-CTGATGCCGGTGGC-TA-AAGTGCGGTAATGATTGAAAGGAACAGCCGGGGGCATTTGTATTGCTACGTTAGAGGTGAAATTCTTGGATCGTGGCAAGACAAACTACTGCGAAAGCATTTGCCAAGAATGTTTTCTTTAATCAAGAACGAAAGTTAGAGTATTGAAGAGGATTAGATACCCTCGTAATTCTAACCATAAACTATACCAACTTACGATTTGTCAAAGTCTTTT--CTGACTTGTCAAGAAATTA-ACCGGGAAACCAAAGTTTATTGGTTCCGGGGGAAGTATGGTTGCAAAATCGAAACTTAAAGGAATTGACGGAAGGGCACCACCAGGAGTGGAGCCTGCGGCTTAATTTGACTCAACACGGGAAATCTCACCAGGTCCAGACATCTTAAGGATTGACAGATTGA-TTATCTTTCATGATTATATGGGCGGTGGTGCATGGCCGTTCTTAGTTAGTGGAGTGATCTGTCTGGTTAATTCCGATAACGAACGAGATCTTGATCATTTAAATAGTGCCATTCT-CGTT---AGAGTTTTGGTAACTTCTTAGAGGAACTATGTGCAATTAAATAGCACAAGTGAAG--TGAGGCTATAACAGGTCTGTGATGCCCTTAGATGTCCTGGACTGCACGCGCGCTACACTGTTGGCTTTAAATTGAG----GGATAACCTTGGCCTATCTGGTCCGGGTAATCACCTAAAA-GTCAAAAGCGTGAAGGGGATCGAATGTTGTAACTTGCATTCGTGAACCAGGAATTCCTAGTACTCAGTAGTCAACAACTACTGGGGATTACGTCCCTGCCCTTTGTACACACCGCCCGTCGCTACTACTGATTGGATGTTTAAGCAAGAATTGCGGAACCCTGTCGCTGAGAC----TT-CG-GTCCTGGC-A-ATGGGTGG--AAGCGGATCGAGCTTAATTGTCTA--------------------------------------------------------
>AJ319029_Symsagittifera_corsicae
--------GATCCTGCCAGTTGCCATATGCTTGTCTGAAAGACTAAGCCATGCATGTGTAAGTGAA-ACTTGC-----AAAAGTGAAACCGCGAATGGCTCATTAAATCAGTTACTATCTATTAGTTGAGTTA-CCTGTCAGATGAATAACTGCGGTAACCCTGCAGCTAATGCATGCAGATTGCGTGACTA--------------------CGGTCGCGAACTTTTACAAGA-ATTCA-CCGAG-CG-ACCT--GCTAAGTACG--------GGCG--CATACCG--GATGAAT--AAAGTAACTGA---AAGATCCCAGATGGCT-----AC-GGCCGGGGGACGCAGCTTCCGAATTTCTGAGCTATCAACCTATGATGGTAGTGTAACGGACTACCATGGTTGTGACGGCTAACGGGGAATCAGGGTTCGATTCCGGAGAGGGAGCCTTAGAAACGGCTACCACATCCAAGGAAGGCAGCAGGCACGCAAATTACCCACTCTCAGAGCGAGGAGGTAGTGACGAGAAATAATGATATGAGCCTTAA----TGGTTTGTAATCAGAATGGAAAGGATGCAAAAGCTCCTTTGATGATCAAGTAGAGGGCAAGTCTGGTGCCAGCAGCCGCGGTAATACCAGCCTCTACAAGCGTATGCAAAAGTTGCTGCGTTTAAAAAGCTCATAGTTGGATCTGTTTG-AGTATAACGGTA------ACATAGTGGTTA---GTTAACACTTTCCACTCGTT-ACGCTCATCCT----T-CGCATC-GAAGAAGCACCTTGCACTTAAATGTGACGA-GGTGTGGAAACGGTGTTTTCACTTTGAGAAAATTAGAGTGTTCAAAGCATCCTTTGGGATTGAATAATCAAGCATGGAATAATGGAGAATGACCCGCGTTTT-CTGATGCCGGTGGC-TA-AAGTGCGGTAATGATTGAAAGGAACAGCCGGGGGCATTTGTATTGCTACGTTAGAGGTGAAATTCTTGGATCGTGGCAAGACAAACTACTGCGAAAGCATTTGCCAAGAATGTTTTCATTAATCAAGAACGAAAGTTAGAGTATTGAAGAGGATTAGATACCCTCGTAATTCTAACCATAAACTATACCAACTTACGATTTGTCAAAGTCTTTT--CTGACTTGTCAAGAAATTA-ACCGGGAAACCAAAGTTTATTGGTTCCGGGGGAAGTATGGTTGCAAAATCGAAACTTAAAGGAATTGACGGAAGGGCACCACCAGGAGTGGAGCCTGCGGCTTAATTTGACTCAACACGGGAAATCTCACCAGGTCCAGACATCTTAAGGATTGACAGATTGA-TTATCTTTCATGATTATATGGGCGGTGGTGCATGGCCGTTCTTAGTTAGTGGAGTGATCTGTCTGGTTAATTCCGATAACGAACGAGATCTTGATCATTTAAATAGTGCCATTCT-CGTT---AGAGTTTTGGTAACTTCTTAGAGGAACTATGTGCAATTAAATAGCACAAGTGAAG--TGAGGCTATAACAGGTCTGTGATGCCCTTAGATGTCCTGGACTGCACGCGCGCTACACTGTTGGCTTTAAATTGAG----GGATAACCTTGGCCTATATGGTCCGGGTAATCACCTAAAA-GTCAAAAGCGTGAAGGGGATCGAATGTTGTAACTTGCATTCGTGAACCAGGAATTCCTAGTACTCAGTAGTCAACAACTACTGGGGATTACGTCCCTGCCCTTTGTACACACCGCCCGTCGCTACTACTGATTGGATGTTTAAGCAAGAATTGCGGAAGCCTGTCGCTGAGAC----TT-CG-GTCCTGGC-A-ATGGGTGG--AAGCGGATCGAGCTTAATTGTCTAGAGGAAGTAAAAGTCGTAACAAGGTTTCCGTAGGTGAACCTGC-------------
>EU980323_Convolutidae_sp.
-------------------------------------------------------------------------------------------------------------------------------------------------------------------------------------------------------------------------------------------------------------------------------------------------------------------------------------------------------------------------------------------------------------------------------------------------------------------------ACGGCTACCACATCCAAGGAAGGCAGCAGGCACGCAAATTACCCACTCTCCGCACGAGGAGGTAGTGACGAGAAATAATGATATGAACCTTAA----TGGTTTGTAATCAGAATGGAAAGGATGCAAAAGCTCCTTTGATGAACGAGTAGAGGGCAAGTCTGGTGCCAGCAGCCGCGGTAATACCAGCCTCTACAAGCGTATGCAAAAGTTGCTGCGTTTAAAAAGCTCATAGTTGGATCTGTTTG-GGCGTAACGATA------ACATGGTGTTCA---GTTAAATCGGTTCACTCGTT-ATTCCCATCCT----C-CGCATC-GAAGAAACTGGTTGGCCTTAAATGGCACGA-CCAGTGGACACGGCGTTTATACTCTGAATAAATTAGAGTGTTCAAAGCATCCTTTGGGATTGAATAATAAAGCATGGAATAAAGGAGAATGACCCGCGTATATTTGATGCCGGTGGC-TT-ATATGCGGTAATGATTGAAAGGAACAGCCGGGGGCATTTGTATTGCTACGTTAGAGGTGAAATTCTTGGATCGTGGCAAGACAAACTACTGCGAAAGCATTTGCCAAGAATGTTTTCATTAATCAAGAACGAAAGTCAGAGTATTGAAGAGGATTAGATACCCTCGTAATTCTGACCATAAACTATACCAACTTACGATTTGTCAAAGTCCAAT--ATGACTTGACAAGAAATTA-ACCGGGAAGCCAAAGTTTATTGGTTCCGGGGGAAGTATGGTTGCAAAATTGAAACTTAAAGGAATTGACGGAAGGGCACCACCAGGAGTGGAGCCTGCGGCTTAATTTGACTCA-----------------------------------------------------------------------------------------------------------------------------------------------------------------------------------------------------------------------------------------------------------------------------------------------------------------------------------------------------------------------------------------------------------------------------------------------------------------------------------------------------------------------------------------------------------------------------------------------------------------------------------------------------------
>FR552024_Convoluta_schuelii
-------------------------------------------------ATGCATGTGTAAGTGAA-ACTTGA-----AAAAGTGAAACCGCGAATGGCTCATTAAATCAGTTACTATCCATTTGTTTAGTAG-CAAGTTAAATGAATAACTGCGGTAACCCTGCAGCTAATGCATGCAGATTGCTCTGAGTTGCTC---------GCGAGGCGCTCGAGAACTTTTATAAGA-ATTCG-CCGGG-GG-AGT----CCGTTTGAG--------TCAC--CATCCTG--GATGAAT---AAGTAACTGA---AAGATCCCAGATGCCA-----TACGGCAAGGGGACGAAACTTCCGAGTTTCTGACCTATCAACCTAAGACGGTAGGGTAACGGCCTACCGTGGTTGTGACGGGTAACGGGGAATCAGGGTTCGATTCCGGAGAGGGAGCCTTAGAAACGGCTACCACATCCAAGGAAGGCAGCAGGCACGCAAATTACCCACTCCCGGAACGGGGAGGTAGTGACGAAAAATAACCATATGAACCCTTG----TGGTTTGTAATGGGAATGGAAGGGATGCAAAAGCTCCCTTGATGAACGAGTGGAGGGCAAGTCTGGTGCCAGCAGCCGCGGTAATACCAGCCTCCACAAGCGTATGCAAAAGTTGCTGCGTTTAAAAAGCTCATAGTTGGATCTGTTTG-AGTGTTACGGTA-----CATCTGGTTGTTG---CAATCGCTTCATCCAGCGTA-ATCCTCATCCT----T-CGCATC-GAAGAAACTGCTTGCACTTAATTGTGACGA-GCAGTGGAAACGGTGTTTTCACTTTGAGTAAATTAGAGTGTTCAAAGCATCCTTTGGGGTTGCATAATAAAGCATGGAATAATGGAGAATGACCTGCATATT-TTGATGCCGGTGGCTTG-ATATGCGGTAATGATTGAAAGGAACAGCCGGGGGCATTTGTATTGCTACGTTAGAGGTGAAATTCTTGGATCGTAGCAAGACAAACTACTGCGAAAGCATTTGCCAAGAATGTTTTCATTAATCAAGAACGAAAGTTAGAGTATTAAAGAGGATTAGATACCCTCGTAATTCTAACCATAAACTATACCTACTTACGATTTGTCAAAGTCCAAA--TTGACTTGGCAAGAAATTA-ACCGGGAAACCAAAGTTCTTTGGTTCCGGGGGAAGTATGGTTGCAAAATCGAAACTTAAAGGAATTGACGGAAGGGCACCACCAGGAGTGGAGCCTGCGGCTTAATTTGACTCAACACGGGAAAGCTCACCCGGTCCAGACATTTTGAGGATTGACAGATTGA-ATATCTTTCATGATTATATGGGCGGTGGTGCATGGCCGTTCTTAGTTAGTGGAGTGATCTGTCTGGTTAATTCCGATAACGAACGAGATCTCATCTATCTAACTAGTCAATACCA-CTTT---ATGTGGTAAAATACTTCTTAGAGGAACTATGCGGAATATAATACCGCAAGTGAAG--TGAGGCTATAACAGGTCTGTGATGCCCTTAGATGTTCTGGACTGCACGCGCGCTACACTGAGCATTTTAAATTGAG----TGCCAACCTTGGCCTATATGGTCCGGGTAATCAACTAAAGTAGTTGGATTGTTCAGGGGATCGACCCTTGTAATTTGGGGTCGTGAACCAGGAATTCCTCGTAATCTGGGGTCACCAACCCCAAGTGATTACGTCCCTGCCCTTTGTACACACCGCCCGTCGCTACTACTGATTGGATGATTAAGCAAGACTCTCGAAAGCTCTATGCCGAGGC----TC-CG-GCTGAGGC-A-CTGAGTGT--AAGAGGATCAAGCTTTGTTGTCTA--------------------------------------------------------
>FR552046_Stomatricha_hochbergi
----------------------------GCTTGTCTCATAGATTTAGCCATGCATGTGTAAGTGAA-ACTTGA-----AAAAGTGAAACCGCGAATGGCTCATTAAATCAGTTACTATCCATTTGTTTAGTTA-CCAGTTATATGAATAACTGCGGTAACCCTGCAGCTAATGCATGCAGATTGCTCGATCTTGCTG-----------AGTGCGGACGAGAACTTTTACAAGA-ATTCG-CCGGG-TG-ACTT------ATTGAA--------TGGA--CATGCCG--GATGAAT---AAGTAACTGA---AAGATCCCAGACGCCA-----AATTGGCTGGGGACGAAACTTACGAGTTTCTGACCTATCAACCTAAGACGGTAAGGTAACGGCTTACCGTGGTTGTGACGGGTAACGGGGAATCAGGGTTCGATTCCGGAGAAGGAGCCTTAGAAACGGCTACTACATCCAAGGAAGGCAGCAGGCACGCAAATTACCCACTCTCGGAACGAGGAGGTAGTGACGAAAAATAACCATATGAACCCTTG----TGGTTTGTAATGGGAATGGAAGTGATGCAAAAGCTCACTTGATGAACTAGTGGAGGGCAAGTCTGGTGCCAGCAGCCGCGGTAATACCAGCCTCCACAAGCGTATGCAAAAGTTGCTGCGTTTAAAAAGCTCATAGTTGGATCTGTTTG-AGTGCTACGGAGAAAACAATATAGAGGCTA--CGGCTGA---AATATTGCGTA-CTGCTCATCCT----T-CGCATC-GATTAGTCAGTTTGCACTTAATTGTGTCGA-ACTGACAAATTGGTGTTTTCACTTTGAGTAAATTAGAGTGTTCAAAGCATCCTTTGGGATTGCATAATAAAGCATGGAATAATGGAGAATGACCTGCATATT-TTGT-GCCGGTGGCTTG-ATATGCGGTAATGATTGAAAGGAACAGACGGGGGCATTTGTATTGCTACGTTAGAGGTGAAATTCTTGGATCGTAGCAAGACAAACTACTGCGAAAGCATTTGCCAAGAATGTTTTCATTAATCAAGAACGAAAGTTAGAGTATTAAAGAGGATTAGATACCCTCGTAATTCTAACCATAAACTATACCTGCTTACGATTTGTCAAAGTCCTAT--TCGACTTGACAAGGAATTA-ACCGGGAAACCAAAGTTCTTTGGTTCCGGGGGAAGTATGGTTGCAAAATCGAAACTTAAAGGAATTGACGGAAGGGCACCACCAGGAGTGGAGCCTGCGGCTTAATTTGACTCAACACGGGAAAGCTCACCCGGTCCAGACATTTTAAGGATTGACAGATTGA-TTATCTTTCATGATTATATGGGCGGTGGTGCATGGCCGTTCTTAGTTAGTGGAGTGATCTGTCTGGTTAATTCCGATAACGAACGAGATCTCATCCATCTAACTAGTTATTATCA-CTTT---ATGTGGTAAAGAACTTCTTAGAGGAACTATGTGGAATTAAATACCACAAGTGAAG--TGAGGCTATAACAGGTCTGTGATGCCCTTAGATGTTCTGGACTGCACGCGCGCTACACTGAACATGTTAAATTGAG----TGCCAACCTTGGCCTATATGGTCCGGGTAATCAACTAAAATAGTTGGATTGTTCAGGGGATCGACTATTGTAATTTGTAGTCGTGAACCAGGAATTCCTCGTAATCTGGATTCAACAAATCCAAGTGATTACGTCCCTGCCCTTTGTACACACCGCCCGTCGCTACTACTGATTGGATGATTAAGCAAGAACCTCGAACTCTCTATGCTGATAC----TT-CG-GTTGACGC-A-CTGAGCTG--AAGAGGATCAAGCTTATTTGTCTAGAGGAAGTAAAAGTCGTAACAAGG-------A------------------------
>FR552019_Convoluta_lacrimosa
-------------------------------------------------ATGCATGTGCAAGTGCA-GCTTTG---GGAAAAGTGAAACCGCGAATGGCTCATTAAATCAGTTACTATCCACTTGTTTGGTAC-CCAGTTACATGAATAACTGCGGTAACCCTGCAGCTAATGCATGCTAGTTCCACGGCTT--------------------CGGTCGGGAACTTTTACAAGA-ACTCG-CCGGG-CG-CTC-----CACAGAGA--------TGGA--CGTAACGACGATGAAT--ATAGTAACTGA---ATGACCTCAGATGGCT-----TC-GGCCGGGAGGCGAAACTTACGAGTTTCTGACCCATCAACCTATGACGGTAGTGTAACGGACTACCGTGGTTGTGACGGGTAACGGGGAATCAGGGTTCGATTCCGGAGAGGGAGCCTGAGAAACGGCTACCACATCCAAGGAAGGCAGCAGGCACGCAAATTACCCAATCCCGGAACGGGGAGGTAGTGACGAAAAATAACCATATGAACCCTTG----TGGTTTGTAATGGGAATGGAAGGGATGCAAAAATTCCCTTGATGAACGAGTGGAGGGCAAGTCTGGTGCCAGCAGCCGCGGTAATACCAGCCTCCACAAGCGTATGCAAAAGTTGCTGCGTTTAAAAAGCTCATAGTTGGATCTGTTTG-AGTGCTGCGGCA------CATCTGGTGAAA---TGTTTCATTTCCCCAGCGTA-ATGCTCATCCT----T-CGCATC-GAAGAACCAGTTTGCACTTAATTGTGTCGA-ACTGGGGAAACGGTGTTTTCACTTTGAGAAAATTAGAGTGCTCAAAGCGTCCTTTGGGATTGAATAATAAAGCATGGAATAATGGAGAATGACCCGCATATTTTTGATGCCGGTGGC-TG-ATGTGCGGTAATGATTGAAAGGAACAGCCGGGGGCATTTGTATTGCTACGTTAGAGGTGAAATTCTTGGATCGTGGCAAGACAAACTACTGCGAAAGCATTTGCCAAGAATGTTTTCATTAATCAAGAACGAAAGTCAGAGTATTAAAGAGGATTAGATACCCTCGTAATTCTGACCATAAACTATACCAACTTACGATTTGTCAAAGTCCAAT--ATGACTTGGCAAGAAATTA-ACCGGGAAACCAAAGTTTATTGGTTCCGGGGGAAGTATGGTTGCAAAATCGAAACTTAAAGGAATTGACGGAAGGGCACCACCAGGAGTGGAGCCTGCGGCTTAATTTGACTCAACACGGGAAAGCTCACCCGGTCCAGACATCTCAAGGATTGACAGATTGA-AGATCTTTCATGATCATATGGGCGGTGGTGCATGGCCGTTCTTAGTTAGTGGAGTGATCTGTCTGGTTAATTCCGATAACGAACGAGATCTCTTCCATCTAACTAGTCAATGTCA-CTTT---ATGTGGCAAAACACTTCTTAGAGGAACTATGCGGAAAAGAATACCGCAAGTGAAG--TGAGGCTATAACAGGTCTGTAATGCCCTTAGATGTCCTGGACTGCACGCGCGCTACACTGTACCTTTTAAAGTGAG----TGTGAGCCTTGGCCCATGTGGTCGGGGTAATCACCTAAAAGTGTTGGATCTTTCAGGGGATCGACTGTTGTAACTTGCAGTCGTGAACCAGGAATTCCTCGTAATCTGGAGTCAACAACTCCAAGTGATTACGTCCCTGCCCTTTGTACACACCGCCCGTCGCTACTACTGATTGGATGGTTAAGCAAGAACCTCGAATTCCTGCTGTTGATAC----TC-CG-GTTGATTC-A-GCGGGCGG--AAGAGGATCAAGCTTATCTGTCTA--------------------------------------------------------
>FR552042_Conaperta_cirrata
----------------------------------------GATTAAGCCATGCATGTGTAAGTTTA-TCTTGA-----AAAAGAGAAACCGCGAATGGCTCATTAAATCAGTTATAATCTATTGGTTAAGTAA-CACCATATATGAATAACCACGGTAACCCCGTGGCTAATGCATGAAGATAGTCCTACTA------------------CGAGATAGGATAGCTTTATAAGATATACG-CCGGG-CG-GGTG--GAAATACAAA--------CCAG--CATGAAC--GGTGAAC---TTATAACTGA---AGGAGGTCAGATAGGG-----CGTCCCTTGGACCCATAACCTTCGAGTTTCTGATCTATCAACCTATGACGGTAGTGTAACGGACTACCGTGGTTGTGACGGATAACGGGGAATCAGGGTTCGATTCCGGAGAGGGAGCCTGAGAAACGGCTACCACATCTAAGGAAGGCAGCAGGCACGCAAATTACCCAATCTTCGCTCGAGGAGGTAGTGACGAGAAATAACAATATGAACCTTAA----TGGTTTGTAATTGGAATGGAACGGGAGTAACAACTCCGTTGATGAACGAGTGGAGGGCAAGTCTGGTGCCAGCAGCCGCGGTAATACCAGCCTCCACAAGCGTATGCAAAAGTTGCTGCGTTTAAAAAGCTCATAGTTGGGTCTGTTTG-AGCGTTACGGCA-----CATCTGGACACTGTGCGGCGTAGTTGTACCAGCGTA-ATTCTCATCCT----T-CGCATC-GAGGAAACAGTTTGCACTTCATTGTGTTGA-ACTGTGGAAACGGTGTTTTCACTTTGAGTAAATTAGAGTGTTCAAAGCGTCCTTTGGGATTGAATAATAAAGCATGGAATAAAGGAGAATGACCCGCTTTTC-CGAAAGCCGGTGGC-TG-AAATGTGGTAATGATTAAAAGGAACAGCCGGGGGCATTTGTATTGCTACGTTAGAGGTGAAATTCTTGGATCGTGGCAAGACAAACTACTGCGAAAGCATTTGCCTAGAATGTTTTCATTAATCAAGAACGAAAGTTAGAGTATTGAAGAGGATTAGATACCCTCGTAATTCTAACCATAAACTATACCAACTTACGATTTGTCAAAGTCCTAT--TTGACTTGGCAAGAAATTA-ACCGGGAAACCAAAGTTTATTGGTTCCGGGGGAAGTATGGTTGCAAAATCGAAACTTAAAGGAATTGACGGAAGGGCACCACCAGGAGTGGAGCCTGCGGCTTAATTTGACTCAACACGGGAAAACTCACCAGGTCCAGACATCTTAAGGATTGACAGATTGA-ATATCTTTCACGATTATATGGGCGGTGGTGCATGGCCGTTCTTAGTTAGTGGAGTGATCTGTCTGGTTAATTCCGATAACGAACGAGATCTCCACCATCTTAATAGTGGTGGTCA-CTAC---GGTGGCACAGTTACTTCTTAGAGGTACAATGCGGAATATAATACCGCAAGTGAAG--TGAGGCTATAACAGGTCTGTGATGCCCTTAGATGTCCTGGACTGCACGCGCGCTACACTGTACACTACAAAATGTG----GCGGTACCTTGACTGACACAGTCTTGGGAACCACACAAAAGTGTTAAA-CTCAAAGGGGATTGTCTATTGTAACTTTTAGACATGAACCAGGAATTCCTCGTAATCTCTGGTCACCAACCAGAAATGAATATGTCCCTGCCCTTTGTACACACCGCCCGTCGCTACTACTGATTGGATGGTTAAGCAAGAACCGCCGAAACCTGTTAATGGTAA----GC-TA-GTCCTGGC-A-ACGGGTGG--AAGCAGATCGAGCTTATCTGTCTAGAGGAAGTAAACCC------------------------------------------
>FR837689_Convoluta_cf_boehmigi
-------------------------------------------------ATGCATGTGTAAGTTTA-TCTTGA-----AAAAGAGAAACCGCGAATGGCTCATTAAATCAGTTATAATCTATTGGTTAAGTAA-CACCATATATGAATAACCACGGTAACCCCGTGGCTAATGCATGAAGATAGTCCTACTA------------------CGAGATAGGATAGCTTTATAAGATATACG-CCGGG-CG-GGTG--GAAATACAAA--------CCAG--CATGAAC--GGTGAAC---TTATAACTGA---AGGAGGTCAGATAGGG-----CGTCCCTTGGACCCATAACCTTCGAGTTTCTGATCTATCAACCTATGACGGTAGTGTAACGGACTACCGTGGTTGTGACGGATAACGGGGAATCAGGGTTCGATTCCGGAGAGGGAGCCTGAGAAACGGCTACCACATCTAAGGAAGGCAGCAGGCACGCAAATTACCCAATCTTCGCTCGAGGAGGTAGTGACGAGAAATAACAATATGAACCTTAA----TGGTTTGTAATTGGAATGGAACGGGAGTAACAACTCCGTTGATGAACGAGTGGAGGGCAAGTCTGGTGCCAGCAGCCGCGGTAATACCAGCCTCCACAAGCGTATGCAAAAGTTGCTGCGTTTAAAAAGCTCATAGTTGGGTCTGTTTG-AGCGTTACGGCA-----CATCTGGACACTGTGCGGCGTAGTTGTACCAGCGTA-ATTCTCATCCT----T-CGCATC-GAGGAAACAGTTTGCACTTCATTGTGTTGA-ACTGTGGAAACGGTGTTTTCACTTTGAGTAAATTAGAGTGTTCAAAGCGTCCTTTGGGATTGAATAATAAAGCATGGAATAAAGGAGAATGACCCGCTTTTC-CGAAAGCCGGTGGC-TG-AAATGTGGTAATGATTAAAAGGAACAGCCGGGGGCATTTGTATTGCTACGTTAGAGGTGAAATTCTTGGATCGTGGCAAGACAAACTACTGCGAAAGCATTTGCCTAGAATGTTTTCATTAATCAAGAACGAAAGTTAGAGTATTGAAGAGGATTAGATACCCTCGTAATTCTAACCATAAACTATACCAACTTACGATTTGTCAAAGTCCTAT--TTGACTTGGCAAGAAATTA-ACCGGGAAACCAAAGTTTATTGGTTCCGGGGGAAGTATGGTTGCAAAATCGAAACTTAAAGGAATTGACGGAAGGGCACCACCAGGAGTGGAGCCTGCGGCTTAATTTGACTCAACACGGGAAAACTCACCAGGTCCAGACATCTTAAGGATTGACAGATTGA-ATATCTTTCACGATTATATGGGCGGTGGTGCATGGCCGTTCTTAGTTAGTGGAGTGATCTGTCTGGTTAATTCCGATAACGAACGAGATCTCCACCATCTTAATAGTGGTGGTCA-CTAC---GGTGGCACAGTTACTTCTTAGAGGTACAATGCGGAATATAATACCGCAAGTGAAG--TGAGGCTATAACAGGTCTGTGATGCCCTTAGATGTCCTGGACTGCACGCGCGCTACACTGTACACTACAAAATGTG----GCGGTACCTTGACTGACACAGTCTTGGGAACCACACAAAAGTGTTAAA-CTCAAAGGGGATTGTCTATTGTAACTTTTAGACATGAACCAGGAATTCCTCGTAATCTCTGGTCACCAACCAGAAATGAATATGTCCCTGCCCTTTGTACACACCGCCCGTCGCTACTACTGATTGGATGGTTAAGCAAGAACCGCCGAAACCTGTTAATGGTAA----GC-TA-GTCCTGGC-A-ACGGGTGG--AAGCAGATCGAGCTTATCTGTCTA--------------------------------------------------------
>AJ012527_Anaperus_biaculeatus
----------------------------------------------------------------------------------------------------------------TACTATCTATTAGTTTAGTAC-CCAGTTATATGAATAACTGCGGTAACTCTGCAGCTAATGCATGAAAATTGCTGGACCTT-------------------CGGGCCAGAACTTTTACTAGA-AATCA-CCGGG-TG-TTC----AGTGTTTAG--------GGCA--CATCACC--GATGAAT---AAGTAACTGA---AAGATCCCAGATGGCG-----AATTGCCGGGGGACGAAACTTCCGAATTTCTGACCTATCAACCTATGACGGTAGTGTAACGGACTACCGTGGTTGTGACGGGTAACGGGGAATCAGGGTTCGATTCCGGAGAGGGAGCCTTAGAAACGGCTACCACATCCAAGGAAGGCAGCAGGCACGCAAATTACCCAATCCCAGTTCGGGGAGGTAGTGACGAGAAATAACAATATGAACCTTAA----TGGTTTGTAATTGGAATGGAAGTGAAGTAAAAGCTCACTTGATGATCTAGTGGAGGGCAAGTCTGGTGCCAGCAGCCGCGGTAATACCAGCCTCCACAAGCGTATGCAAAAGTTGCTGCGTTTAAAAAGCTCATAGTTGGATCTGTTTACAGTGTTACGGCAAA--TCTAGTGGTTGCTT--CGGCATA--CCTACTAGCGTA-ATACTTAACCT----T-CGCATC-GAAAAAATAGTTTGCCCTTTATTGGGTTGA-ACTGTGGAAACGGTGTTTTCACTTTGAGTAAATTAGAGTGTTCAAAGCGTCCTTTGGGATTGAATAATAAAGCATGGAATAATGGAGAATGACCCGCGTTGT-GAATAGCCGGTGGC-TG-ACATGCGGTAATGATTGAAAGGAACAGACGGGGGCATTTGTATTGCTACGTTAGAGGTGAAATTCTTGGATCGTGGCAAGACAAACTACTGCGAAAGCATTTGCCAAGAATGTTTTCATTAATCAAGAACGAAAGTTAGAGTATTGAAGAGGATTAGATACCCTCGTAATTCTAACCATAAACTATACCAACTTACGATTTGTCAAAGTCCAAT--ATGACTTGGCAAGAAATTA-ACCGGGAAACCAAAGTTTATTGGTTCCGGGGGAAGTATGGTTGCAAAATCGAAACTT-AAGGAATTGACGGAAGGGCACCACCAGGAGTGGAGCCTGCGGCTTAATTTGACTCAACACGGGAAAACTCACCAGGTCCAGACATTTTAAGGATTGACAGATTGA-ATATCTTTCATGATTATATGGGCGGTGGTGCATGGCCGTTCTTAGTTAGTGGAGTGATCTGTCTGGTTAATTCCGATAACGAACGAGATCTCATCCATCTAAATAATATATGTCA-CTAA---ATGTGGCAATATACTTCTTAGAGGAACCATGCGGAATATAATACCGCAAGTGAAG--TGAGGCTATAACAGGTCTGTGATGCCCTTAGATGTCCTGGACTGCACGCGCGCTACACTGTACAAGTGATGACGAG----CTCTATCCTAGGCCGATAAGGCCCGGGTAATCGCTCAAACTTGTTGGATCTTAACGGGGATCGACTATTGTAACTCGTAGTCGTGAACCAGGAATTCCTCGTAATCTCAGGTCAACAGCCTGAAATGATTACGTCCCTGCCCTTTGTACACACCGCCCGTCGCTACTACTGATTGGACGATTAAGCAAGAACTTCGGAACCTCGCTGTCAAGAC----TT-CG-GTCGAGAC-A-ATGAGAGG--AAGAGGATCAAGCTTATTTGTCTAGAT-----------------------------------------------------
>AY078365_Anaperus_gardineri
------------------------ATATGCTTGTCTGAAAGACTAAGCCATGC-TGTGCAAGTTCA-ACTATA-----AAAAGTGAAACCGCGAATGGCTCATTAAATCAGTTACTATCTATTGGCTTAATAC-CTNATTATATGAATAACTGCGGTAACTCTGCAGCTAATGCATGCAAATTGCTGGATGAC-------------------C--TCCACAACTTTTACTCGA-AATCG-CCGGG-TG-GATT-AGACCGTTTAG--------GTCA--TGTCAAC--GATGAAT---AAGTAACTGA---AAGATCCCACATGGCG-----CATCGGCGGGGGACGAAGCTTCCGAATTTCTGACCTATCAACCTATGACGGTAGTGTAACGGACTACCGTGGTTGTGACGGGTAACGGGGAATCAGGGTTCGATTCCGGAGAGGGAGCCTTAGAAACGGCTACCACATCCAAGGAAGGCTGCAGGCACGCAAATTACCCAATCCCAGTTCGGGGAGGTAGTGACGAGAAATAACAATATGAACCTTAA----TGGTTTGTAATTGGAATGGAAGTGAACTAAAAATTCACTTGATGATCTAGTGGAGGGCAAGTCTGGTGCCACCAGCCGCGGTAATACCAGCCTCCACAAGCGTATGCAAAAGTTGCTGCGTTTAAAAAGCTCATAGTTGGATCTGTTTCCAGTGTTACGGTAAC--CTAGTTGGTTGCTT--CGGTATA--CCTTCTAGCGTA-ATGCTTAACCT----T-CGCATT-GAATAAATAGTTTGCACTTTACTGTGTCGA-ACTGTGGAAACGGTGTTTTCTCTTTGAGTAAATTAGAGTGTTCAAAGCGTCCTTTGGGATTGAATAATAAAGCATGGAATAATGGAGAATGACCCGCTTTGT-AAATAGCCGGGGGT-CA-CTATGCGGTAATCATTAAAAGGCACAGTCGGGGGCATTTGTATTGGTACGTTAGAGGTAAATTCTT-----------------------------------------GAATGTTTTCATTAAT-AAAGACGAAAGTTAGAGTATTGAAGAGGATTAGATACCCTCGTAATTCTAACCATAAACTATACCAACTTACGATTTGTCAAAGTCCAAT--ATGACTTGGCAAGAAATTA-ACCGGGAAACCAAAGTTTATTGGTTCCGGGGGAAGTATGGTTGCAAAATCGAAACTTAAAGGAATTGACGGAAGGGCACCACCAGGAGTGGAGCCTGCGGCTTAATTTGACTCAACACGGGAAAACTCACCAGGTCCAGACATTTTAAGGATTGACAGATTGA-ATATCTTTCACGATTATATGGGCGGTGGTGCATGGCCGTTCTTAGTTAGTGGAGTGATCTGTCTGGTTAATTCCGATAACGAACGAGATCTCACCCATTTAAATAATACATGTCA-CTTT---ATGTGGCAAAGTGTTCCTTAAAGGAACCATGCGGGATATAATACCGCAAGTGAAG--TGAGGCTATAACAGGTCTGTGATGCCCTTAGATGTCCTGGACCGCACGCGCGCTACACTGTACACTACAGAATGAA----GTGTATCCTTGACCGATAAGGTCCGGGTAATCACGAAAAAGTGTTGGATCATAACGGGGATCGGCTCTTGTAATTAGTAGCCGTGAACCAGGAATTCCTCGTAATCTGAAGTCAACAACTTCAAATGATTACGTCCCTGCCCTTTGTACACACCGCCCGTCGCTACTACTGATTGGACGATTAAGCAAGAACTTCGGAACCTCGCTATCAAAAC----TT-CG-GTTGAGAT-A-ATGAG-GG--AAGAGGATCAAGCTT-TTTGTCTAGAGGAAGTAAAAGTCGTAACAN----------------------------------
>FR552039_Anaperus_rubellus
-----------------------------------------------CCATGCATGTGTAAGTTCA-GCTTGA-----AAAAGTGAAACCGCGAATGGCTCATTAAATCAGTTACTATCTACTAGTTAATTCT-CGCTTCATATGAATAACTGCGGTAACCCTGCAGCTAATGCATGCAATTTGGTTGTCCGA-------------------AAGGAAACAACTTTTACTAGA-AACCG-CCGGG-TG-GCCA-----------G--------TTCA--CATCAGC--GATGAAT---AAGTAACTGA---AAGACCCCAGATGACT-----CA--GTCGGGGGGCGTAACTTTCGAATTTCTGACCTATCAACCTATGACGGTAGTGTAACGGACTACCGTGGTTGTGACGGGTGACGGGGAATCTGGGTTCGATTCCGGAGAAGGAGCCTTAGAAACGGCTACTACATCCAAGGAAGGCAGCAGGCACGCAAATTACCCAATCTCAGCTCGAGGAGGTAGTGACGAGAAATAACGATATGATCCTAAA----AGGATTGTAATCGGAATGGAAATGAACTAAAAATTCTCTTGATGAACGAGTGAAGGGCAAGTCTGGTGCCAGCAGCCGCGGTAATACCAGCCTTCACAAGCATATACAAAAGTTGCTGCGTTTAAAAAGCTCATAGTTGGATCTGTTTA-AGTGTTACGGTAACATCTAGTTGACTGCTA--CGGCG-G--GCTGCTAGCGTA-ATGCTTATCCT----T-CGCATC-GTAGAAACATCTTGCACTTTATTGTGTCGA-GTTGTGGAAACGAGGTTTTCACTTTGAGTAAATTAGAGTGTTCAAAGCGTCCTTTGGGATTGAATAATAAAGCATGGAATAATGGAGAATGACCCGCTTTGC-TAAAAGCCGGTGGC-TG-GCATGCGGTAATGATTAAAAGGAACAGCCGGGGACATTTGTATTGCTACGTTAGAGGTGAAATTCTTGGATCGTGGCAAGACAAACTACTGCGAAAGCATTTGTCAAGAATGTTTTCATTAATCAAGAACGAAAGTTAGAGTATTGAAGAGGATTAGATACCCTCGTAATTCTAACCATAAACTATACCAACTTACGATTTGTCATAGACCAAC--ATGTCTTGACAAGTAATTA-ACCGGGAAACCAAAGTCTTTTGGTTCCGGGGGAAGTATGGTTGCAAAATCGAAACTTAAAGGAATTGACGGAAGGGCACCACCAGGAGTGGAGCCTGCGGCTTAATTTGACTCAACACGGGAAAACTCACCAGGTCCAGACATTTTAAGGATTGACAGATTGA-ATATCTTTCATGATTATATGGGCGGTGGTGCATGGCCGTTCTTAGTTAGTGGACTGATCTGTCTGGCTAATCCCGATAACGAACGAGATCTCACCCATTTAAATAATACAAGTTA-CAAC---ATGTAACTCTGTACTTCTTAGAGGTACTACGTGGAATATAATACCACGAGTGGAG--TGAGGCCATAACAGGTCTGTGATGCCCTTAGATGTTCTGGACCGCACGCGCGCTACACTGTATACGGACTCGTGTT----TGTGGTCCTGGACCGACATGGTCTGGGTAATCATGTAATCGTGTAGTATCA----GGGGATCGGCTATTGTAACTAGTAGCTGTGAACCAGGAATTCCTAGTAATCAGAAGTCAACAACTTCTAGTGATTACGTCCCTGCCCTTTGTACACACCGCCCGTCGCTACTACTGATTGGACGATTAAGCAAGAACTTCGGAACCTCGCTGTCAAGAC----TT-CG-GTCGAGGC-A-ATGAGCGG--ATGAGAATCAAGCTTATTTGTCTAGAGGAAGTAAAAGT------------------------------------------
>EU710912_Convolutriloba_macropyga
------------------------------------------------------------------------------------------------------------------------------------------------------------------------------------------------------------------------------------------------------------------------------------------------------------------------------------------------------------------------------------------------------------------------------------------------------------------------------------------------------------------------------------------------------------------------------------------------------------------------------------------------------------------------------------------------------------------------------------------------------------------------------------------------------------------------------------------------------------------------------------------------------------------------------------------------------------------------------------------------------------------------------------------------------------------------------------TGTTTTCATTAATCAAGAACGAAAGTCAGAGTATTGAAGAGGATTAGATACCCTCGTAATTCTGACCATAAACTATACCAACCTACAATTTGTCAAAGTCGATC--TTGACTTGGCAAGAGATTA-ACCGGGAAACCAAAGTTTATTGGTTCCGGGGGAAGTATGGTTGCAAAATCGAAACTTAAAGGAATTGACGGAAGGGCACCACCAGGAGTGGAGCCTGCGGCTTAATTTGACTCAACACGGGAAAACTCACCCGGTCCAGACATCTTAAGGATTGACAGATTGA-ATATCTTTCATGATTATATGGGCGGTGGTGCATGGCCGTTCTTAGTTAGTGGAGTGATCTGTCTGGTTAATTCCGATAACGAACGAGATCTTCTCCATCTAAATAATGAAATTCA-CTAT---ATGTGATCAAACACTTCTTAGAGGAACTATGCGGAATTAAATACCGCAGATGAAG--TGAGGCTATAACAGGTCTGTGATGCCCTTAGATGTTCTGGACTGCACGCGCGCTACACTGTGTACTTTAGATTGAGT--ATCAGCCCTTGGTCCGAAATGGACTGGGCAATCAGAGAAAAGTACAG-CGCTTCAAGGGGATCGTCTGTTGTAACTTGCAGACGTGAACCAGGAATTCCTGGTACTTATGAGTCAACAACTCATAGGGATTACGTCCCTGCCCTTTGTACACACCGCCCGTCGCTACTACTGATTGGATAGTTAAGCAAGAATTGCAAATTCCTACTGTTGGGAC----TT-CG-GTCCCGGC-A-ACGGGATG--AAGCGGATCGAGCTTAAT--------------------------------------------------------------
>AF102898_Anaperus_tvaerminnensis
-----GTTGATCCTGCCAGTAGTCATATGCTTGTCTCAAAGACTAAGCCATGCATGTGTGAGTTCA-GCATTA-----AATAGTGAAACCGCGAACGGCTCATTAAATCAGTTTGGGTTTATTAGGT-ATTTA-TTCGTNACTTGGATAACTGCGGTAACTCTGGAGCTAATACTTGC---TTTATCGGTACTGCA--------------TAAGTATCGGAACTTTTATTTATT--------------------ACACTTTTTCA--------ANTG--TTAGTTG--GTGAACT---GGATAAATGC---ATAACTCCAGTTGCCT-----T--GAGCAGGGGGTGTATCTTTCAAGTGTCTGCCCTATCAACTTTGGACGGTAGTGTATCGGACTACCGTGGTTGTCACGGGTAACGGCGAATCAGGGTTCGATTCCGGAGNGGGAGCCTTAGAAACAGCTACCACATCCAAGGAAGGCAGCAGGCACGCAAATTACCCAATCTCAGCTCGNNGAGGTAGTGACGAGAAATAACAATATGATCCTTAA----AGGATTGTGATTGGAATGGAAGTGAAGTAAAAGCTCACTTGATGAACGAGTGGAGGGCAAGTCTGGTGCCANCAGCCGCGGTAATACCAGCCTCCACAAGCATATACAAAAGTTGCTGCGTTTAAAAAGCTCATAGTTGGATCTGTNTA-AGTGTTACGGCAACATCTAGGAGGTAACTA--CGGTTTA-----ATCCTAGCG-ATGCTTATCCT----N-CGCATC-GAAAAAATAGTTTGCACTTAATTGTGTTGA-ACTGTGGAAACGATGTTTTCACTTTGAGTAAATTAGAGTGTTCAAAGCGTCCTTTGGGATTGAATAATAAAGCATGGAATANNGGAGAATGACCCGTTATGC-GAAAAGCCGGTGGC-TG-GCATGCGGTAATGATTGAAAGGAACAGACGGGGGCATTTGTATTGCTACGTTAGAGGTGAAA-TCTTGGATCGTGGCAAGACAGACTACTGCGAAAGCATTTGCCAAGAATGTTTTCATTAATCAAGAACGAAAGTTAGAGTATTGAAGAGGATTAGATACCCTCGTAATTCTAACCATAAACTATACCAACTTACGATTTGTCAAAGTCCAAT--ATGACTT-GCAAGAAATTA-ACCGGGAAACCAAAGTCTTTTGGTTCCGGGGGAAGTATGGTTGCAAAATCGAAACTTAAAGGAATTGACGGAAGGGCACCACCAGGAGTGGAGCCTGCGGCTTAATTTGACTCAACACGGGAAAACTCACCAGGTCCAGACATTTTAAGGATTGACAGATTGA-ATATCTTTCATGATTATATGGGCGGTGGTGCATGGCCGTTCTTAGTTAGTGGAGTGATCTGTCTGGTTAATTCCGATAACGAACGAGATCTTCCCCATCTAAATAATAATTGTCA-CTCA---ATGTGGCAAAATACTTCTTAGAGGTACTATGCGGAATATAATACCGCAAGTGAAG--TGAGGCTATAACAGGTCTGTGATGCCCTTAGATGTTCTGGACTGCACGCGCGCTACACTGTACACTTTAGTAAGTT---ACTATCTCTTGGACCGATAAGGTCTGGGTAACCATG-AATAGTGTTGATCTTAACAGGGGATCGACTATTGTAATTAGTAGTCGTGAACCAGGAATTCCTCGTACCTGGAACTCACCACGTTCTAAGGATTACGTCCCTGCCCTTTGTACACACCGCCCGTCGCTACTACTGATTGGACGATTAAGCAAGAACTTCGGAACCTTGTTGTCAAAAC----TT-CG-GTTGAGGC-A-ATGAGCGG--AAGAGGATCNAGCTTATTTGTCTAGAGGAAGTNNAAGTCGTAACAAGGTTTCCGTAGGTGAACCTGC-------------
>FR552026_Neochildia_fusca
-------------------------------------------------ATGCATGTGCAAGTTCA-GCTTGA-----AAAAGTGAAACCGCGAATGGCTCATTAAATCAGTTACTATCCCTTGGCTTACTAT-CTAGTAACAAGGATAACTGCGGTAACCCTGCAGCTAATACTTGAAGATTACTTTTAGTGCTGACCCGCCTAAATTGGGCAGTCAGGAACTTTTACTAGA-AATCG-CCGGG-TG-GCCTTCTATTGATTAA--------GTCA--TGTTTGG--GATGAAT---AAGTAACTGA---CCGATCCTATTAGGGG-----AGTTCCCTGAGGACGAAGCCTACGAGTTTCTGACCTATCAACCTATGACGGTAGTGTAACGGACTACCGTGGTTGTGACGGGTAACGGGGAATCAGGGTTCGATTCCGGAGAAGGAGCCTTAGAAACGGCTACTACATCCAAGGAAGGCAGCAGGCACGCAAATTACCCAATCCCAGCTCGGGGAGGTAGTGACGAGAAATACCAATATGAACC-TAA----GGGTTTGTAATTGGAATGGAAGTTAACTAAAGATTCTCTTGAGGATCTAGTGGAGGGCAAGTCTGGTGCCAGCAGCCGCGGTAATACCAGCCTCCACAAGCATATACGAAAGTTGCTGCGGTTAAAAAGCTCATAGTTGGATCTGTTTACAGTGTTACGGTAACATCTAGTTGGT-------CGAGACCGGCCCTCTAGCGTA-ATGCTTAACCT----T-CGCATC-GTGGAAATTGTTTGCACTTCAGTGTGTTGA-ACTATGAAAACGATGTTTTCACTTTGAGTAAATTAGAGTGCTTAGAGCGTCCTTTGGGATTGAATAATGAAGCATGGAATAATGGAGAAAGACCAGCATTGT-GAAAAGCCGGTGGC-TG-ACATGCGGTAATGATTGAAAGGAACAGGCGGGGGCATTTGTATTGCTGGGTTAGGGGTGAAATCCTGGGATCCCAGCAAGACAAACTACTGCGAAAGCATTTGTCCAGAATGTTTTCATTAATCAAGAACGAAAGTTAGAGTATTAAAGAGGATTAGATACCCTCGTAATTCTAACCATAAACTATACCAACTTACAATCTGTCAAAGTCCTGA--CCGACTTGACAGGTGATTA-ACCGGGAAACCAAAGTTTATTGGTTCCGGGGGAAGTATGGTTGCAAAATCGAAACTTAAAGGAATTGACGGAAGGGCACCACCAGGAGTGGAGCCTGCGGCTTAATTTGACTCAACACGGGAAAACTTACCAGGTCCAGACATTTTAAGGATTGACAGATTGA-ATATCTCTCATGATTATATGGGCGGTGGTGCATGGCCGTTCTTAGTTAGTGGAGTGATCTGTCTGGTTAATTCCGATAACGAACGAGATCTCCCCTTTCTAAATAATAATCTTCT-CACC---CAGTGCAAAAATGTTTCTTAGAGGAACAATGTGGGA-AAAATACCACAAGAGAAG--TGAGGCTATAACAGGTCTGTGATGCCCTTAGATGTCCTGGACCGCACGCGCGCTACATTGAATAGATCAAAAAGTTGACCTGGAACGCCGGGCCGAAACGGTCTGGCAAACCATGCAAACCTGTTGCATCTTAACGGGGATCGGTTCTTGTAA--TAGGACCGTGAACCAGGAATTCCTAGTAATTGTTCGTCAACAGCGAACAGTGATTATGTCCCTGCCCTTTGTACACACCGCCCGTCGCTACTACTGATTGGATGATTAAGCAAGAACCTCGGAACCTCGCTATCGAAAC----TA-CG-GTTGAGAT-A-ATGAGCGG--AAGAGGATCAAGCTTATTTGTCTA--------------------------------------------------------
>EU980317_Anaperidae_sp.
--------------------------------------------------------------------------------------------------------------------------------------------------------------------------------------------------------------------------------------------------------------------------------------------------------------------------------------------------------------------------------------------------------------------------------------------------------------------------------------------AAGGCACCAGGCACGCAAATTATCCAATGCCGGTTCGACGAGATAGTGACGAGAAATAATGGTTTGAAGC-AAA----AGCTTTATAACCAGAATGGAATGGATGCAAAAGATCCATTGATGAACGAGTGGAGGGCAAGTCTGGTGCCAGCAGCCGCGGTAATACCAGCCTCCACAAGCGTATGCAAAAGTTGCTGCGTTTAAAAAGCTCATAGTTGGATCTGTTTGAAGTGTTACGGTGAA-CTAGATTGCAGACGAAAAGCTGTCAGCTTTCTGGCGTA-ATGCTCTACCT----T-CGCATC-GGATATACAGTTTGCACTTAATTGTGATGA-ACTGTAGAAACGGTGTTTTCAATTTGACTAAATTAGAGTGTTCAAAGTGGCCTATGGGCGTGAATAATAAAGCATGGAATAATGGAGAATGACCCGCTAGCA-GTATAGCCGGTGGCTTG-CAATGCGGTAATGATTGAAAGGAACAGTCGGGGGCATTTGTATTGCCGGGTTAGAGGTGAAATTCTTGGATCCCGGCAAGACAAACTACAGCGAAAGCATTTGCCAAGAATGTTTTCATTAATCAAGAACGAAAGTTAGAGTATTGAAGAGGATTAGATGCCCTCGTAATTCTAACCATAAACTATACCAACCTACGATTGATCAAAGTCCAAT--ATGACTTGATCAGAAATTA-ACCAGGAAACCAAAGTTTATTGGTTCCGGGGGAAGTATGGTTGCAAAATCGAAACTTAAAGGAATTGACGGAAGGGCACCACCAGGAGTGGAGCCTGCGGCTTAATTTGACTCA-----------------------------------------------------------------------------------------------------------------------------------------------------------------------------------------------------------------------------------------------------------------------------------------------------------------------------------------------------------------------------------------------------------------------------------------------------------------------------------------------------------------------------------------------------------------------------------------------------------------------------------------------------------
>D83381_Convoluta_naikaiensis
-------------------------------------------------ATGCATGTGTAAGTATA-TCTTGA-----AAAAGTGAAACCGCGAATGGCTCATTAAATCAGTTACTATCTAAAGGCTGAGTGA-CATTCTACAAGAATAGCTGCGCTAACCGCGT-GTTAATGCTTGCAGATTGCTTGG-----------------------GAGACTGAGACTTTTACGAGATATCCA-CCGGG---AGCTC--G-------AG------------CCCAGGCGA-TGATGAATCGTGTGAAACTGA---AAGATCGTAAAGGCCG-----TGAAGGCTGGTGACGTAGTCTCCGAATTGCTGAGCTATCAACCTATGACGGTAGTGTAACGCACTACCGTGGTTGTGACGGCTAACGGGGAATCAGGGTTCGATTCCGGAGAAGGAGCCTGAGAAACGGCTACTACATCCAAGGAAGGCAGCAGGCACGCAAATTACCCAATCC-GGAACGGGGAGGTAGTGACGAGAAATAATCATTTAAGCCTTAA----TGGTTTATAATGAGAATGGAATGGATCGAAAAGCTCCAATGATGACCGAGTAGAGGGCAAGTCTGGTGCCAGCACCCG---TAATACCAGCCTCTACAAGCGTATCGATGAGTTGCTGCGTTTAAAAAGCTCATAGTTGGATCTGTTTGGTATTTGATA-CATCGCTA------------CACATTGCGCGTATAGAGGCCTCGACGCCCATCCT----T-CGCATC-GATGATATTAGTTGCACTTTGTTGTGACGA-CTAGTGGAAACGGTGTTTTCACTTTGAGTAAATTAGAGTGTTCAAAGCAACCTTTGGGATTGCATAATAAAGCATGGAATAATGGAGAATGACCTGAGTCAATTTTGAACCGGTGGC-TG-TTGCTCGGTGATGATTGAAAGGAACAGGCGGGGGCATTTGTATTGCTACGTTAGAGGTGAAATTCTTGGATCGTGGCAAGACAAACTACTGCGAAAGCATTTGCCAAGAATGTTTTCATTAATCAAGAACGAAAGTTAGAGTATTAAAGAGGATTAGATACCCTCGTAATTCTAACCATAAACTTTACCAACTTACGATTTGTCCCTGTCCCTC--TCGACTGGGCAAGAATTTA-ACCGGGAAACCAAAGTTTATTGGTTCCGGGGGAAGTATGGTTGCAAAATCGAAACTTAAAGGAATTGACGGAAGGGCACCACCAGGAGTGGAGCCTGC-GCTTAATTTGACTCAACACGGGGAAACTCACCAGGTCCAGACATCTTAAGGATTGACAGATAGT-ATACCTCTCATAATCAGATGGGCGGTGGTGCATGGCCGTTCTTAGTTAGTGGAGTGATCTGTCTGGTTAATTCCGATAACGAACGAGATCTTGGCCAATTAAATAGGAAAGCATA-C-CG---AGGTATTCAAAAGCTTCTTAGAGGCACTGTTCCGAATTAAATACGGAAAGCGAAG--TGAGGCTATAACAGGTCTGTGATGCCCTTAGATGTTCTGGACTGCACGCGCGCTACACTGTACTCTACAGAGTGTGA-----AAAACCTAATCTAGAGAGGATTGGGAAATCACAGAACGGAG---AAATTTTGAGGGGATCGTGCATTGTAACTTTTGCACGTGAACCCGGAATTCCTCGTAAATGGAAGTCAACAACTTCTATTGATTACGTCCCTGCCCTTTGTACACA-CGCCCGTCGCTACTACTGATTGGATGGCAGAGTAAGAGGCTCTGAAAATCCCTGCTTGA------TTATGTATTGTGAT-A--------------------------ATTGGTTTGATGGACCG-----TCG-A--------------------------------------
>FR552021_Convoluta_niphoni
-------------------------------------------------ATGCATGTGTAAGTAAA-TCTTGA-----AAAAGTGGAACCGCGAATGGCTCATTAAATCAGTTATTATCTGCAAGAAAATGCT-CAGTCTATAAGAATACCTGCGCTAACCGCGCTGTTAATGCTTGCAGATCGGTGC----------------------CGAGAGGTACAACTTTTGGGAGATGTCTA-CCAGG-TA-CACT--GAAACAAGAG--------TGGC--CATGGGA-AGATGAATGTTTGATAACTGA---AGTACCGCAAATTCCG-----TGTAGGAGGGCGGAGTTTCTTTCGAGTTTCTGAGCTATCAACCTATGACGGTAGGGTAACGGCCTACCGTGGTTGTGACGGCTAACGGGGAATCAGGGTTCGATTCCGGAGAAGGAGCCTGAGAAACGGCTACTACATCCAAGGAAGGCAGCAGGCACGCAAATTACCCACTCCTGGCACGGGGAGGTAGTGACGAGAAATAACCATATGAACCTTAA----TGGTTTATAATGGGAATGGAATGGATTTAAAATATCCATTGATGACCGAGTAGAGGGCAAGTCTGGTGCCAGCAGCCGCGGTAATACCAGCCTCTACAAGCGTATGCATGAGTTGCTGCGTTTAAAAAGCTCATAGTTGGATCTTTTCG-AGTATTTGGATACATCGGCTTAGTGCATTG--------CATTAAGACGCCTTACGCTCGTAACCC----C-CGCATC-GATGAAGCTGGTTGCACTTAATTGTGACGA-CCAGTGGAATTGGTGTTACCACTCTGAGTAAATTAGAGTGTTCAAAGCATCCTTTGGGATTGAATAATAAAGCATGGAATAAAGGAGAATGACCCGTGACACCTTATGCCTGGTGGC-TT-GTGCATGGTAATGATTGAAAGGAACAGGCGGGGGCATTTGTATTGCTACGTTAGAGGTGAAATTCTTGGATCGTGGCAAGACAAACTACTGCGAAAGCATTTGCCAAGAATGTTTTCATTAATCAAGAACGAAAGTTAGAGTATTAAAGAGGATTAGATACCCTCGTAATTCTAACCATAAACTATACCAACTTACGATTTGTCCTCGTCCCTC--TTGACTGGGCAAGAAATTA-ACCGGGAAACCAAAGTTTATTGGTTCCGGGGGAAGTATGGTTGCAAAATCGAAACTTAAAGGAATTGACGGAAGGGCACCACCAGGAGTGGAGCCTGCGGCTTAATTTGACTCAACACGGGAAAACTCACCAGGTCCAGACATAATGAGGATTGACAGATAGT-ATACCTCTCATAATCTTATGGGCGGTGGTGCATGGCCGTTCTTAGTTAGTGGAGTGATCTGTCTGGTTAATTCCGATAACGAACGAGATCTTAGCCAATTAAGTAGAAATTGGTA-CTAC---G-GTATCAAAGTGCTTCTTAGAGGTACAGCTCCGAATTAAATACGGAGAGCGAAG--AGAGGCTATAACAGGTCTGTGATGCCCTTAGATGTTCTGGACTGCACGCGCGCTACACTGTGGATTACAATGTGTG-----TTAAACCTAGTCCCGAGAGGATTGGGAAATCATATCAACGTG---AAGCTTTGAGGGGATCGTGCTTTGTAACTTTAGCACGTGAACTAGGAATTCCTAGTACGCGGAAGTCAACAACTTCTGCGGATTACGTCCCTGCCCTTTGTACACACCGCCCGTCGCTACTACTGATTGGACGATGAAGTGAGAACTTTTGAAAGTCC-TGCTCTGTC----TT-CG-GATAGAGC-AGAAGATCCC--ATGAGGATCAAGCTTCCTTGTCT---------------------------------------------------------
>FR552036_Amphiscolops_bermudensis
-------------------------------------CAAGATTAAGCCATGCATGTGCAAGTTCA-ACTTGA-----AAAAGTGAAACCGCGAATTGCTCATTAAATCAGTTGCTATCTACTTGCATACTAA-CAGCTTACAAGAATAACTGCGGTAACCCTGCAGCTAATGCTTGCAAATTGCTACTCACTTCCT---------TAGGGAAGGATTAGAACTTTTACTAGA-AATCGTCCTGA-CT-TGTT-----------G--------GAAG--CACCTTA-TGGTGACT---AAGTAACTGA---CCGATCCCAGATGGCA-----AAATGCCTGGGGACGATGCTTTCGAGCTTCTGACCTATCAACCTATGACGGTAGGGTAATGGCCTACCGTGGTTGTGACGGGTAACGGGGAATCAGGGTTCGATTCCGGAGAGGGAGCCTGAGAAACGGCTACCACATCCAAGGAAGGCAGCAGGCACGCAAATTACCCACTTCTAGCACGGAGAGGTAGTGACGAAAAATAACACTATGAACCTTAA----AGGTTTGTAAGTGGAATGGTCTGGATGCAAAAGCTCCAGAGATTAACGAGTGGAGGGCAAGTCTGGTGCCAGCAGCCGCGGTAATACCAGCCTCCACAAGCGTATGCAAAAGTTGCTGCGTTTAAAAAGCTCATAGTTGGATCTGTTGACTGGGTTACGGCCAAACTGTTACTAGGGCCATATGGTCTCTAGCTAACAGCGTA-AC-TCAGCCCT----T-CGCACC-ATGTAGATTGTTTGCACTTAACCGTGACGA-ACTTTCGAGATGGTGTTTTCACTTTGAGAAAATTAGAGTGCTCAAAGCGTCCTTTGGGATTGAATATTAAAGCATGGGATAATGGAGAATGACCCGCGATTT-TTGATGCAGGTTGC-TG-AATTGCGGTAATGATTAAAAGGAACAGACGGGGGCATTTGTATTGCTACGTTAGAGGTGAAATTCTTGGATCGTAGCAAGACAAACTACTGCGAAAGCATTTGCCAAGAATGTTTTCATTAATCAAGAACGAAAGTTAGAGTATTGAAGAGGATTAGATACCCTCGTAATTCTAACCTTAAACGATACCATCTTACGACTTGTCAAAGTCCTAT-CAAGACTTGGCAAGGAGTTA-ACCGGGAAACCAAAGATTATTGGTTCCGGGGGAAGTATGGTTGCAAAATCGAAACTTAAAGGAATTGACGGAAGGGCACCACCAGGAGTGGAGCCTGCGGCTTAATTTGACTCAACACGGGAAAACTCACCAGGTCCAGACATCTTAAGGATTGACAGATTGA-ATCTCTTTCATAATTAAATGGGCGGTGGTGCATGGCCGTTCTTAGTTAGTGGAGTGATTTGTCTGGTTAATTCCGATAACGAACGAGATCTCTCCCATTTTAATAGAATAATGTG-AAAA---ATGTGTCTTACTACTTCTTAGAGGGACCACGCAGAATATAATACTGCGAGTGAAG--TGAGATTATAACAGGTCTGTGATGCCCTTAGATGTTCTGGACCGCACGCGCGCTACACTGCACTTTCTTAATAAGA----ATTATCCCTTGACCGGCATGGCTTGGGTAATCCGTAAAAGGAA---AGGCATTAAGGGGATCGACTATTGTAACTAGTAGTCGTGAACCAGGAATTCCTAGTAAGTAGGAGTCAACAACTCCTACTGATTATGTCCCTGCCCTTTGTACACACCGCCCGTCGCTACTACTGATTGGATGGTTAAGCAAGCACCTCTGAACCTTTTTGTTTTGAC----TT-CG-GTTGAGGC-A-AAGAGCGG--AAGAGGAGCAAGCTTATTTGTCTAGAGGAAGTAAAT--------------------------------------------
>FR837690_Convoluta_convoluta
-------------------------------------------------ATGCATGTGTAAGTTCA-TCTTGA-----AAAAGTGAAACCGCGAATGGCTCAGTAAATCAGTTACAATCTAATGGTTGAGTTC-CTTGTAAAAAGAATACCTGAGGTAAGTCTTCAGTCAATGCTTGCAGATTGCTTGC----------------------GAGAGTGAGAACTTTTACGCTG-AAACG-CCGGG-TT-ACTC--------------------GGAA--CATTCCG--GATGATTACCCAGTAACTGA---AAGATGCTACAGACAT-----TATGTACTGAGCACGTAACCTACGGGTTTCTGACCTATCAACCTATGGCGGTAGTGTAACGGACTACCGCGGTTGTGACGGGTGACGGGGAATCAGGGTTCGATTCCGGAGAGGGAGCACGAGAAACGGCTACCATATCCAAGGAAAGCAGCAGGCACGCAAATTACCCAATCCCGGTACGGGGAGGTAGTGACGAGAAATACTGATTTAATCCTTAA----AGGTTTATAATCAGAATGGAAAGGATGCAAAAGCTCCTTTGATGAACGAGTAGAGGGCAAGTCTGGTGCCAGCAGCCGCGGTAATACCAGCCTCTACAAGCGTATGCAAATGTTGCTGCGTTTAAAAAGCTCATAGTTGGATCTGTTTG--GTATCGGGATAACATGTAGATTTGATTTG--CGTAACCACTTCTACCCCGAC-GCCCATAACCT----T-CGCATC-GGTGATTA-GATTGCACTTTAGTGTGACGA-TCTATGACTTCGGTGTTTTCACTTTGAATAAATTAGAGTGTTCAAAGCATCCTTTGGGATTGAATAATAAAGCATGGAATAATGGAGAATGACCCGTGAGGCGATTATGCCGGTTGG-CT-GCTCATGGTAATGGTTAAAAGGAACGGACGGGGGCATTAGTATTGCTTGGGGAGAGGTGAAATTCTTGGATCCTAGCAAGACTAACTACTGCGAAAGCATTTGCCCAGTACGTTTTCATTAATCAAGAACGAAAGTTAGAGTATTGAAGAGGATTAGATACCCTCGTAATTCTAACCATAAACTATACCAACTTACGATTCGCTGAAGTCGCTT--GAGACTTGGCGAGAAATTA-ACCGGGAAACCAAAGTTTATTGGTTCCGGGGGAAGTATGGTTGCAAAATTGAAACTTAAAGGAATTGACGGAAGGGCACCACCAGGAGTGGAGCCTGCGGCTTAATTTGACTCAACACGGGAAAACTTACCAGGTCCAGACATCTTAAGGATTGACAGATTAA-ATATCTTTCATGATTATATGGGCGGTGGTGCATGGCCGTTCTTAGTTAGTGGAGTGATCTGTCTGCTTAATTGCGATAACGAACGAGATCTCATTCATTTAACTAGAAAGATTCA-CTTT---ATGTGTCTAAGCACTTCTTAGAGGGACAATGCGGGATATAATACCGCAAGTGAAG--TGAGGCTATAACAGGTCTGTGATGCCCTTAGATGTTCTGGACTGCACGCGCGCTACATTGAGCGTTTATGAGAGTG-----AATATCCTGGGCCGAAATGGTCTGGGTAATCACCAAAAAAGGC--TGTAATGGTGGGAATCGTATATTGTAA-TAATATACGTGAACTTGGAATTCCTCGTAAACAGGACTCAACAAGTCCTGCTGATTACGTCCCTGCCCTTTGTACACACCGCCCGTCGCTACTACTGATTGGACGGATAAGAGAGATATGCTGAGGAACTTTGTTGTTGC----TT-TA-GTTAAACC-A-----------ACGCACTCCAATCCTGTCGATCTA--------------------------------------------------------
>FR552031_Polychoerus_sp.
-------------------------------------------------ATGCATGTGCAAGTGAA-TCTTGTATTCAGAAAGTGAAACCGCGAATGGCTCATTAAATCAGTTACTATCTAAAAGTTTAGTAG-CGCGTCACATGAATAACTGCGGTAACACTGCAGCTAATCCATGCAGATCGCTTGCTGCCCTTT-------------GTGGGGCGAGAGCTTTTACAAGA-ATTCG-CCGGG-TT-ACTC----TGTAGAAG--------GGAA--CATACTG--GATGAATCCAAAGTAACTGA---AAGATCCCAGATGGCT--------GGCCTGGGGACGAAACTTACGAGTTTCTGACCTATCAACCTAAGACGGTAGTGTAACGGACTACCGTGGTTGTGACGGGTAACGGGGAATCAGGGTTCGATTCCGGAGAGGGAGCCTGAGAAACGGCTACCACATCTAAGGAAGGCAGCAGGCTCGCAAATTACCCACTCCTAGATGAGGGAGGTAGTGACGAGAAATAACCAT-TGAACCTAAA----GGGTTTATAATGGTAATGGAAAGGATGCAAAAGCTCCTTTGATAAACGAGTGGAGGGCAAGTCTGGTGCCAGCAGCCGCGGTAATACCAGCCTCCACAAGCGTATGCAAAAGTTGCTGCGTTTAAAAAGCTCATAGTTGGATCTTTATA--GCGTTGGGA-----ATAACGAGCATACTG--TGCGCAGTCACTGCTTGCCCAATTCTCTATTGA----G-TGCACC-GGAGAAACTGCTTGCACTTAACTGTGTTGA-GCAGTGGACCTGGTGTA-TTACTTTGAGTAAATCAGAGTGATCAAAGCGTCCGCTGGATGTGCATAATAAAGCATGGAATTAGGGAGAATGACCTGCGTGTCTGTATGCCAGG-TGGTTG-ATATGCGGTGATGGTTGAAAGGAACAGGCGGGGGCATTTGTATTGTTACGGGAGGGGTGAAATCCGTTGATCGTAGCAAGACAAACTACTGCGAAAGCATTTGCCAAGAATGTTTTCATTAATCAAGAACGAAAGTTAGAGTATTGAAGAGGATTAGATACCCTCGTAATTCTAACCATAAACTATGCCTACTTACGGTTTGTC-AAGTCAAAT--ATAACTTGACAAGCATTAT-ACCGGGAAACCAAAGTTTTTTGGTTCCGGGGGAAGTATGGTTGCAAAATCGAAACTTAAAGGAATTGACGGAAGGGCACCACCAGGAGTGGAGCCTGCGGCTTAATTTGACTCAACACGGGAAAACTCACCCGGTCCAGACATCTTAAGGATTGACAGATGGT-ATGCCTTTCATGATTCGGTGAGCGGTGGTGCATGGCCGTTTCTAGTTAGTGGAATGATCTGTCTGCTTGATTGCGATAACGAACGAGATCTTATCCACCTAACTAATAACTGTCA-CTTGAC-CGTGACTTGAAAACTTCTTAGAGGCACTTAGCGGGATTAAATACCGCGAGAGAAG--TGAGGCAAAAACAGGTCTGTGATGCCCTTAGATGTTCTGGACCGCACGCGCGCTACAATGTGCAACATAATGTGCG---GCTCCGTCCCTTGCCTATCAGGTCAGGGCAAACGGGAAGTCTGCTAGTTCCATAAAGGGGATCGAATATTGTAA--GATATTTGCTAACCTGGAACTCCTCGTAATCTGGAGTCAACAACTCCAGTTGATTACGTCCCTGCCCTTTGTACACACCGCCCGTCGCTACTACTGATTGGTTGATTAAGCAAGAACTTCTGAGACTGGCTGTGAT-AC----TT-AG-GTTGA-TC-A-GTTGGTTGACTGGAAGGGCAAGCTTAATTTGCTA--------------------------------------------------------
>OTU_DS_34935
-------------------------------------------------ATGCATGTACAAGTTAA-GCTC----GACCATAGTGAAACCGCGAATGGCTCATTAAATCAGTTATAATCTCAACAATTGTC---AGAGATAGAAGGATAACTGCGGTAACCCTGCAGCTAATACTTGCAAA-------------------------------GGGACGGGAACTTTTATTAGAG--GTAACCTTG-T-AG---TACACC----------GCTTGGTGGCTCCCCGCGTGTTGATTTCTGAATAACTGA---AGGATCAC--TCG-CA--------AGCATAGTGACGAATTGTTTGAGTATCTGACCTATCACCTAGTGACGGTAGTGTAACGGACTACCGTGGGTGTAACGGGTAACGGGGAATCAGGGTTCGATTCCGGAGAGGGAGCCTGAGAAACGGCTACCACA----------------------------------------------------------------------------------------------------------------------------------------------------------------------------------------------------------------------------------------------------------------------------------------------------------------------------------------------------------------------------------------------------------------------------------------------------------------------------------------------------------------------------------------------------------------------------------------------------------------------------------------------------------------------------------------------------------------------------------------------------------------------------------------------------------------------------------------------------------------------------------------------------------------------------------------------------------------------------------------------------------------------------------------------------------------------------------------------------------------------------------------------------------------------------------------------------------------------------------------------------------------------------------------------------------------------------------------------------------------------------------------------------------------------------------------------------------------------------------------------------------
>OTU_BM_177
------------------------------------------------------------------------------------------------------------------------------------------------------------------------------------------------------------------------------------------------------------------------------------------------------------------------------------------------------------------------------------------------------------------------------------------------------------------------------------------------------------------------------------------------------------------------------------------------------------------------------------------------------------------AGCTTCTACAAGTGTATACCAATGTTGCTGCGGTTAAAAAGCTCGTAGTTGGATCTCGGCGTTGGCCCGTGTGTCCACCCTCT---------CGGGTGCGATTGCGCGGTGT--------CTTCGCT----T-CTCTCT-GCCGGTGGCTGATCCTCTTAATTGAGTGTC-GGTCTACTTGCAGATTCTTTACTTTGAAAAAATTAGAGTGTTCAAAGCAGGCATCTCGCCTGAATACTCGAGCATGGAATAATGGAAAAGGACCGCTGAGCCGTTCTG-TTGGTCTCTGG-CGCAGCGGTAATGATTGAAAGGGACAGTTGGGGGCATTCGTACTTGGGCGTTAGAGGTGAAATTCTTGGATCGTCCAAAGACGAACTACTGCGAAAGCATTTGCCAAGAATGTTCTCA---------------------------------------------------------------------------------------------------------------------------------------------------------------------------------------------------------------------------------------------------------------------------------------------------------------------------------------------------------------------------------------------------------------------------------------------------------------------------------------------------------------------------------------------------------------------------------------------------------------------------------------------------------------------------------------------------------------------------------------------------------------------------------------------------------------------------------------------------------------------------------------------------
>OTU_BM_2272
------------------------------------------------------------------------------------------------------------------------------------------------------------------------------------------------------------------------------------------------------------------------------------------------------------------------------------------------------------------------------------------------------------------------------------------------------------------------------------------------------------------------------------------------------------------------------------------------------------------------------------------------------------------AGCTTCTACAAGTGTATACCAATGTTGCTGCGGTTAAAAAGCTCGTAGTTGGATCTCGGCGTCGGCCCGCGCGTCCACCCTAT---------CGGGTGCGATTGCGCGGAGT--------CTTCGCT----T-CTCTCT-GTCGGTGGCCGATCCTCTTAATTGAGTGTC-GGTCTACTCGCAGATTCTTTACTTTGAAAAAATTAGAGTGTTCAAAGCAGGCTTCTCGCCTGGATACTCGAGCATGGAATAATGGAAAAGGACCGCTGAGCCGTTCTG-TTGGTCTCGGG-CGCAGCGGTAATGATTGAAAGGGACAGTTGGGGGCATTCGTACTTGGGCGTTAGAGGTGAAATTCTTGGATCGTCCAAAGACGAACTACTGCGAAAGCATTTGCCAAGAATGTTCTCA---------------------------------------------------------------------------------------------------------------------------------------------------------------------------------------------------------------------------------------------------------------------------------------------------------------------------------------------------------------------------------------------------------------------------------------------------------------------------------------------------------------------------------------------------------------------------------------------------------------------------------------------------------------------------------------------------------------------------------------------------------------------------------------------------------------------------------------------------------------------------------------------------
>FR837692_Diopisthoporus_longitubus
-------------------------------------------------ATGCATGTCTAAGTACACGCT----CTCGAAAAGTGAAACCGCGAATGGCTCATTAAATCAGTCTTGGTTTATTTGATAGTT----TCTTTACACGGATAACTGTGGGAATTCTAGAGCTAATACGAGACTCATCGGTCGTCC-----------------TCGGGCGTACCGACCTTTATTAGAT--TGAGATCAA-CTCA----CCTCCT------------GGTGG-----TTGAATGGCGATCTCTGGATAACCGC---AGGACCGC--CGGCC-------TAGCGCCGGCGGCGTATCATTCGAGTGTCTGCCCTATCAAC--TAGTCGGTAGTGTATTGGACTACCGAGGTGGTAACGGGTAACGGGGAATCAGGGTTCGATTCCGGAGAGGGAGCCTGAGAAATGGCTACCACATCTAAGGAAGGCAGCAGGCGCGCAAATTACCCAATCCCAGTTCGGGGAGGTAGTGACGAAAAATAACAATACTGGCCATCT--AATGACTGGTAATTGGAATGAGCACAATTTAAATCCTTTAGCGAGGATCCAGTAGAGGGCAAGTCTGGTGCCAGCAGCCGCGGTAATTCCAGCTTCTACAAGTGTATACCAATGTTGCTGCGGTTAAAAAGCTCGTAGTTGGATTTCGGCGAGGGCCTGTCGGTGCGCTCTCA---------CGAGCGTCGT--CGCAGCGC--------CCCAGCT----T-CTCTCC-GACGGTGGTCGGTGCTCTTAATTGAGTGGC-GAATAACTGGCGGATTCTTTACTTTGAAAAAATTAGAGTGCTTAGAGCAGGCGTTTTGCCTGTATACTCGAGCATGGAATAATGGAAAAGGACCGCGTGGCCTTTCTG-TTGGTCTCTGG-CTAAGCGGTAATGATTGAAAGGGACAGTTGGGGGCATTCGTACTTGGGCGTTAGAGGTGAAATTCTTGGATCGTCCAAAGACGAACTACTGCGAAAGCATTTGCCAAGAATGTTTTCATTAATCAAGAACGAAAGTCTGAGGATCGAAGAGGATTAGATACCCTCGTAGTTCAGACCGTAAACGATACAAACTAGCGATCCGCCGTCGATGT-T-CTTAGCGCGGTGGGCAGCTT--CCGGGAAACCAAAGTCTACGTGTTCCTGGGGGAATATAGTTGCAATGCCGAAACTTAAAGGAATTGACGGAAGGGCACCACCAGGAGTGGAGCCTGTGGCTTAATTTGACTCAACACGGGAAAACTCACCAGGTCCAGACATAGTGAGGATTGACAGATTGA-AGTTCTTTCTCGATTCTATGGGTGGTGGTGCATGGCCGTTCTTAGTTGGTGGAGTGATCTGTCTGGTTAATTCCGATAACGAACGAGACCCCGGCCTGCTAAATAGATGCGCTCA-TCT----CAATGGCCGTCAGCTTCTTAGAGGGACCGAACCGCCTC---AAGCGTTAG-GAAG--AGGGGTCATAACAGGTCTGTGATGCCCTTAGATGTTCTGGGCCGCACACGCGCTACACTGGATGTCGCAATATGTTT------TACCCTGGTCC-TAGCGGTTTGGGTAATCACG-AATGGCAT----CCGTGCTTGGGATAGATCATTGCAATTGTTGATCTCGAACGAGGAATTCCTAGTAAGCGCGAGTCATCAGCTCGCGTTGATTATGTCCCTGCCCTTTGTACACACCGCCCGTCGCTACTACCGATTGGGTGTTTGAGTGAGTTAATCGAACGGCCGCTACGTGGCTCT--TT-CG-GGGACGCT-GAGTGGCTGG--AAGATTTGCAAACTCGAGCATCTA--------------------------------------------------------
>FR837694_Diopisthoporus_psammophilus
-----------------------------------------------------------------------------------------------------------------------------------------------------------------------------------------------------------------------------------------------------------------------------------------------------------------------------------------------------------------------------------------------------------------------------------------------------------------------------------------------------------------------------------------------------------------------------------------------------------------------------------------------CAGCAGCCGCGGTAATTCCAGCTTCTACAAGTGTATACCAATGTTGCTGCGGTTAAAAAGCTCGTAGTTGGATTTCGGTCCGGACCTGCCGGCGCGCCCTCG---------CGGGCGTCGT--CGGAGCGT--------CTCGACT----T-CCCTCC-GACGGGTTCCGGTCCTCTTCGCTGAGTGCCGGAGCTCCCGTCGGATTCTTTACTTTGAAAAAATTAGAGTGCTTAGAGCGGGCGCCCCGCCCGAATACTGGAGCATGGAATAACGGAAAAGGACCACCGAGCCCTTCTG-TTGGTCTCTGG-CGAAGTGGTAATGATTGAAAGGGACAGTTGGGGGCATTCGTACTTGGGCGTTAGAGGTGAAATTCTTGGATCGTCCAAAGACGAACTACTGCGAAAGCATTTGCCAAGAATGTTTTCATTAATCAAGAACGAAAGTCTGAGGATCGAAGAGGATTAGATACCCTCGTAGTTCAGACCATAAACGATACAAACTAGCGATCCGCCGTCGATGCGT-TCGAGCGCGGTGGGCAGCTT--CCGGGAAACCAAAGTCTACGTGTTCCTGGGGGAATATAGTTGCAATGCCGAAACTTAAAGGAATTGACGGAAGGGCACCACCAGGAGTGGAGCCTGTGGCTTAATTTGACTCAACACGGGAAAACTCACCAGGTCCGGACATAGTGAGGATTGACAGATTGA-AGTTCTTTCTCGATTCTATGGGTGGTGGTGCATGGCCGTTCTTAGTTGGTGGAGTGATCTGTCTGGTTAATTCCGATAACGAACGAGACCCCGGCCTGCTAAATAGACGCGCTCC-ATC---GTCGATGCCGCGAGCTTCTTAGAGGGACCGAACCGCCCC---AAGCGTTAG-GAAG--AGGGGTCATAACAGGTCTGTGATGCCCTTAGATGTTCTGGGCCGCACACGCGCTACACTGGATTTCGCAGTATGTTT------TACCCTGGTCC-TAGCGGTCTGGGTAACCACG-AATGAAAT----CCGTGCTTGGGATAGATCATTGCAATTGTTGATCTCGAACGAGGAATTCCTAGTAAGCGCGAGTCATCAGCTCGCGTTGATTATGTCCCTGCCCTTTGTACACACCGCCCGTCGCTACTACCGATTGGGTGTTTGAGTGAGTTGATCGGACTACCGCTACCGGGCTCC--GT-CG-AGGATTCC-TAGCGGTGGG--AAGACCTGCAAACTCGAGCATCTA--------------------------------------------------------
>FR837693_Diopisthoporus_sp.
-------------------------------------------------ATGCATGTCTTAGTACACGCT----CCAGAAAAGTGAAACCGCGAATTGCTCATTAAATCAGTAATGATCCATTTGATAGAT----GCAAGACACGGATAACTCTGGGAATTCTAGAGCTAATATGTGAA------------------------------TTAAAGGAGTTAGCCTTCGCAAGTT--CTAGCTCCT-C---------TTTTACTCGTTCGTAGGATAACTACTCTATTTGGTGAAATCCGAGTAATTGA---ATGATCGCTT-----------CTAGTGCTGGTGACGTTTCGTTCGAATTCCTGACCTATCAA--CTAGTTGTTAGTGTATTGGACTAACAAGGTTGTAACGGGTGACGGGGAATCAGGGTTCGATTCCGGAGAGGGAGCCTGAGAGATGGCTACCACATCCAAGGAAGGCAGCAGGCGCGCAAATTACCCAATCCCAGAATGGGGAGGTAGTGACGAAAAATAACAATACTGGCCTCT-----AGGCTAGTAATTGGAATGAGCACAATTTAAGTCCTTTAGCAAGGATCCAGTAGAGGGCAAGTCTGGTGCCAGCAGCCGCGGTAATTCCAGCTTCTACAGGTGTATACTAATGTTGCTGTGGTTAAAAAGCTCGTAGTTGGATTTCGGCGATGGTCTG-CAATGCACCATT----------CTGGTGTTGT--TGTTTGAT--------CTGAGCT----T-TCCTCC-ACAAAGTGATGTGTTTCCTTTGTTGGGAGC-GCATCACTAGTGGGCAATTTACTTTGAAAAAATTAGAGTGCTTAAGGCAGGCATGCGGTCTGTATAGTTGAGCATGGAATAATGGAAAAGGACCTTGTGACTTCTCTG-TTGGTCTCCAGTCATTGAGGTAATGATTGAAAGGAACAGTTGGGGGCATTCATACTTGGGTGCTAGAGGTGAAATTCTTGGACCACCCAAAGATGATCTATTGCGAAAGCATTTGCCAAGAATGTTTTCATTAATCAAGAACGAAAGTCTGAGGATCGAAGAGGATCAGATACCCTCGTAGTTCAGACCATAAACGATACAAACTAGCGATTTGCTGGTGACGA-T-TTCAGCTCAGTGAGAAGCTT--TCGGGAAACCAAAGTCTACGTGTTCCTGGGGGAATATAGTTGCAATGCCGAAACTTAAAGGAATTGACGGAAGGGCACCACCAGGAGTGGAGCCTGTGGCTTAATTTGACTCAACACGGGGAAACTCACCAGGTCCAGACATAGTGAGGATTGACAGATTGA-AGTTCTTTCTCGATTCTATGGGTGGTGGTGCATGGCCGTTCTTAGTTGGTGGAGCGATCTGTCTGGTTAATTCCGATAACGAACGAGACCCTTGCCTGCTAAATAGCATGAGGCA-TTC---CCCAATGTTCACGGCTTCTTAGAGGGACTAGATCGCTTC---CAGTGTCAG-GAAG--TGGGGTCATAACAGGTCTGTGATGCCCTTAGATGTTCTGGGCCGCACACGCGCTACACTGAATGTCACAGAATGTAT------TATGCTCGTTT-TAATGCTTAGGCAAATCTTT-AATGACAT----TCGTGTTTGGGATAGATCATTGCAATTGTTGATCTTGAACGAGGAATTCCTAGTAAGTGCGAGTCATCAGCTCGTTCTGATTATGTCCCTGCCCTTTGTACACACCGCCCGTCGCTACTACCGATTGAATGGTTTAGTGAGATCATTGGAGACGCACTCTCAGCCCTA--GT-TG-AGAG-TGT-TGACATTCCG--AAGATTGTCAAACTTGATCATTTA--------------------------------------------------------
>OTU_DS_21557-16828
-------------------------------------------------ATGCATGTCTAAGTTCA-GCG---ATATGATACGTGAAACCGCGAATGGCTCATTAAATCAGTCTTGGTTTATTTGATATCT----TCTCTACTTGGATAACTGTGGTAACTCTAGAGCTAATACATGCATATTCCCGC-----------------ATCTTCGGACGTGGGAGCTTTTATTAGTT--TCAAGATTA--------------------ATCCCTTTGGGG-----TTGCTTGATGAACTCTGGATAACTGC---AGGACCGGCTGCCC-------AATGCGCTTCCGGCGTATCATTCAAGTGTCTGCCCTATCAACTTTGGATGGTAGTATACAGGACTACCATGGTTTTTACGGGTGACGGGGAATCAGGGTTCGATTCCGGAGAGGGAGCCTGAGAAACGGCTACCACA----------------------------------------------------------------------------------------------------------------------------------------------------------------------------------------------------------------------------------------------------------------------------------------------------------------------------------------------------------------------------------------------------------------------------------------------------------------------------------------------------------------------------------------------------------------------------------------------------------------------------------------------------------------------------------------------------------------------------------------------------------------------------------------------------------------------------------------------------------------------------------------------------------------------------------------------------------------------------------------------------------------------------------------------------------------------------------------------------------------------------------------------------------------------------------------------------------------------------------------------------------------------------------------------------------------------------------------------------------------------------------------------------------------------------------------------------------------------------------------------------------
>OTU_DS_19407
-------------------------------------------------ATGCATGTCTAAGTTCA-GCG---ATATGTTACGTGAAACCGCGAATGGCTCATTAAATCAGTCTTGGTTTACTTGGTATCT----TCTTTACATGGATAACTGTGGTAACTCTAGAGCTAATACATGCGTATTCCCGCC----------------ATCTTCGGACGTGGGAGCTTTTATTAGTT--TCAAGATTA--------------------ATCCCTTCGGGG-----TTGCTTGATGAACTCTGGATAACTGC---AGGACCGGCAGCCC-------AATGCGCCTCCGGCGTACCATTCAAGTGTCTGCCCTATCAACTTTGGACGGTAGTGTACCGGACTACCGTGGTGTTCACGGGTGACGGGGAATCAGGGTTCGATTCCGGAGAGGGAGCCTGAGAAACGGCTACCACA----------------------------------------------------------------------------------------------------------------------------------------------------------------------------------------------------------------------------------------------------------------------------------------------------------------------------------------------------------------------------------------------------------------------------------------------------------------------------------------------------------------------------------------------------------------------------------------------------------------------------------------------------------------------------------------------------------------------------------------------------------------------------------------------------------------------------------------------------------------------------------------------------------------------------------------------------------------------------------------------------------------------------------------------------------------------------------------------------------------------------------------------------------------------------------------------------------------------------------------------------------------------------------------------------------------------------------------------------------------------------------------------------------------------------------------------------------------------------------------------------------
>FR837698_Hallangia_proporoides
-------------------------------------------------ATGCATGTGTAAGTACA-ATG---TGGCGACCCGTGAAACCGCGAATGGCTCACTAAATCAGTCTTGGTTTATTTGATATAT----TTTCTACTTGGATAACTGTGGTAACTCTAGAGCTAATACATGCATATTCCTCTT----------------ATCTAAGGACAGAGGAGCTTTTATTAGTT--TCAAGATTA--------------------ATCCCTCCGGGG-----CCTCTTGATGAACTCTGGATAACTGC---AGAACCGGCTGCCC-------TATGTGCTTCCGGTGTATCATTCAAGTGTCTGCCCTATCAACTTTGGACGGTAGTGTATTGGACTACCGTGGTTTTTACGGGTAACGGGGAATCAGGGTTCGATTCCGGAGAGGGAGCCTGAGAAACGGCTACCACATCCAAGGAAGGCAGCAGGCGCGTAAATTACCCAATCCCAGAGCGGGGAGGTAGTGACGAAAAATAACAATACGGGTCCCTA--TGGGTCTCGTCATTGGAATGAGCACAACTTAAATCCTTTAGCGAGGATCTAGTGGAGGGCAAGTCTGGTGCCAGCAGCCGCGGTAATTCCAGC-TCCACAAGCGTATATATTTGCTGCTGCGTTTAAAAAGCTCGTAGTTGGGTCTGTGGATAAAGCCTTGGGTCACCTAT-----------------------TGGTGAGTTGAGTGTCTTTATCT----T-CTCTTT-GCCAAAGACACTTCCGCTTAACTGTGTGA--GTGTTTGAAGCGAAGTAATTACTTTGAAAAAATTAGAGTGTTCAAAGCAGGCTCAAGCCTTGCATACTTGAGCATGGAATAATGGAAAAGGACTGCGTCCCT-ATCTG-TTGGTCTCTGG-GCACGTGGTAATGATTAAAAGGGACAGGCGGGGGCATTCGTATTGCCACGTTAGAGGTGAAATTCTTGGATCGTGGCAAGACGGACTACTGCGAAAGCATTTGCCAAGAATGTTTTCATTAATCAAGAACGAAAGTTAGAGGATTGAAGAGGATCAGATACCCTCGTAGTTCTAACCATAAACGATACCAACTTGCGATCTGCCAATGTTAA-T-TTTGACTTGGTAGGCAGCTT--CCGGGAAACCAAAGTGTTTGGGTTCCGGGGGAAGTATGGTTGCAAAGCTGAAACTTAAAGGAATTGACGGAAGGGCACCACCAGGAGTGGAGCCTGCGGCTTAATTTGACTCAACACGGGAAAACTCACCAGGTCCAGACATTGTAAGGATTGACAGATTGA-AGCTCTTTCTTGATTCTATGGGTGGTGGTGCATGGCCGTTCTTAGTTGGTGGAGCGATTTGTCTGGTTAATTCCGATAACGAACGAGACCCCAGCCTGCTAACTAGCGTAGTACA-CTT----TGGTGGCTTCTTGCTTCTTAGAGGGACTGGGTAAATAC---AAGTATCAG-GAAG--AGGGGTCATAACAGGTCTGTGATGCCCTTAGATGTTCTGGGCCGCACGCGCGCTACACTGGATGCTACAACATGTCA-----TTTGCCTTGTCCGACAAGGACTGGGTAATCACTGAATGGCAT----CCGTGCTTGGGATAGATTTTTGCAATTATTAATCTTAAACGAGGAATTCCTAGTAAGCGCAAGTCATTAGCTTGCGTTGATTACGTCCCTGCCCTTTGTACACACCGCCCGTCGCTACTACCGATTGGACGTTCAAGTGAGTTCTTCAGATTCTGGGTTTGTAATC----TT-CG-GAT-GTAT-AACTTGGGAA--AAGTAGTGCAAGCTTTGACGTCTA--------------------------------------------------------
>OTU_DS_5423
-------------------------------------------------------------------------------------------------------------------------------------------------------------------------------------------------------------------------------------------------------------------------------------------------------------------------------------------------------------------------------------------------------------------------------------------------------------------------------------------------------------------------------------------------------------------------------------------------------------------------------------------------------------------------------------------------------------------------------------------------------------------------------------------------------------------------------------------------------------------------------------------------------------------------------------------------------------------------------------------------------------------------------------------------------------------------------------------------------------------------------------------------------------------------------------------------------------------------------------------------------------------------------------------------------------------------------------------------------------------------------------------------------------------------------------GGTGGAGCGATTTGTCTGGTTAATTCCGATAACGAACGAGACCTCGGCCTGCTAAATAGCGAGGTTCA-CTC----CGGTGAATCAGCGCTTCTTAGAGGGACCAGGTGATTCT---AAACACCAG-GAAG--TGAGGTCATAACAGGTCTGTGATGCCCTTAGATGTTCTGGGCCGCACGCGCGCTACACTGGATGCCTCAGTATGTAC------TTTCCTAGTCCGACGAGGCCTGGGTAATCACTGAATGGTAT----CCGTGCTTGGGATAGATTATTGCAATTATTAATCTTGAACGAGGAATTCCTAGTAAGCGCAAGTCATCAGCTTGCGTTG------------------------------------------------------------------------------------------------------------------------------------------------------------------------------------------------------
>AY078380_Myopea_sp.
--------------------------------------------AAGCCATGCACGTATAAGTTCA-GCT----CCAAGGAAGCGAAACCGCGAATGGCTCAGTAAATCAGTCATGATTTATTTGATATTTC--GTTTCTAATTGGATAACTGTGGTAACTCTAGAGTTAATACATGCC-ATGCCCCACGTCTCTTCG-------AAAGATTAGCCGGGGAGCTTTTATTAGTT--CAAGTCCAT-T--AG---CCTTTTGTCGAAGACTCTTGTGC-----TGGCTTGGTGAACTCTAGTTAACTGC---AGGATCGACACTATTA-----CCAGCGTTGTCGACGTGTCATTCAAGTGTCTGCCCTATCAAGTTTTGATGGTAGTGTACCGGACTACCATGCTTATTACGGGTGACGGGGAATCAGGGTTCGATTCCGGAGAGGGAGCCTGAGAAACGGCTACCACATCTAAGGAAGGCAGCAGGCGCGCAAATTACCCAATCTCAGCACGAGGAGGTAGTGACGAAAAATAACAATACGGGGCCAA---TTGGTTCCGTCATTGGATTGAGCATAATTTAAATACTTATGCGA-TATCTAGTAGAGGGCAAGTCTGGTGCCAGCAGCCGCGGTAATTCCAGC-TCTACAAGCGTATACTCACGATGCTGCGGTTAAAAAGCTCGTAGTTTGATCTGTAGCAGGGCCCCGGTGATACTTTTA----------CAAGTGGTAC--CGGTGAAT-TATAGCACTGCTCC----C-CCTCCA-CTTGAGGGTATTTGCACTTCACTGTGTGA--GTATCTGATAAGGAGTTAATACTTTGAAAAAATTAGAGTGTTCAAAGCAGGTATA---CGTGTATACTGAAGCATGGGATAGTAGAGTAGGGCCGCGCCCTAATTTTA-CTGGTCTC-TG-GTGTGCGGAAATGATTAAAAGGGACAGGCGGGGGCATTCGTATTGTCAC----GAGGTGAAATTCTTGGATCGTCGCAAG---------------------CGACTAAAATGTTTTCATT-ATCAAGAACGAAAGTTAGAGGATTGAAGAGGATCAGATACCCTCGTAGTTCTAACCATAAACTATGCCGACTTGCTGTCAGTCGATATTCT-A-TAAGATACGGCTGGCGGCTA--CCGGGAAACCAAAGTGTTTGGGTTCCGGGGGAAGTATGGTTGCAAAACTGAAACTTAAAGGAATTGACGGAAGGGCACCACCAGGAGTGGAGCCTGCGGCTTAATTTGACTCAACACGGGAAAACTCACCAGGTCCAGACATAGTAAGGATTGACAGACTGA-AGCTCTATCTTGATCCTATGGTTGGTGGTGCATGGCCGTTCTTAGTTGGTGGAGTGATTTGTCAGGTTAATTCTGATAACGAACGAGACCCCACCCTGCTAACTAGTGATGTTAA-CTA---TCGGTTAATTGACGCTTCTTAGAGGGACAGGGTTCTTT----AAGGATCAG-GAAG--AGGGGTCATAACAGGTCTGTGATGCCCTTAGACGTCCTGGGCTGCACGCGCGCTACACTGGGTGCATCAACGTGTTTGA----TTGCCTAGTCCGAAAAGGTCCAGGCAATCATT-AAATGCAC----CCGTGATTGGGATAGATTTTTGTTAGTATGAGTCTTGAACGAGGAATTCCTAGTAAGCGCAAGTCATTAGCTTGCGTTGATTACGTCCCTGCCCTTTGTACACACCGCCCGTCGCTACTACCGATTGGATGTTTAAGCAAGCAACTCTAAATCTGCCATGTTGCTGTC--TC-CG-ACAGTGGT-GTGTTGGAAG--AAATACCGCTAGCTTTGATATCTAGAGGAAGTAAAAGTCGTAACAAGGATNNC---------------------------
>AM701823_Oligofilomorpha_interstitiophilum
---------------------------------------AGATTAAGCCATGCACGTATGAGTTCA-GCT----CGAGGAAAGCGAAACCGCGAATGGCTCAGTAAATCAGTCATGGTTTATTTGACAGTA-----CGTTACTTGGATAACTGTGGTAACTCTAGAGCTAATACATGCT-ATGCCTCACGTGCTCTCG-------AAAGATTGACAGAGGAGCTTTTATTAGTT--TCAAGTCCG-T--AC---CCTTTTGTCGAAGACTCTTGTGG-----TGGCTTGGTGAACTCTAGATAACTGC---AGGACCAGTTCCTCT-------TTGAGCTACTGGCGTGTCATTCAAGTGTCTGCCCTATCAAGTTTGGACGGTAGGGTACCGGCCTACCGTGCTTACGACGGGTAACGGGGAATCAGGGTTCGATTCCGGAGAGGGAGCCTGAGAGACGGCTACCACATCTAAGGAAGGCAGCAGCCGCGCAAATTACCCAATCTCAGCACGAGGAGGTAGTGACGAAAAATAACAATACGGGGCCCA---AGGGTCTCGTCATTGGATTGAGCATAATTTAAACACTTATGCGA-TATCTAGTAGAGGGCAAGTCTGGTGCCAGCAGCCGCGGTAATTCCAGC-TCTACAAGCGTATACTCATGATGCTGCGGTTAAAAAGCTCGTAGTTGGATCTGAAGTAGGGGCCCTGTGCTCACCTTA----------TGTGTGACAT--GGGGTTTT--TTAGCCCTGCTCC----C-CCTCCG-TTTGAAGACATTTGCACTTTACTGTGTGA--ACGTCCGATCTGGAGTTAGTACTTTGAAAAAATTAGAGTGTTCAAAGCAGGTATA---CGTGTATACTGAAGCATGGAATAGTAGAGTAGGGCCGCGCCCTCAAACTA-CTGGTCTCTTG-GTGTGCGGAAATGATTAAAAGGGACAGGCGGGGGCATTCGTATTGTCACGTTAGAGGTGAAATTCTTGGATCGTGACAAGACGGACTACTGCGAAAGCATTTGCCAAGAATGTTTTCATTAATCAAGAACGAAAGTTAGAGGATTGAAGAGGATCAGATACCCTCGTAGTTCTAACCATAAACCTTGCCAACTTGCCTTCAGCCGATGTTGT-T-TTTGACACGGCTGGCGGCTA--CCGGGAAACCAAAGTGTTTGGGTTCCGGGGGAAGTATGGTTGCAAAACTGAAACTTAAAGGAATTGACGGAAGGGCACCACCAGGAGTGGAGCCTGCGGCTTAATTTGACTCAACACGGGAAAACTCACCAGGTCCAGACATAGTAAGGATTGACAGACTGA-AGCTCTTTCTTGATTCTATGGTTGGTGGTGCATGGCCGTTCTTAGTTGGTGGAGCGATTTGTCAGGTTAATTCTGATAACGAACGAGACCCCAGCCTGCTAACTAGCGTGGATAA-C-A---TCTGTTATCTAAAGCTTCTTAGAGGGACAGGGTTTTTTC---AAGGATCAG-GAAG--AGGGGTCATAACAGGTCTGTGATGCCCTTAGACGTCCTGGGCTGCACGCGCGCTACACTGGGTGCTACAGCATGTCTGA---TTCACCTGGTCCGAAAAGGTCCGGGCAATCACC-AATAGCAC----CCGTGCTTGGGATAGATTTTTGTTAGTATGAGTCTTGAACGAGGAATTCCTAGTAAGCGCAAGTCATTAGCTTGCGTTGATTACGTCCCTGCCCTTTGTACACACCGCCCGTCGCTACTACCGATTGGATGTTAAAGCGAACACCTCTGACTCTGGAGCACTGCTGT-------A-AAAGTGGT-GTGCTGGACG--AAGTACCGTAAGCTTTGATATCTAGAGGAAGTAAAAGTCGTAACAAGG--------------------------------
>FR837752_Solenofilomorpha_cf_crezeei
-------------------------------------------------ATGCACGTATAAGTTCA-GCT----CAAGGAAAGCGAAACCGCGAATGGCTCAGTAAATCAGTCATGGTTTATTTGATATTT----ATTATACTTGGATAACTGTGGTAACTCTAGAGCTAATACATGCTAATTCGCCGCGTTCTATCG-------AAAGACTGACAGGTGAGCTTTTATTAGTT--TCAAGTCCG-TG-GC---CCTTTTGTCGAAGACTCTTGTGG-----TGGCTTGGTGAACTCTAGATAACTGC---AGGACCCGATCCTTTA------TTGAGTTATGGGCGTATCATTCAAGTGTCTGCCCTATCAAGTTTGGATGGTAGTGTACCGGACTACCATGCTGACGACGGGTGACGGGGAATCAGGGTTTGATTCCGGAGAGGGAGCCTGAGAAACGGCTACCACCTCTAAGGAAGGCAGCAGCCGCGCAAATTACCCAATCTCAGCACGAGGAGGTAGTGACGAAAAATAACAATACGGGGCCTT---AGGGTCTCGTCATTGGATTGAGCATAATTTAAACACTTATGCGA-TATCAAGTAGAGGGCAAGTCTGGTGCCAGCAGCCGCGGTAATTCCAGC-TCTACAAGCGTATACTCATGATGCTGCGGTTAAAAAGCTCGTAGTTGGATCTGTAACAGGGGCCCAGTACTTATCTTA----------TGTGTAATGC--TGGGTAGCCATTGTCCCTGTTCC----C-CCTCCG-TTTGACGGTGTTTGCACTTTACTGTGTGA--GCATCGGATCTGGAGTTAGTACTTTGAAAAAATTAGAGTGTTCAAAGCAGGTATA---CTTGTATACTGAAGCATGGAATAGTAGAGCAGGGCCGCGCCCTCAATCAA-CTGGTCTCTTG-GTGTGCGGAAATGATTAAAAGGGACAGGCGGGGGCATTCGTATTGTCACGTTAGAGGTGAAATTCTTGGATCGTGACAAGACGGACTACTGCGAAAGCATTTGCCAAGAATGTTTTCATTAATCAAGAACGAAAGTTAGAGGATTGAAGAGGATCAGATACCCTCGTAGTTCTAACCATAAACCTTGCCAACTTGCCATCAGCCGATGTTGC-T-TATGACACGGCTGGCGGCTA--CCGGGAAACCAAAGTGTTTGGGTTCCGGGGGAAGTATGGTTGCAAAACTGAAACTTAAAGGAATTGACGGAAGGGCACCACCAGGAGTGGAGCCTGCGGCTTAATTTGACTCAACACGGGAAAACTCACCAGGTCCAGACATAGCAAGGATTGACAGACTGA-AGCTCTCTCTTGATTCTATGGTTGGTGGTGCATGGCCGTTCTTAGTTGGTGGAGCGATTTGTCAGGTTAATTCTGATAACGAACGAGACCCCAGCCTGCTAACTAGCGAGGTTAA-C-T---CCGGTTAGCCAAAGCTTCTTAGAGGGACAGGGTTTTTTC---AAGGATCAG-GAAG--AGGGGTCATAACAGGTCTGTGATGCCCTTAGACGTCCTGGGCTGCACGCGCGCTACACTGGGTGCTACAGCATGTATGA----TTACCTGGTCCGAAGAGGTCCGGGCAATCACC-AATAGCAC----CCGTGCTTGGGATAGATTTTTGTTAGTATGAGTCTTGAACGAGGAATTCCTAGTAAGCGCAAATCATTAGTTTGCGTTGATTACGTCCCTGCCCTTTGTACACACCGCCCGTCGCTACTACCGATTGGATGTTTAAGCGAACACCTCTGACTCTGGCGCACTACTGAT--------AAAGTAAT-GTGCTGGACG--AAGTACCGTAAGCTTTGATATCTA--------------------------------------------------------
>FR837753_Solenofilomorpha_sp.
---------------------------------------------------------------TCA-GCT----CGAGGAAAGCGAAACCGCGAATGGCTCAGTAAATCAGTCATGGTTTATTTGATAGTT-----TTTTACTTGGATAACTGTGGTAACTCTAGAGCTAATACATGCACCTTTCTCGCGTCCTATCG-------AATGACTGGCTGGGATGCTTTTATTAGTT--TCAAGTCCG-GA-AC---CCTTTTGTCAACGACTCATGTGG-----TGGCTTGGTGAACTCTAGATAACTGC---AGGACCGATACCTTT-------TTGTGTTATCGGCGTGTCATTCAAGTGTCTGCCCTATCAAGTTTGGTTGGTAGTGTACCGGACTACCAAGCTAACGACGGGTAACGGGGAATCAGGGTTCGATTCCGGAGAGGGAGCCTGAGAAACGGCTACCACCTCTAAGGAAGGCAGCAGCCGCGCAAATTACCCAATCTCAGCACGAGGAGGTAGTGACGAAAAATAACAATACGGGGCCTA---AGGGTCTCGTCATTGGATTGAGCGTAATCTAAACCCTTACGCGA-TATCTAGTAGAGGGCAAGTCTGGTGCCAGCAGCCGCGGTAATTCCAGC-TCTACAAGCGTATACTCATGATGCTGCGGTTAAAAAGCTCGTAGTTGGATCTGTAACAGGGGCCCAGTGATCATCTTA----------TGTATGACAT--TGGGTTGT--TTAGCCCTGTTCC----C-CCTCTG-TTTGACGGTGTTTGCACTTTAACGTGTGA--GTATCGGATACAGAGTTAGTACTTTGAAAAAATTAGAGTGTTCAAAGCAGGTTTA---CTTGTATACTGAAGCATGGAATAGTAGAGCAGGGCCGCGCCCTCAATCTA-CTGGTCTCTTG-GTGTGCGGAAATGATTAAAAGGGACAGGCGGGGGCATTCGTATTGTCACGTTAGAGGTGAAATTCTTGGATCGTGACAAGACGGACTACTGCGAAAGCATTTGCCAAGAATGTTTTCATTAATCAAGAACGAAAGTTAGAGGATTGAAGAGGATCAGATACCCTCGTAGTTCTAACCATAAACCTTGCCAACTTGCTATCAGCCGATGTTGC-T-TTTGACACGGCTGGCGGCTA--CCGGGAAACCAAAGTGTTTGGGTTCCGGGGGAAGTATGGTTGCAAAACTGAAACTTAAAGGAATTGACGGAAGGGCACCACCAGGAGTGGAGCCTGCGGCTTAATTTGACTCAACACGGGAAAACTCACCAGGTCCAGACATAGTAAGGATTGACAGACTGA-AGCTCTCTCTTGATTCTATGGTTGGTGGTGCATGGCCGTTCTTAGTTGGTGGAGCGATTTGTCAGGTTAATTCTGATAACGAACGAGACCCCAGCCTGCTAACTAGCGAGGTTAA-C-A---CCTGTTAGCCGAAGCTTCTTAGAGGGACAGGGTTTTTTT---AAGGATCAG-GAAG--AGGGGTCATAACAGGTCTGTGATGCCCTTAGACGTCCTGGGCTGCACGCGCGCTACACTGGGTGCTGCAACATGTATG-----CTACCTGGTCCGAAAAGGTCCGGGCAATCACC-AATGGCAC----CCGTGCTTGGGATAGATTTTTGTTAGTATGAGTCTTGAACGAGGAATTCCTAGTAAGCGCAAGTCATTAGCTTGCGTTGATTACGTCCCTGCCCTTTGTACACACCGCCCGTCGCTACTACCGATTGGATGTTTAAGCGAACACCTCTGACTCTAGTGGGTAACCG--------C-AAGGTAGC-CTGCAGGACG--AAGTACCGTGAGCTTTGATATCTA--------------------------------------------------------
>FR832399_Solenofilomorpha_justinei
-------------------------------------------------ATGCACGTATAAGTTCA-GCT----CGAGGAAAGTGAAACCGCGAATGGCTCAGTAAATCAGTCATGGTTTATTTGACAGTG----TTTCTACTTGGATAACTGTGGTAACTCTAGAGCTAATACATGCT-ATACCTCCGGTCTCTTCG-------AAAGATTTGTCGGGGTGCTTTTATTAGTT--TCTGTCCAG-A--AC---CCTCTTGTCACCGGCATCTGTGG-----TTTAATGGTGAACTCTAGATAACTGC---AGGACCGGCT-CTAT-------TTACAGTGTCGGCGTGTCTTTCAAGTGTCTGCCCTATCAAGTTTGGTTGGTAGTGTACCGGGCTACCAAGCTGACGACGGGTAACGGGGAATCAGGGTTCGATTCCGGAGAGGGAGCCTGAGAAACGGCTACCACATCTAAGGAAGGCAGCAGTCGCGCAAATTACCCAATCTCAGAACGAGGAGGTAGTGACGAAAAATAACAATACGGGGCCTT---AGGGTTCCGTCATTGGATTGAGCGTAATTTAAATACTTATGCCA-TATCTAGTAGAGGGCAAGTCTGGTGCCAGCAGCCGCGGTAATTCCAGC-TCTACAAGCGTATACTCATGATGCTGCGGTTAAAAAGCTCGTAGTTGGATCTGCAACAGGGGCTCAATGATCATACGT----------TATGTGACAT--TGAGTTTT-AATAGCCCTGTTCC----C-CCTCCG-ACTGACGACGTTTGCACTTTACTGTGTGA--GCGTTTGATTTGGAGTTAGTACTTTGAAAAAATTAGAGTGTTCAAAGCAGGTTGA--TCTTGTATATTGAAGCATGGAATAGTAGAGCAGGGCCGCGCCCT-ACTACA-CTGGTCTTTTG-GTGTGCGGAAATGATTAAAAGGGACAGGCGGGGGCATTCGTATTGTCACGTTAGAGGTGAAATTCTTGGATCGTGACAAGACGGACTACTGCGAAAGCATTTGCCAAGAATGTTTTCATTAATCAAGAACGAAAGTTAGAGGATTGAAGAGGATCAGATACCCTCGTAGTTCTAACCATAAACTTTGCCAACTTGCCATCAGCCGATGTTGT-C-TAAGACACGGCTGGCGGCTA--CCGGGAAACCAAAGTGTTTGGGTTCCGGGGGAAGTATGGTTGCAAAACTGAAACTTAAAGGAATTGACGGAAGGGCACCACCAGGAGTGGAGCCTGCGGCTTAATTTGACTCAACACGGGAAAACTCACTAGGTCCAGACATAGTAAGGATTGACAGACTGA-AACTCTCTCTTGATTCTATGGTTGGTGGTGCATGGCCGTTCTTAGTTGGTGGAGCGATTTGTCAGGTTAATTCTGATAACGAACGAGACCCCATCCTGCTAACTAGCGAGATTAA-C-A---CTTGTTGATCAAAGCTTCTTAGAGGGACAGGGTTTTTTC---AAGGATCAG-GAAG--AGGGGTCATAACAGGTCTGTGATGCCCTTAGACGTCCTGGGCTGCACGCGCGCTACAATAGGTGCTACAGCATGTCTTA----CT-CCTGGTCCGAAGAGGTCCGGGCAATCACC-AATAGCAC----CTTTGCTTGGGATAGATTTTTGTTAGTATAAGTCTTGAACGAGGAATTCCTAGTAAGCGCAAGTCATTAGCTTGCGTTGATTACGTCCCTGCCCTTTGTACACACCGCCCGTCGCTACTACCGATTGGATGTTTAAGCGAACACCTCTGACTCTGGCATGATTGCTG-------A-AAAGGAAT-GTGTCGGACG--AAGTACAGTAAGCTTTGATATCTA--------------------------------------------------------
>KF578488_Solenofilomorpha_pellucida
------------------------------------------------CATGCACGTATAAGTTCA-GCT----CATGTAACGTGAAACCGCGAATGGCTCAGTAAATCAGTCATGGTTTATTTGACAGTG-----TTTTACTTGGATAACTGTGGTAACTCTAGAGCTAATACATGCT-ACACCTCACGTCTCTTCG-------AAAGTTTTGCAGGGGTGCTTTTATTAGTT--TCGGATCGG-A--GC---CCGTTTGTCGTCGGCATTTGTGG-----TGGATTGGTGGACTCTAGATAACTGC---AGGACCAACA-TTAT-------TCACAATGTTGGCGTGTCATTCAAGTGTCTGCCCTATCAAGTTTGGTTGGTAGTTTACCGGGCTACCAAGCTGACGACGGGTAACGGAGAATCAGGGTTCGATTCCGGAGAGGGAGCCTGAGAAACGGCTACCACATCTAAGGAAGGCAGCAGCCGCGCAAATTACCCAATCTCAGAACGAGGAGGTAGTGACGATAAATAACAATACGGGGCCTT---AGGGTTCCGTCATTGGATCGAGTGTAATTTAAATACTTGTGCGA-TATCTAGTAGAGGGCAAGTCTGGTGCCAGCAGCCGCGGTAATTCCAGC-TCTACAAGCGTATACTCATGATGCTGCGGTTAAAAAGCTCGTAGTTGGATCTGTAACAGGGGCTCATTGATCATACTG----------TATATGACTT--TGAGTTTT---TAGCCCTGTTCC----C-CCTCCT-ATTAACGACGTTTGCACTTCACTGTGTGA--GTGTCTGATTTGGAGTTAGTACTTTGAAAAAATTAGAGTGTTCAAAGCAGGTTTA--TCTTGTATACTGAAGCATGGAATAGTAGAGCAGGGCCGCGCCCT-ACTACA-CTGGTCTATTG-GTGTGCGGAAATGATTAAAAGGGACAGGCGGGGGCATTCGTATTGTCACGTTAGAGGTGAAATTCTTGGATCGTGACAAGACGGACTACTGCGAAAGCATTTGCCAAGAATGTTTTCATTAATCAAGAACGAAAGTTAGAGGATTGAAGAGGATCAGATACCCTCGTAGTTCTAACCATAAACTTTGCCAACTTGCCATCAGCCGATGTTGC-C-TTTGACACGTCTGGCGGCTA--CCGGGAAACCAAAGTGTTTGGGTTCCGGGGGAAGTATGGTTGCAAAACTGAAACTTAAAGGAATTGACGGAAGGGCACCACCAGGAGTGGAGCCTGCGGCTTAATTTGACTCAACACGGGAAAACTCACTAGGTCCAGACATAGTAAGGATTGACAGACTGA-AACTCTCTCTTGATTCTATGGTTGGTGGTGCATGGCCGTTCTTAGTTGGTGGAGCGATTTGTCAGGTTAATTCTGATAACGAACGAGACCCCATCCTGCTAACTAGCGAGATTAA-C-T---TTTGTTGATCCAAGCTTCTTAGAGGGACAGGGTTTTTTC---AAGGATCAG-GAAG--AGGGGTCATAACAGGTCTGTGATGCCCTTAGACGTCCTGGGCTGCACGCGCGCTACAATAGGTGCTGCAACATGTCTT-----TTTCCTGGTCCGAAACGGTCCGGGCAATCACC-AATAGCAC----CTGTGCTTGGGATAGATTTTTGTTAGTATGAGTCTTGAACGAGGAATTCCTAGTAAGCGCAAGTCATTAGCTTGCGTTGATTACGTCCCTGCCCTTTGTACACACCGCCCGTCGCTACTACCGATTGGATGTTTAAGCGAACACCTCTTACTCTGGCATGATTGCTG-------A-AAAGGAAT-GTGTTGGATG--AAGTACAGTAAGCTTTGATATCTA--------------------------------------------------------
>FR837696_Endocincta_punctata
-------------------------------------------------ATGCACGTATAAGTTCA-GCT----CCAGAATAGCGAAACCGCGAATGGCTCAGTAAATCAGTCATGATTTATTTGACAGCAATAATCTATACTTGGATAACTGTGGTAACTCTAGAGCTAATACATGCTAATGACTCACGTCTCTGTA-------ATGGGCTGCAGGGTGTGCTTTTATTAGTT--TCAAGTCCG-AT-CT---CCCTCTAGCATTGCTCCTGTGGA-----GGGCATGATGAACTCTTAATAACCGC---AGGACCAGCA-TGGC-------TACGGCCTCTGGCGTGTCATTCAAGTGTCTGCCCTATCAAGTATTGTTGGTAGTGTATCGGACTACCAAGCTTACGACGGGTAACGGGGAATCAGGGTTCGATTCCGGAGAGGGAGCCTGAGAAACGGCTACCACATCTAAGGAAGGCAGCAGCCGCGCAAATTACCCAATCTCAGCACGAGGAGGTAGTGACGATAAATAACAATACGGGGCCTA---AGGGTCTCGTCATTGGATTGAGCATGATGTAAACACTTATGCGA-TATCTAGTAGAGGGCAAGTCTGGTGCCAGCAGCCGCGGTAATTCCAGC-TCTACAAGCGTATACTAATGATGCTGCGGTTAAAAAGCTCGTAGTTGGATCTTTAACAGGGGCGCTGTGGACAT-CTA----------CGGGTGACAT--AGTGTAG---ACACTCCTGTTCC----C-CCTCTG-GTTGGCGTTACTTGCACTTCATTGTGTGA--GTTTCAGATCCGGAGTTAGTACTTTGAAAAAATTAGAGTGTTCAAAGCAGGTATT---CGTGAATACTGAAGCATGGGATAGTAGAGCAGGGCCGCGCCCTCAATCTA-CTGGTCTCTTG-GTGTGCGGAAATGATTAAAAGGGACAGGCGGGGGCATTCGTATTGTCACGTTAGAGGTGAAATTCTTGGATCGTGACAAGACGGACTACTGCGAAAGCATTTGCCAAGAATGTTTTCATTAATCAAGAACGAAAGTTAGAGGATTGAAGAGGATCAGATACCCTCGTAGTTCTAACCATAAACTGTGCCAACTTGCTTTCAGTCGATGTTGC-T-TATGACACGACTGGCGGCTA--ACGGGAAACCTAAGTGTTTGGGTTCCGGGGGAAGTATGGTTGCAAAACTGAAACTTAAAGGAATTGACGGAAGGGCACCACCAGGAGTGGAGCCTGCGGCTTAATTTGACTCAACACGGGAAAACTCACTGGGTCCAGACATAGTAAGGATTGACAGACTGA-AGCTCTTTCTTGATCCTATGGTTGGTGGTGCATGGTCGTTCTTAGTTGGTGGAGTGATTTGTCAGGTTAATTCTGGTAACGAACGAGACCTCAGCCTGCTAACTAGCATGACTAA-C-T---TTGGTTATCACATGCTTCTTAGAGGGACAGGGTTTTTTC---AAGGATCAG-GAAG--AGAGGTCATAACAGGTCTGTGATGCCCTTAGACGTCCTGGGCTGCACGCGCGCTACAATGGGTGCAGCAGCATGTTT------TTACCTGGTCCGAAATGGTCCAGGCAATCACT-AATTGCAC----CCGTGCTTGGGATAGATTTTTGTTAGTATTAGTCTTGAACGAGGAATTCCTAGTAAGCGCATGTCATCAGCATGCGTTGATTACGTCCCTGCCCTTTGTACACACCGCCCGTCGCTACTACCGATTGGATGCCAAAGCCAACAACCCTGACTCTGAGGCTTGGACGCT--G---C-AAAGCTGT-CTGCCGGACG--AAGAAAAGTGAGCTTTGATATCTA--------------------------------------------------------
>OTU_BM_488
------------------------------------------------------------------------------------------------------------------------------------------------------------------------------------------------------------------------------------------------------------------------------------------------------------------------------------------------------------------------------------------------------------------------------------------------------------------------------------------------------------------------------------------------------------------------------------------------------------------------------------------------------------------AGCCTCCACAAGCATATACAAAAGTTGCTGCGTTTAAAAAGCTCGTAGTTGGATCTGTTAAACGAGACTCTGCAACTTGGCATTTCGGA-------AGAAAGTCAAGGAGTT--------TTGTTTT----T-CTTGGC-GTTTAGAGTGTTTGCGCTTAATTGTGTCGA-GCATTCAACATGTTAGTTTTACTTTGAATAAATTAGAGTGTTCAAAGCAGCCTTTGGGCATGAATATCTGAGCATGGAATAATGGAGAAGGACTGTTTCCCAGTCATG-TTGGTCTATGG-AGATACGGTAATGATTAAAAGGAACAGTTGGGGGCATTCGTATTGGCACGTTAGAGGTGAAATTCTTGGATCGTGTCAAGACGAACTACTGCGAAAGCATTTGCCAAGAATGTTTTCA---------------------------------------------------------------------------------------------------------------------------------------------------------------------------------------------------------------------------------------------------------------------------------------------------------------------------------------------------------------------------------------------------------------------------------------------------------------------------------------------------------------------------------------------------------------------------------------------------------------------------------------------------------------------------------------------------------------------------------------------------------------------------------------------------------------------------------------------------------------------------------------------------
>FR837699_Haplocelis_dichona
-------------------------------------------------ATGCATGTCTAAGTTCA-GCAG-TATTTGAAAAGTGAAGCCGCGAACAGCTCATTAAATCAGTCATAATTTATTCGGTATTATTC---CATACAAGGATAACTGCGGTAACTCTGGAGCTAATACTTGCAATCAGCCTAG----------------TCCTTTGGACTAGGTGGCTTTTATTAGAT--TCAAGACTA-TG-TC---ACCGTTAGTGC--------GGTG-----AATTTTGGTGTGCTCTGGATAACTGC---AGAACCCTAGAAGCC-------ATGCGCTGAGGGTGTATCGTTCAAGTGTCTGCCCTATCAACTTTGGATGGTAGTGTATTGGACTACCATGGTCGTAACGGGTAACGGGGAATCAGGGTTCGATTCCGGAGAGGGAGCCTGAGAAACAGCTACCACATCTAAGGAAGGCAGCAGGCGCGCAAATTACCCAATCCCAGAAGGGGGAGGTAGTGACGAAAAATAACAATATGAGGCCTTT---TGGTCTTGTGATTGGAATGGAAGCGGTTTAAAAACCCGCTTGAGGATCTAGTGGAGGGCAAGTCTGGTGCCAGCAGCCGCGGTAATACCAGCCTCCACAAGCATATACAAAAGTTGCTGCGTTTAAAAAGCTCGTAGTTGGATCTGTTAAACGAGACCCTGA-ACTGGGTACCACGG--------AAGTGGCCCAGGGGTC--------TTGTTTT----C-CTTGGC-GTTCAGAGTGCTTGCGCTTAATTGTGTCGA-GTATTCAAGATGTTAGTTTTACTTTGAATAAATTAGAGTGTTCAAAGCAGCCTTTGGGCATGAATATCTGAGCATGGAATAATGGAAAAGGACTGTTTCCCAGTCATG-TTGGTCTATGG-TGATACGGTAATGATTGAAAGGGACAGGCGGGGGCATTCGTATTGGCACGTTAGAGGTGAAATTCTTGGATCGTGTCAAGACGAACTACTGCGAAAGCATTTGCCAAGAATGTTTTCATTAATCAAGAACGAAAGTTAGAGTATTGAAGAGGATTAGATACCCTCGTAATTCTAACCATAAACGATACATACTTGCGATCCGCCAGAGTCCT-A-ATCGACCCAGCGGGAAGCTA-CCCGGGAAACCAAAGTGCATTTGTTCCGGGGGAAGTATGGTTGCAAAATCGAAACTTAAAGGAATTGACGGAAGGGCACCACCAGGAGTGGAGCCTGCGGCTTAATTTGACTCAACACGGGGAAACTCATCAGGTCCAGACATAGTTGGGATTGACAGACTGA-ATCTCTTTCATGATTCTATGGGTGGTGGTGCATGGCCGTTCTTAGTTAGTGGAGTGATCTGTCTGGTTAATTCCGATAACGAACGAGATCCCGGCCATTTAACTAGTCTTGGTGA-CTTT--TATGTTACCATGTGCTTCTTAGAGGAACCATGTGGAATA-AATACCACAAG-GAAG--TGGGGCTATAACAGGTCTGTGATGCCCTTAGATGTCCTGGGCCGCACGCGCGCTACACTGGGTGTCGTAATATGATA------CCGCCTGGTCCGTTAAGGTCTGGGTAATCACTCAATGACAC---GCCATAATTGGAATAGATTATTGCAACTCTTAGTCTTGAACGAGGAATTCCTAGTAAGCGCAAGTCAACAACTTGCGTTGATTACGTCCCTGCCCTTTGTACACACCGCCCGTCGCTACTACTGATTGGACGTTTAAGCGAGATTTTCGGACTGCTAGTGAATGATC----TT-CG-GTGAAAGC-ACTGTGTGGA--AAGTAAATCTAGCTTTGGTGTCTA--------------------------------------------------------
>OTU_BM_702
------------------------------------------------------------------------------------------------------------------------------------------------------------------------------------------------------------------------------------------------------------------------------------------------------------------------------------------------------------------------------------------------------------------------------------------------------------------------------------------------------------------------------------------------------------------------------------------------------------------------------------------------------------------AGCATCCACAAGCATATACAAAAGTTGCTGCGTTTAAAAAGCTCGTAGTTGGATCTGTTCAGCTGGCCCTACGTAAATTGTGTTGCTT--------TTGCA-CCAATGGGGT--------CAGTTGA----C-CTGGCC-GGTGAGGGCTCTTGCGCTTAATTGTGTTGA-GAGTTCTAGCTGGAAGTTTTACTTTGAATAAATTAGAGTGTTCAAAGCAGCCTTTGGGTTTGGATATCAGAGCATGGAATAATAGAACAGGGCTGTGTCCCAAATATG-TTGGTCATTGG-CGATACGGTAATGATTAAAAGGGACAAGCGGGGGCATTCGTATTGCTACGTTAGAGGTGAAATTCTTGGATCGTAGCAAGACGGACTACTGCGAAAGCATTTGCCAAGAGTGTTTTTA---------------------------------------------------------------------------------------------------------------------------------------------------------------------------------------------------------------------------------------------------------------------------------------------------------------------------------------------------------------------------------------------------------------------------------------------------------------------------------------------------------------------------------------------------------------------------------------------------------------------------------------------------------------------------------------------------------------------------------------------------------------------------------------------------------------------------------------------------------------------------------------------------
>AY078368_Aphanostoma_bruscai
----------------------TCATATGCTTGTCTCAAAGACTAAGCC-TGCATGTGTGAGTTCA-GCA---TTATTAAAAGTGAAACCGCGAACGGCTCATTAAATCAGTTTTGGTTTATTAGGTATTC----AATTTACATGGATTACTGCGGTAACTCTGGAGCTAATACTTGCATTACCCGCGGTCT-------------GTTAAAGCATCCGGGAGCATTTATTAAAT--TCAAGACTA-CA-AC---CCCTTTTCA----------GGGG-----TTATTTGGTGAACTCTGGATAACTGC---TTAACTCCAGTTGCC-------TTGAGCAGGGAGTGTATCTTTCAAGTGTCTGCCCTATCAACTTTGGACGGTAGTGTATCGGACTACCGTGGTTGTCACGGGTAACGGAGAATCAGGGTTCGATTCCGGAGAGGGAGCCTTAAAGACGGCTACCACATCTAAGGAAGGCAGCAGGCGCGCAAATTACCCAATCCCAGAACGGAGAGGTAGTGACGAAAAATAACAATATGATGCCTTT---TGGTATTGTGATTGGAATGGAAGGGAAGTAAAATATCCCTTGAGGAACAAGTGGAGGGCAAGTCTGGTGCCAGCAGCCGCGGTAATACCAGCATCCACAAGCATATACAAAAGTTGCTGCGTTTAAAAAGCTCGTAGTTGGATCTGTTACGTGGGCCCTACTAAAATTGTGTTGCATC-------TCGCA-CCAATGGGGT--------CCATGTA----C-CTGACC-ACTGAGGACTCTTGCGCTTAATTGTGTCGA-GAGTTCTAGGTGGAAGTTTTACTTTGAATAAATTAGAGTGTTCAAAGCAGCCTTTGGGTTTGGATATCAGAGCATGGAATAATAGAACAGGGCTGTGTCCCAAGTATG-TTGGTCATTGG-CGATACGGTAATGATTAGAAGGAACAAGCGGGGGCATTCGTATTGCTACGTTAGAGGT-AAATTCTTGGATCGTAGCAAGACGGACTACT-----------------GAATGTTTTTATTAATTAAGAACGAAAGTTAGAGTATTGAAGAGGATTAGATACCCTCGTAATTCTAACCATAAACGATACTAACTTGCGATCCGCTAGAGTCCT-C-AACGACCTGGCGGGAAGCTA-CTCGGGAAACCAAAGTGAATTTGTTCCGGGGGAAGTATGGTTGCAAAATCGAAACTTAAAGGAATTGACGGAAGGGCACCACCAGGAGTGGAGCCTGCGGCTTAATTTGACTCAACACGGGAAAACTCACCAGGTCCAGACATGGTTAGGATTGACAGACTGA-ATCTCTTTCGTGATTCTATGGGTGGTGGTGCATGGCCGTTCTTAGTTAGTGGAGTGATCTGTCTGGTTAATTCCGATAACGAACGAGATCCCGGCCATTTAACTAGCCTTCATGA-CTT----CGGTTATGTTGTGCTTCTTAGAGGGACCATGTAGAATT-AATACTACAAG-GAAG--TGGGGCTATAACAGGTCTGTGATGCCCTTAGATGTCCTGGGCCGCACGCGCGCTACACTGGGTGCTTCATAATGATTAC----AAGCCTTGTCCGAAATGGTCTAGGTAATCACTGAAAAGCAT---GCCATACTTGGAATTGATTATTGCAATTATTAATCGTGAACGAGGAATTCCTAGTAAGCGCCAGTCATCAGCTGGCGTTGATTACGTCCCTGCCCTTTGTACACACCGCCCGTCGCTACTACTGATTGGATGTTTAAGCGAGACCTTCGGACACCTGGCAAATGAT-----TT-CG-GTCGTTTT-GCTAAGGGGG--AAGTAGATCTAGCTTATGTGTCTAGAGGAAGTAAAAGTCGTAACAN----------------------------------
>FR837739_Praeconvoluta_castinea
-------------------------------------------------ATGCATGTGTGAGTTCA-GCA----TTTTAATAGTGAAACCGCGAACGGCTCATTAAATCAGTTTTGGTTTATTAGGTATTC----AATTTACATGGATAACTGCGGTAACTCTGGAGCTAATACTTGCATTACCCGCGGTCT-------------GTTAAAGCATCCGGGAGCATTTATTAAAT--TCAAGACTA-CA-AG---TCGCTTTCG---------TCGGC-----TTATTTGGTGAACTCTGGATAACTGC---TTAACTCCAGTTGCC-------TTGAGCAGGGAGTGTATCTTTCAAGTGTCTGCCCTATCAACTTTGGACGGTAGTGTATCGGACTACCGTGGTTGTCACGGGTAACGGAGAATCAGGGTTCGATTCCGGAGAGGGAGCCTTAAAGACGGCTACCACATCTAAGGAAGGCAGCAGGCGCGCAAATTACCCAATCCCAGATCGGAGAGGTAGTGACGAAAAATAACAATATGATGCCTTT---TGGTATTGTGATTGGAATGGAAGGGAAGTAAAATATCCCTTGAGGAACAAGTGGAGGGCAAGTCTGGTGCCAGCAGCCGCGGTAATACCAGCATCCACAAGCATATACAAAAGTTGCTGCGTTTAAAAAGCTCGTAGTTGGATCTGTTACGTGGGCCCTACTAAAATTGTGTTGCATC-------TCGCA-CCAATGGGGT--------CCATGTA----C-CTGACC-ACTGAGGACTCTTGCGCTTAATTGTGTCGA-GAGTTCTAGGTGGAAGTTTTACTTTGAATAAATTAGAGTGTTCAAAGCAGCCTTTGGGTTTGGATATCAGAGCATGGAATAATAGAAAAGGGCTGTGTCCCAAGTATG-TTGGTCATTGG-CGATACGGTAATGATTAGAAGGAACAAGCGGGGGCATTCGTATTGCTACGTTAGAGGTGAAATTCTTGGATCGTAGCAAGACGGACTACTGCGAAAGCATTTGCCAAGAGTGTTTTTATTAATCAAGAACGAAAGTTAGAGTATTGAAGAGGATTAGATACCCTCGTAATTCTAACCATAAACGATACTAACTTGCGATCCGCTAGAGTCCT-C-AACGACCTGGCGGGAAGCTA-CTCGGGAAACCAAAGTGAATTTGTTCCGGGGGAAGTATGGTTGCAAAATCGAAACTTAAAGGAATTGACGGAAGGGCACCACCAGGAGTGGAGCCTGCGGCTTAATTTGACTCAACACGGGAAAACTCACCAGGTCCAGACATGGTTAGGATTGACAGACTGA-ATCTCTTTCGTGATTCTATGGGTGGTGGTGCATGGCCGTTCTTAGTTAGTGGAGTGATCTGTCTGGTTAATTCCGATAACGAACGAGATCCCGGCCATTTAACTAGCCTTCAGAA-CTT----CGGTTCTGTTGTGCTTCTTAGAGGGACCATGTAGAATT-AATACTACAAG-GAA------------------------------------------------------------------------------------------------------------------------------------------------------------------------------------------------------------------------------------------------------------------------------------------------------------------------------------------------------------------------------------------------------------------------
>FR837676_Aphanostoma_sp.
-------------------------------------------------ATGCATGTGTGAGTTCA-GCA----GAATAATAGTGAAACCGCGAACGGCTCATTAAATCAGTTTTGGTTTATTAGGTATTC----AATTTACATGGATAACTGCGGTAACTCTGGAGCTAATACTTGCATTACCCGCGGTCT-------------GTTAAAGCATCCGGGAGCATTTATTAAAT--TCAAGACTA-CA-AC---CCACTTTCG---------TTGGG-----TTATTTGGTGAACTCTGGATAACTGC---TTAACTCCAGTTGCC-------TTGAGCAGGGAGTGTATCTTTCAAGTGTCTGCCCTATCAACTTTGGACGGTAGTGTATCGGACTACCGTGGTTGTCACGGGTAACGGAGAATCAGGGTTCGATTCCGGAGAGGGAGCCTTAAAGACGGCTACCACATCTAAGGAAGGCAGCAGGCGCGCAAATTACCCAATCCCAGAACGGAGAGGTAGTGACGAAAAATAACAATATGATGCCTTT---TGGTATTGTGATTGGAATGGAAGGGAAGTAAAATATCCCTTGAGGAACAAGTGGAGGGCAAGTCTGGTGCCAGCAGCCGCGGTAATACCAGCATCCACAAGCATATACAAAAGTTGCTGCGTTTAAAAAGCTCGTAGTTGGATCTGTTACGTGGGCCCTACTAAAATTGTGTTGCATC-------TCGCA-CCAATGGGGT--------CCATGTA----C-CTGACC-ACTGAGGACTCTTGCGCTTAATTGTGTCGA-GAGTCCGAGGTGGAAGTTTTACTTTGAATAAATTAGAGTGTTCAAAGCAGCCTTTGGGTTTGGATATCAGAGCATGGAATAATAGAAAAGGGCTGTGTCCCAAGTATG-TTGGTCATTGG-CGATACGGTAATGATTAGAAGGAACAAGCGGGGGCATTCGTATTGCTACGTTAGAGGTGAAATTCTTGGATCGTAGCAAGACGGACTACTGCGAAAGCATTTGCCAAGAGTGTTTTTATTAATCAAGAACGAAAGTTAGAGTATTGAAGAGGATTAGATACCCTCGTAATTCTAACCATAAACGATACTAACTTGCGATCCGCTAGAGTCCT-C-AACGACCTGGCGGGAAGCTA-CTCGGGAAACCAAAGTGAATTTGTTCCGGGGGAAGTATGGTTGCAAAATCGAAACTTAAAGGAATTGACGGAAGGGCACCACCAGGAGTGGAGCCTGCGGCTTAATTTGACTCAACACGGGAAAACTCACCAGGTCCAGACATGGTTAGGATTGACAGACTGA-ATCTCTTTCGTGATTCTATGGGTGGTGGTGCATGGCCGTTCTTAGTTAGTGGAGTGATCTGTCTGGTTAATTCCGATAACGAACGAGATCCCGGCCATTTAACTAGCTTTCAGAA-CTT----CGGTTCTGTTGTGCTTCTTAGAGGGACCATGTAGAATT-AATACTACAAG-GAAG--TGGGGCTATAACAGGTCTGTGATGCCCTTAGATGTCCTGGGCCGCACGCGCGCTACACTGGGTGCTTCATAATGATTAC----AAGCCTTGTCCGAAATGGTCTAGGTAATCACTGAAAAGCAT---GCCATACTTGGAATTGATTATTGCAATTATTAATCGTGAACGAGGAATTCCTAGTAAGCGCCAGTCATCAGCTGGCGTTGATTACGTCCCTGCCCTTTGTACACACCGCCCGTCGCTACTACTGATTGGATGTTTAAGCGAGACCTTCGGACACCTGGCAAATGAT-----TT-CG-GTCGTTTT-GCTAAGGGGG--AAGTAGATCTAGCTTATGTGTCTA--------------------------------------------------------
>AY078373_Praeconvoluta_tigrina
----GGGTGATCCTGCCAGT-ATTAAATGCTTGTCTCAAAGA-TAAGCCATGCATGTGTGAGTTCA-GCA---TTTATAATAGTGAAACCGCGAACGGCTCATTAAATCAGTTTTGGTTTATTAGGTATTC----AAATTACATGGATAACTGCGGTAACTCTGGAGCTAATACTTGCATTACCCGT-TTCT-------------GATAAAGCATTCGGGAGCATTTATTAAAT--TCAAGACTA-CA-ACG-TTTTTTTTAA----------AGCG-----TTATTTGGTGAACTCTGGATAACTGC---GTAACTCCAGTTGCC-------TTGAGCAGGGAGTGTATCTTTCAAGTGTCTGCCCTATCAACTTTGGACGGTAGTGTATCGGACTACCGTGGTTGTCACGGGTAACGGAGAATCAGGGTTCGATTCCGGAGAGGGAGCCTTAAAGACGGCTACCACATCTAAGGAAGGCAGCAGGCGCGCAAATTACCCAATGCCAGATCGGCGAGGTAGTGACGAAAAATAACAATATGATGCCTTT---TGGTATTGTGATTGGAATGGAAGGGAAGTAAAATATCCCTTGAGGAACAAGTGGAGGGCAAGTCTGGTGCCAGCAGCCGCGGTAATACCAGCATCCACAAGCATATACAAAAGTTGCTGCGTTTAAAAAGCTCGTAGTTGGATCTGTTACGTGGGCCCTACTAAAATCGTGATGCTT--------TTGCA-CCGATGGGGT--------CCATGTA----C-CTGGCC-AC-GAGGACTCTTGCGCTTAATTGTGTCGA-GAGTTCTAGGTGGAAGTTTTACTTTGAATAAATTAGAGTGTTCAAAGCAGCCTTTGGGTTTGGATATCAGAGCATGGAATAATGGAACAGGGCTGTGTCCCAAGTATG-TTGGTCATTGG-CGATACGGTAATGATTAAAAGGGACAAGCGGGGGCATTCGTATTGCTACGTTAGAGGTGAAATTCTTGGATCGTAGCAAGACGGACTACT-----------------GAATGTTTTTATTAATCAAGACCGAAAGTTAGAGTATTGAAGAGGATTAGATACCCTCGTAATTCTAACCATAAACGATACTAACTTGCGATCCGCTAGAGTCCT-C-AACGACCTGGCGGGAAGCTA-CTCGGGAAACCAAAGTGAATTTGTTCCGGGGGAAGTATGGTTGCAAAATCGAAACTTAAAGGAATTGACGGAAGGGCACCACCAGGAGTGGAGCCTGCGGCTTAATTTGACTCAACACGGGAAAACTCACCAGGTCCAGACATGGTTAGGATTGACAGACTGA-ATCTCTTTCGTGATTCTATGGGTGGTGGTGCATGGCCGTTCTTAGTTAGTGGAGTGATCTGTCTGGTTAATTCCGATAACGAACGAGATCCCGGCCATTTAACTAGCTTTCAGTA-CTT----TGGTACTGTTGTGCTTCTTAGAGGGACCATGTGGAATT-AATACTACAAG-GAAG--TGGGGCTATAACAGGTCTGTGATGCCCTTAGATGTCCTGGGCCGCACGCGCGCTACACTGGGTGCGTCATAATGATTAC----AAGCCTTGTCCGAAATGGTCTAGGTAATCACTGAAACGCAT---GCCATACTTGGAATTGATTATTGCAATTATTAATCGTGAACGAGGAATTCCTAGTAAGCGCCAGTCATCAGCTGGCGTTGATTACGTCCCTGCCCTTTGTACACACCGCCCGTCGCTACTACTGATTGGATGTTTAAGCGAGACCTTCGGATTTCTGGCACGTGAT-----TT-CG-GTTGTCGT-GCTAAGAATG--AAGTAGATCAAGCTTATGTGTCTAGAAGAAGTAAAAGTCGTACAAN----------------------------------
>FR837738_Praeconvoluta_bocasensis
-------------------------------------------------ATGCATGTGTGAGTTCA-GCA---TTAGTAATAGTGAAACCGCGAACGGCTCATTAAATCAGTTTTGGTTTATTAGGTATTC----AATTTACATGGATAACTGCGGTAACTCTGGAGCTAATACTTGCATTACCCGT-TTCT-------------GATAAAGCATTCGGGAGCATTTATTAAAT--TCAAGACTA-CA-AC---CCCTTTTCA----------GGGG-----TTATTTGGTGAACTCTGGATAACTGC---GTAACTCCAGTTGCC-------TTGAGCAGGGAGTGTATCTTTCAAGTGTCTGCCCTATCAACTTTGGACGGTAGTGTATCGGACTACCGTGGTTGTCACGGGTAACGGAGAATCAGGGTTCGATTCCGGAGAGGGAGCCTTAAAGACGGCTACCACATCTAAGGAAGGCAGCAGGCGCGCAAATTACCCAATGCCAGATCGGCGAGGTAGTGACGAAAAATAACAATATGATGCCTTT---TGGTATTGTGATTGGAATGGAAGGGAAGTAAAATATCCCTTGAGGAACAAGTGGAGGGCAAGTCTGGTGCCAGCAGCCGCGGTAATACCAGCATCCACAAGCATATACAAAAGTTGCTGCGTTTAAAAAGCTCGTAGTTGGATCTGTTACGTGGGCCCTACTAAAATCGTGATGCTT--------TTGCA-CCGATGGGGT--------CCATGTA----C-CTGGCC-GCTGAGGACTCTTGCGCTTAATTGTGTCGA-GAGTTCTAGGTGGAAGTTTTACTTTGAATAAATTAGAGTGTTCAAAGCAGCCTTTGGGTTTGGATATCAGAGCATGGAATAATGGAACAGGGCTGTGTCCCAAGTATG-TTGGTCATTGG-CGATACGGTAATGATTAAAAGGGACAAGCGGGGGCATTCGTATTGCTACGTTAGAGGTGAAATTCTTGGATCGTAGCAAGACGGACTACTGCGAAAGCATTTGCCAAGAGTGTTTTTATTAATCAAGAACGAAAGTTAGAGTATTGAAGAGGATTAGATACCCTCGTAATTCTAACCATAAACGATACTAACTTGCGATCCGCTAGAGTCCT-C-AACGACCTGGCGGGAAGCTA-CTCGGGAAACCAAAGTGAATTTGTTCCGGGGGAAGTATGGTTGCAAAATCGAAACTTAAAGGAATTGACGGAAGGGCACCACCAGGAGTGGAGCCTGCGGCTTAATTTGACTCAACACGGGAAAACTCACCAGGTCCAGACATGGTTAGGATTGACAGACTGA-ATCTCTTTCGTGATTCTATGGGTGGTGGTGCATGGCCGTTCTTAGTTAGTGGAGTGATCTGTCTGGTTAATTCCGATAACGAACGAGATCCCGGCCATTTAACTAGCTTTCAGTA-CTT----TGGTACTGTTGTGCTTCTTAGAGGGACCATGTGGAATT-AATACTACAAG-GAAG--TGGGGCTATAACAGGTCTGTGATGCCCTTAGATGTCCTGGGCCGCACGCGCGCTACACTGGGTGCGTCATAATGATTAC----AAGCCTTGTCCGAAATGGTCTAGGTAATCACT--------------------------------------------------------------------------------------------------------------------------------------------------------------------------------------------------------------------------------------------------------------------------------------------------
>FR837675_Aphanostoma_collinae
-------------------------------------------------ATGCATGTGTGAGTTTA-GCA----TTATAATAGTGAAACCGCGAACGGCTCATTAAATCAGTTTTGGTTTATTAGGTATTC----ATTTTACATGGATAACTGCGGTAACTCTGGAGCTAATACTTGCTTTCCCCGCGGTCT-------------GTCAAAGCACCCGGGAGCATTTATTAAAT--TCAAGACTA-CA-AC---CCCTTATGG----------GGGG-----TTATTTGGTGAACTCTGGATAACTGC---TTAACTCCAGTTGCC-------TTGAGCAGGGAGTGTATCTTTCAAGTGTCTGCCCTATCAACTTTGGACGGTAGTGTATCGGACTACCGTGGTTGTCACGGGTAACGGAGAATCAGGGTTCGATTCCGGAGAGGGAGCCTTAAAGACGGCTACCACATCTAAGGAAGGCAGCAGGCGCGCAAATTACCCAATCCCAGATCGGAGAGGTAGTGACGAAAAATAACAATATGATGCCTTT---TGGTATTGTGATTGGAATGGAAGGGAAGTAAAATATCCCTTGAGGAACAAGTGGAGGGCAAGTCTGGTGCCAGCAGCCGCGGTAATACCAGCATCCACAAGCATATACAAAAGTTGCTGCGTTTAAAAAGCTCGTAGTTGGATCTGTTACACGGGCCCTACTAAAATTGTGTTGCTTA-------TTGCA-CCAATGGGGT--------CCGTGTA----C-CTGGCC-GCTGAGGGCTCTTGCGCTTAACTGTGTCGA-GAGTTCTAGGTGGAAGTTTTACTTTGAATAAATTAGAGTGTTCAAAGCAGCCTTTGGGTTTGGATATCAGAGCATGGAATAATAGAATAGGGCTGTGTCCCAAGTATG-TTGGTCATTGG-TGATACGGTAATGATTAAAAGGGACAAGCGGGGGCATTCGTATTGCTACGTTAGAGGTGAAATTCTTGGATCGTAGCAAGACGGACTACTGCGAAAGCATTTGCCAAGAGTGTTTTTATTAATCAAGAACGAAAGTTAGAGTATTGAAGAGGATTAGATACCCTCGTAATTCTAACCATAAACGATACTAACTTGCGATCCGCTAGAGTCCT-C-AACGACCTGGCGGGAAGCTA-CTCGGGAAACCAAAGTGAATTTGTTCCGGGGGAAGTATGGTTGCAAAATCGAAACTTAAAGGAATTGACGGAAGGGCACCACCAGGAGTGGAGCCTGCGGCTTAATTTGACTCAACACGGGAAAACTCACCAGGTCCAGACATGGTTAGGATTGACAGACTGA-ATCTCTTTCGTGATTCTATGGGTGGTGGTGCATGGCCGTTCTTAGTTAGTGGAGTGATCTGTCTGGTTAATTCCGATAACGAACGAGATCCCGGCCATTTAACTAGCCTTCTGTA-CTT----TAGTATAGTTGTGCTTCTTAGAGGGACCATGTGGAATT-AATACTACAAG-GAAG--TGGGGCTATAACAGGTCTGTGATGCCCTTAGATGTCCTGGGCCGCACGCGCGCTACACTGGGTGCTTCATAATGATTAC----AAGCCTTGTCCGAAATGGTCTAGGTAATCACTGAAACGCAT---GCCATACTTGGAATTGATTATTGCAATTATTAATCGTGAACGAGGAATTCCTAGTAAGCGCCAGTCATCAGCTGGCGTTGATTACGTCCCTGCCCTTTGTACACACCGCCCGTCGCTACTACTGATTGGATGTTTAAGCGAGACCTTCGGACTTCTGGCAAGTGAT-----TT-CG-ATCATCTT-GCTAAGGAGA--AAGTAGATCTAGCTTATGTGTCTA--------------------------------------------------------
>AY078370_Conaperta_hortula
----------------------TCATATGCTTGTCTCAAAGACTAAGCC-TGCATGTGTGAGTTTA-GCA----GAATAATAGTGAAACCGCGAACGGCTCATTAAATCAGTTTTGGTTTATTAGGTATTT----AATTTACATGGATAACTGCGGTAACTCTGGAGCTAATACTTGCATTACCCGCGGTCT-------------GATAAAGCATCCGGGAGCATTTATTAAAT--TCAAGACTA-CA-AC---CCACTTTCG---------TTGGG-----TTATTTGGTGAACTCTGGATAACTGC---GTAACTCCAGTTGCC-------TTGAGCAGGGAGTGTATCTTTCAAGTGTCTGCCCTATCAACTTTGGACGGTAGTGTATCGGACTACCGTGGTTGTCACGGGTAACGGAGAATCAGGGTTCGATTCCGGAGAGGGAGCCTTAAAGACGGCTACCACATCTAAGGAAGGCAGCAGGCGCGCAAATTACCCAATGCCAGATCGGCGAGGTAGTGACGAAAAATAACAATATGATGCCTTT---TGGTATTGTGATTGGAATGGAAGGGAAGTAAAATATCCCTTGAGGAACAAGTGGAGGGCAAGTCTGGTGCCAGCAGCCGCGGTAATACCAGCATCCACAAGCATATACAAAAGTTGCTGCGTTTAAAAAGCTCGTAGTTGGATCTGTTACGTGGGCCCTACTAAAATTGTGTTGCTT--------TCGCA-CCAATGGGGT--------CCATGTA----C-CTGGCC-ACTGAGGACTCTTGCGCTTAATTGTGTCGA-GAGTTCTAGGTGGAAGTTTTACTTTGAATAAATTAGAGTGTTCAAAGCAGCCTTTGGGTTTGGATATCAGAGCATGGAATAATGGAGTAGGGCTGTGTCCCAAGTATG-TTGGTCGTTGG-CGATACGGTAATGATTAGAAGGAACAAGCGGGGGCATTCGTATTGCTACGTTAGAGGT-AAATTCTTGGATCGTAGCAAGACGGACTACT--------------------TGTTTTTATTAATAAAGAACGAAAGTTAGAGTATTGAAGAGGATTAGATACCCTCGTAATTCTAACCATAAACGATACTAACTTGCGATCCGCTAACGTCCT-C-AACGACTTGGCGGGAAGCTA-CTCGGGAAACCAAAGTGAATTTGTTCCGGGGGAAGTATGGTTGCAAAATCGAAACTTAAAGGAATTGACGGAAGGGCACCACCAGGAGTGGAGCCTGCGGCTTAATTTGACTCAACACGGGAAAACTCACCAGGTCCAGACATGGTTAGGATTGACAGACTGA-ATCTCTTTCGTGATTCTATGGGTGGTGGTGCATGGCCGTTCTTAGTTAGTGGAGTGATCTGTCTGGTTAATTCCGATAACGAACGAGATCCCGGCCATTTAACTAGCTTCCAGTA-CTT----TAGTACTGTTGTGCTTCTTAGAGGGACCATGTGGAATT-AATACTACAAG-GAAG--TGGGGCTATAACAGGTCTGTGATGCCCTTAGATGTCCTGGGCCGCACGCGCGCTACACTGGGTGCTTCATAATGA-TAC----AAGCCTTGTCCGAAATGGTCTAGGTAATCACCGAAACGCAT---ACCATACTTGGAATTGATTATTGCAATTATTAATCGTGAACGAGGAATTCCTAGTAAGCGCCAGTCATCAGCTGGCGTTGATTACGTCCCTGCCCTTTGTACACACCGCCCGTCGCTACTACTGATTGGATGTTTAAGCGAGACCTTCGGACTCCTGGCACGTGAT-----TT-CG-GTTGTCGT-GCTAAGGCGG--AAGTAGATCTAGCTTATGTGTCTAGAGGAAGTAAAAGTCGTAACAN----------------------------------
>AY078374_Praeconvoluta_tornuva
----------------------TCATATGCTTGTCTCAAAGATTAAGCC-TGCATGTGTGAGTTTA-GCA----TTATAATAGTGAAACCGCGAACGGCTCATTAAATCAGTTTTGGTTTATTAGGTATTC----AAATTACATGGATAACTGCGGTAACTCTGGAGCTAATACTTGCATTACCCGCGGTCT-------------GATAAAGCATCCGGGAGCATTTATTAAAT--TCAAGACTA-CA-TC--------TTCGAA-------TGGGG-----ATATTTGGTGAACTCTGGATAACTGC---TTAACTCCAGTTGCC-------TTGAGCAGGGAGTGTATCTTTCAAGTGTCTGCCCTATCAACTTTGGACGGTAGTGTATCGGACTACCGTGGTTGTCACGGGTAACGGAGAATCAGGGTTCGATTCCGGAGAGGGAGCCTTAAAGACGGCTACCACATCTAAGGAAGGCAGCAGGCGCGCAAATTACCCAATGCCAGATCGGCGAGGTAGTGACGAAAAATAACAATATGATGCCTTT---TGGTATTGTGATTGGAATGGAAGGGAAGTAAAATATCCCTTGAGGAACAAGTGGAGGGCAAGCCTTGTGCCAGCAGCCGCGGTAATACCAGCATCCACAAGCATATACAAAAGTTGCTGCGTTTAAAAAGCTCGTAGTTGGATCTGTTACGCGGGCCCTACTAAAATTGTGTTGCTT--------TCGCA-CCAATGGGGT--------CCGTGTA----C-CTGGCC-GCTGAGGACTCTTGCGCTTAATTGTGTCGA-GAGTTCTAGGTGGAAGTTTTACTTTGAATAAATTAGAGTGTTCAAAGCAGCCTTTGGGTTTGGATATCAGAGCATGGAATAATGGAACAGGGCTGTGTCCCAAGTATG-TTGGTCATTGG-CGATACGGTAATGATTAAACGGAACAAGCGGGGGCATTCGTATTGCTACGTTAGAGGT-AAATTCTTGGATCGTAGCAAGACGGACTACT--------------------TGTTTTTATTAATCAAGAACGAAAGTTAGAGTATTGAAGAGGATTAGATACCCTCGTAATTCTAACCATAAACGATACTAACTTGCGATCCGCTAGAGTCCT-C-AACGACCTGGCGGGAAGCTA-CTCGGGAAACCAAAGTGAATTTGTTCCGGGGGAAGTATGGTTGCAAAATCGAAACTTAAAGGAATTGACGGAAGGGCACCACCAGGAGTGGAGCCTGCGGCTTAATTTGACTCAACACGGGAAAACTCACCAGGTCCAGACATGGTTAGGATTGACAGACTGA-ATCTCTTTCGTGATTCTATGGGTGGTGGTGCATGGCCGTTCTTAGTTAGTGGAGTGATCTGTCTGGTTAATTCCGATAACGAACGAGATCCCGGCCATTTAACTAGCTTCCAGTA-CTT----TAGTACTGTTGTGCTTCTTAGAGGGACCATGTGGAATT-AATACTACAAG-GAAG--TGGGGCTATAACAGGTCTGTGATGCCCTTAGATGTCCTGGGCCGCACGCGCGCTACACTGGGTGCTTCATAATGATTAC----AAGCCTTGTCCGAAATGGTCTAGGTAATCACCGAAACGCAT---GCCATACTTGGAATTGATTATTGCAATTATTAATCGTGAACGAGGAATTCCTAGTAAGCGCCAGTCATCAGCTGGCGTTGATTACGTCCCTGCCCTTTGTACACACCGCCCGTCGCTACTACTGATTGGATGTTTAAGCGAGACCTTCGGACTTCTGGCACGTGAT-----TT-CG-GTTGTCGT-GCTAAGAAAG--AAGTAGATCTAGCTTATG-GTCTAGAGGAAGTAAAAGTCGTAACAAN---------------------------------
>AY078371_Conaperta_norwegica
----------------------TCATATGCTTGTCTCAAAGACTAAGCC-TGCATGTGTGAGTTCA-GCA----TAATCATCGTGAAACCGCGAACGGCTCATTAAATCAGTTTTGGTTTATTAGGTATTC----AAATTACACGGATAACTGCGGTAACTCTGGAGCTAATACTTGCATTACTCGCGACCT-------------GTTAAAGAGTCCGGGAGCATTTATTAAAT--TCAAGACTA-CA-AC---ATCTTTTCA----------GGTG-----TTATTTGGTGAACTCTGGATAACTGC---GTAACTCCAGTTGCC-------TTGAGCAGGGAGTGTATCTTTCAAGTGTCTGCCCTATCAACTTTGGACGGTAGTGTATCGGACTACCGTGGTTGTCACGGGTAACGGAGAATCAGGGTTCGATTCCGGAGAGGGAGCCTTAAAGACGGCTACCACATCTAAGGAAGGCAGCAGGCGCGCAAATTACCCAATGCCAGATCGGCGAGGTAGTGACGAAAAATAACAATATGATGCCTTT---TGGTATTGTGATTGGAATGGAAGGGAAGTAAAATATCCCTTGAGGAACAAGTGGAGGGCAAGTCTGGTGCCAGCAGCCGCGGTAATACCAGCATCCACAAGCATATACAAAAGTTGCTGCGTTTAAAAAGCTCGTAGTTGGATCTGTTACGTGGGCCCTACTAAAATTGTGATGCGT--------TAGCA-CCAATGGGGT--------CCATGTA----C-CTGGCC-GCTGAGGACTCTTGCGCTTAATTGTGTCGA-GAGTTCTAGGTGGAAGTTTTACTTTGAATAAATTAGAGTGTTCAAAGCAGCCTTTGGGTTTGGATATCAGAGCATGGAATAATAGAGAAGGGCTGTGTCCCAAGTTTG-TTGGTCATTGG-AGATACGGTAATGATTAAAAGGGACAAGCGGGGGCATTCGTATTGCTACGTTAGAGGT-AAATTCTTGGATCGTAGCAAGACGGACTACT-----------------GAATGTTTTTATTAATCAAGAACGAAAGTTAGAGTATTGAAGAGGATTAGATACCCTCGTAATTCTAACCATAAACGATACTAACTTGCGATCCGCTAGAGTCCT-C-AACGACCTGGCGGGAAGCTA-CTCGGGAAACCAAAGTGAATTTGTTCCGGGGGAAGTATGGTTGCAAAATCGAAACTTAAAGGAATTGACGGAAGGGCACCACCAGGAGTGGAGCCTGCGGCTTAATTTGACTCAACACGGGAAAACTCACCAGGTCCAGACATGGTTAGGATTGACAGACTGA-ATCTCTTTCGTGATTCTATGGGTGGTGGTGCATGGCCGTTCTTAGTTAGTGGAGTGATCTGTCTGGTTAATTCCGATAACGAACGAGATCCCGGCCATTTAACTAGCTTTCAGTA-CTT----TAGTACTGTTGTGCTTCTTAGAGGGACCATGTGGAAAT-AATACTACAAG-GAAG--TGGGGCTATAACAGGTCTGTGATGCCCTTAGATGTCCTGGGCCGCACGCGCGCTACACTGGGTGCTTCATAATGA-TAC----AAGCCTTGTCCGAAATGGTCTAGGTAATCACTGAAACGCAT---GCCATACTTGGAATTGATTATTGCAATTATTAATCGTGAACGAGGAATTCCTAGTAAGCGCCAGTCATCAGCTGGCGTTGATTACGTCCCTGCCCTTTGTACACACCGCCCGTCGCTACTACTGATTGGATGTTTAAGCGAGACCTTCGGACTCCTGTGATGGGAT-----TT-CG-GTCACTAT-CACG-GGAAG--AAGTAGATCTAGCTTATGTGTCTAGAGGAAGTAAAAGTCGTAACAN----------------------------------
>FR837709_Isodiametra_norvegica
-------------------------------------------------ATGCATGTGTGAGTTCA-GCA----TAATCATCGTGAAACCGCGAACGGCTCATTAAATCAGTTTTGGTTTATTAGGTATTC----AAATTACACGGATAACTGCGGTAACTCTGGAGCTAATACTTGCATTACTCGCGACCT-------------GTTAAAGAGTCCGGGAGCATTTATTAAAT--TCAAGACTA-CA-AC---ATCTTTTCA----------GGTG-----TTATTTGGTGAACTCTGGATAACTGC---GTAACTCCAGTTGCC-------TTGAGCAGGGAGTGTATCTTTCAAGTGTCTGCCCTATCAACTTTGGACGGTAGTGTATCGGACTACCGTGGTTGTCACGGGTAACGGAGAATCAGGGTTCGATTCCGGAGAGGGAGCCTTAAAGACGGCTACCACATCTAAGGAAGGCAGCAGGCGCGCAAATTACCCAATGCCAGATCGGCGAGGTAGTGACGAAAAATAACAATATGATGCCTTT---TGGTATTGTGATTGGAATGGAAGGGAAGTAAAATATCCCTTGAGGAACAAGTGGAGGGCAAGTCTGGTGCCAGCAGCCGCGGTAATACCAGCATCCACAAGCATATACAAAAGTTGCTGCGTTTAAAAAGCTCGTAGTTGGATCTGTTACGTGGGCCCTACTAAAATTGTGATGCGT--------TAGCA-CCAATGGGGT--------CCATGTA----C-CTGGCC-GCTGAGGACTCTTGCGCTTAATTGTGTCGA-GAGTTCTAGGTGGAAGTTTTACTTTGAATAAATTAGAGTGTTCAAAGCAGCCTTTGGGTTTGGATATCAGAGCATGGAATAATAGAGAAGGGCTGTGTCCCAAGTTTG-TTGGTCATTGG-AGATACGGTAATGATTAAAAGGGACAAGCGGGGGCATTCGTATTGCTACGTTAGAGGTGAAATTCTTGGATCGTAGCAAGACGGACTACTGCGAAAGCATTTGCCAAGAGTGTTTTTATTAATCAAGAACGAAAGTTAGAGTATTGAAGAGGATTAGATACCCTCGTAATTCTAACCATAAACGATACTAACTTGCGATCCGCTAGAGTCCT-C-AACGACCTGGCGGGAAGCTA-CTCGGGAAACCAAAGTGAATTTGTTCCGGGGGAAGTATGGTTGCAAAATCGAAACTTAAAGGAATTGACGGAAGGGCACCACCAGGAGTGGAGCCTGCGGCTTAATTTGACTCAACACGGGAAAACTCACCAGGTCCAGACATGGTTAGGATTGACAGACTGA-ATCTCTTTCGTGATTCTATGGGTGGTGGTGCATGGCCGTTCTTAGTTAGTGGAGTGATCTGTCTGGTTAATTCCGATAACGAACGAGATCCCGGCCATTTAACTAGCTTTCAGTA-CTT----TAGTACTGTTGTGCTTCTTAGAGGGACCATGTGGAAAT-AATACTACAAG-GAAG--TGGGGCTATAACAGGTCTGTGATGCCCTTAGATGTCCTGGGCCGCACGCGCGCTACACTGGGTGCTTCATAATGA-TAC-----AGCCTTGTCCGAAATGGTCTAGGTATTCACTGAAACGCAT---GCCATACTTGGAATTGATTATTGCAATTATTAATCGTGAACGAGGAATTCCTAGTAAGCGCCAGTCATCAGCTGGCGTTGATTACGTCCCTGCCCTTTGTACACACCGCCCGTCGCTACTACTGATTGGATGTTTAAGCGAGACCTTCGGACTCCTGTGATGGGAT-----TT-CG-GTCACTAT-CACGTGGAAG--AAGTAGATCTAGCTTATGTGTCTA--------------------------------------------------------
>KM527255_Archaphanostoma_macrosp.
-------------------------------------------------ATGCATGTGTGAGTTCA-GCA---TTAAACATAGTGAAACCGCGAACGGCTCATTAAATCAGTTTTGGTTTATTAGGTATTTAT--TCGTTACATGGATAACTGCGGTAACTCTGGAGCTAATACTTGCTTTATCGGTACTGC-----------------ATAAGTATCGGAGCTTTTATTAATT--TCAAGACTA-CA-AC---ACTTTTTCA----------AGTG-----TTAGTTGGTGAACTCTGGATAACTGC---ATAACTCCAGTTGCC-------TTGAGCAGGGGGTGTATCTTTCAAGTGTCTGCCCTATCAACTTTGGACGGTAGTGTATCGGACTACCGTGGTTGTCACGGGTAACGGCGAATCAGGGTTCGATTCCGGAGAGGGAGCCTTAAAGACGGCTACCACATCTAAGGAAGGCAGCAGGCGCGCAAATTACCCAATCCCAGATCGGAGAGGTAGTGACGAAAAATAACAATATGATGCCTT----TGGTATTGTGATTGGAATGGAAGGGAAGTAAAATATTCCTTGAGGAACAAGTGGAGGGCAAGTCTGGTGCCAGCAGCCGCGGTAATACCAGCATCCACAAGCATATACAAAAGTTGCTGCGTTTAAAAAGCTCGTAGTTGGGTCTGTTCGTCTAGTCTTGAGTTAATTGTGTTGCGT--------TTGCA-CCGATGAGAT--------TGGGCGA----C-CTTGCT-ATACGGGGTTCTTGCGCTTAATTGTGTTGA-GAGTTCTAGATAGCAGTTTTACTTTGAATAAAATAGAGTGTTCAAAGCAGCCTTTGGGTTTGGATATCAGAGCATGGAATAATGGAACAGGACTGTGTCCTAATCATG-TTGGTCTCTAG-TGATACGGTAATGATTAAAAGGGACAAGCGGGGGCATTCGTATTGCTACGTTAGAGGTGAAATTCTTGGATCGTAGCAAGACGGACTACTGCGAAAGCATTTGCCAAGAGTGTTTTTATTAATCAAGAACGAAAGTTAGAGTATTGAAGAGGATTAGATACCCTCGTAATTCTAACCATAAACGATACTTACTTGCGATTCGCTAGAGTCCT-C-AACGACCTGGCGGGAAGCTA-CTCGGGAAACCAAAGTGCATTAGTTCCGGGGGAAGTATGGTTGCAAAATCGAAACTTAAAGGAATTGACGGAAGGGCACCACCAGGAGTGGAGCCTGCGGCTTAATTTGACTCAACACGGGAAAACTCACCAGGTCCAGACATGGTTAGGATTGACAGACCGA-ATCTCTTTCGTGATTCTATGGGTGGTGGTGCATGGCCGTTCTTAGTTAGTGGAGTGATCTGTCTGGTTAATTCCGATAACGAACGAGATCCCAGCCATTTAACTAGCTTTTTGTA-CTT----CGGTACTTTCAGGCTTCTTAGAGGAACCATGTGGAATT-AGTACTACAAG-GAAG--TGGGGCTATAACAGGTCTGTGATGCCCTTAGATGTTCTGGGCCGCACGCGCGCTACACTGGGTGCTTGAGAATGATTGT----TAGCCTTGTCCGAAAAGGTCTAGGTAATCACTGAAACGCAT---ACCATACTTGGAATTGATTATTGCAATTATTAATCGTGAACGAGGAATTCCTAGTAAGCGCCAGTCATCAGCTGGCGTTGATTACGTCCCTGCCCTTTGTACACACCGCCCGTCGCTACTACTGATTGGATGTTTAAGCGAGACCTTCGGACCTCTGGCGCATGATC----TT-CG-GTGATTGC-GCTGAGAAGA--AAGTAGATCTAGCTTATGTGTCTA--------------------------------------------------------
>KM527271_Archaphanostoma_agile
-------------------------------------------------ATGCATGTGTGAGTTCA-GCA---GCAAACATAGTGAAACCGCGAACGGCTCATTAAATCAGTTTTGGTTTATTAGGTAGTTTT--AATCTACATGGATAACTGCGGTAACTCTGGAGCTAATACTTGCTTAAACGGATCTGA-----------------ATAAGTTTCGTAGCTTTTATT-GAT--TTAAGACCA-CA-AC---GCCTT-ATG----------GGTG-----TTCGTTGGCGAATTCTAGATAACTGC---AGGACTCCAGTTGCC-------TTGAGCAGGGAGTGTATCTTTCAAGTGTCTGCCCTATCAACTTTGGACGGTAGTGTATCGGACTACCGTGGTTGTCACGGGTAACGGCGAATCAGGGTTCGATTCCGGAGAGGGAGCCTTAAAGACGGCTACCACATCTAAGGAAGGCAGCAGGCGCGCAAATTACCCAATCCCAGATCGGAGAGGTAGTGACGAAAAATAACAATATGATGCCTT----TGGTATTGTGATTGGAATGGAAGGGAAGTAAAATATCCCTTGAGGAACTAGTGGAGGGCAAGTCTGGTGCCAGCAGCCGCGGTAATACCAGCATCCACAAGCATATACAAAAGTTGCTGCGTTTAAAAAGCTCGTAGTTGGGTCTGATCGTCAAGTCTCGAT-AAATTGTGTTGCGT--------ATGCA-CCGATGAGAT--------TGGGCGA----C-CTTGTT-ATAAAGAACTCTTGCGCTTAATTGTGTTGA-TTGTTCTTGATAGCAGTTTTACTTTGAATAAAATAGAGTGTTCAAAGCAGCCTTTGGGTTTGGATATGATAGCATGGAATAATAGAACAGGACTGTGTCCTAATCATG-TTGGTCTTTAG-AGATGCGGTAATGATTAAAAGGGACAAGCGGGGGCATTCGTATTGCTACGTTAGAGGTGAAATTCTTGGATCGTAGCAAGACGGACTACTGCGAAAGCATTTGCCAAGAGTGTTTTTATTAATCAAGAACGAAAGTTAGAGTATTGAAGAGGATTAGATACCCTCGTAATTCTAACCATAAACGATACTAACTTGCGATTCGCTAGAGTCCT-C-AATGACCTGGCGGGAAGCTA-CTCGGGAAACCAAAGTGCATTTGTTCCGGGGGAAGTATGGTTGCAAAATCGAAACTTAAAGGAATTGACGGAAGGGCACCACCAGGAGTGGAGCCTGCGGCTTAATTTGACTCAACACGGGAAAACTCACCAGGTCCAGACATGGTTAGGATTGACAGACCGA-ATCTCTTTCGTGATTCTATGGGTGGTGGTGCATGGCCGTTCTTAGTTAGTGGAGTGATCTGTCTGGTTAATTCCGATAACGAACGAGATCCCAACCATTTAACTAGCTTTGTGCA-CTC----TGGTGCTTGCAAGCTTCTTAGAGGAACCATGTGGAAGC-AGTACTACAAG-GAAG--TGGGGCTATAACAGGTCTGTGATGCCCTTAGATGTTCTGGGCCGCACGCGCGCTACACTGGGTGCTTGAGAATGATTAT----TAGCCTTGTCCGAATAGGTCTAGGTAATCACTAAAACGCAT---ACCATACTTGGAATTGATTATTGCAATTATTAATCGTGAACGAGGAATTCCTAGTAAGCGCCAGTCATCAGCTGGCGTTGATTACGTCCCTGCCCTTTGTACACACCGCCCGTCGCTACTACTGATTGGATGTTTAAGCGAGACCTTCGGACTCCCGGGACTTGATC----TT-CG-GTGACGGT-TCCAAGGGGA--AAGTAGGTCTAGCTTATGTGTCTA--------------------------------------------------------
>KM527261_Archaphanostoma_fontaneti
-------------------------------------------------ATGCATGTGTGAGTTCA-GCG---CTATTAATAGTGAAACCGCGAACGGCTCATTAAATCAGTCTTGGTTTATTAGGTGATTTTC-ATTTTACATGGATAACTGCGGTAACTCTGGAGCTAATACTTGCTTACTCGGTACTTT-----------------AACAGTGTCGAAGCTTTTATT-ACT--TAAAGACAG-CA-AG---GGACCTATG----------TTCC-----TTCATTGGTGAACTCTGGATAACTGC---AGAACTCCAGTTGCC-------TTGAGCAGGGAGTGCATCTTCCAAGTGTCTGCCCTATCAACTTTGGACGGTAGTGTATCGGACTACCGTGGTTGTCACGGGTAACGGCGAATCAGGGTTCGATTCCGGAGAGGGAGCCTTAAAGACGGCTACCACATCTAAGGAAGGCAGCAGGCGCGCAAATTACCCAATTCCAGATCGGAGAGGTAGTGACGAAAAATAACAATATGATGCCTT----TGGTATTGTGATTGGAATGGAAGGGAAGTAAAATATTCCTTGAGGAACTAGTGGAGGGCAAGTCTGGTGCCAGCAGCCGCGGTAATACCAGCATCCACAAGCATATACAAAAGTTGCTGCGTTTAAAAAGCTCGTAGTTGGGTCTGTTACGCAAGTCCCGAGTTAATTGTGTTGCTT--------ATGCA-CCGATGGGAT--------TTGTGTA----C-CTTGCT-AAGAAGGGTTCTTGCGCTTAATTGTGTTGA-TTTCTCTTGTTAGCAGATTTACTTTGAATAAAATAGAGTGTTCAAAGCAGCCTTTGGGTTTGGATATGAAAGCATGGAATAATAGAGAAGGACTGCGTCCTAA-CATG-TTGGTCTATAG-AGATGCGGTAATGATTAAAAGGGACAAGAGGGGGCATTCGTATTGCTACGCTAGAGGTGAAATTCTTGGATCGTAGCAAGACGGACTACTGCGAAAGCATTTGCCAAGAGTGTTTTTATTAATCAAGAACGAAAGTTAGAGTATTGAAGAGGATTAGATACCCTCGTAATTCTAACCATAAACGATACTTACTTGCGATCCGCTAGAGTCCT-T-AATGACCTGGCGGGAAGCTA-CTCGGGAAACCAAAGTGCATTTGTTCCGGGGGAAGTATGGTTGCAAAATCGAAACTTAAAGGAATTGACGGAAGGGCACCACCAGGAGTGGAGCCTGCGGCTTAATTTGACTCAACACGGGAAAACTCACCAGGTCCAGACATGGTTAGGATTGACAGACCGA-ATCTCTTTCGTGATTCTATGGGTGGTGGTGCATGGCCGTTCTTAGTTAGTGGAGTGATCTGTCTGGTTAATTCCGATAACGAACGAGATCCCAACCATTTAACTAGCTCTCTGTA-CTT----CGGTACTCCTGAGCTTCTTAGAGGAACCATGTGGAATC-AGTACTACAAG-GAAG--TGGGGCTATAACAGGTCTGTGATGCCCTTAGATGTTCTGGGCCGCACGCGCGCTACACTGGGTGCTTGAGAATGATCAT----CAGCCTTGTCCGAAATGGTCTAGGTAATCACTGAAACGCAT---ACCATACTTGGAATTGATTATTGCAATTATTAATCGTGAACGAGGAATTCCTAGTAAGCGCCAGTCATCAGCTGGCGTTGATTACGTCCCTGCCCTTTGTACACACCGCCCGTCGCTACTACTGATTGGATGTTTAAGCGAGTCCCCCGGACTGCTGGGATCGGATC----TT-CG-GTGATGAT-CCTGAGAGGA--ATGTAGGACAAGCTTATGTGTCTA--------------------------------------------------------
>KM527267_Archaphanostoma_occulta
-------------------------------------------------ATGCATGTGTGAGTTAA-GCA---TTATACATAGTGAAACCGCGAACGGCTCATTAAATCAGTCTTGGTTTATTAGGTGATTTTA---TTTACATGGATAACTGCGGTAACTCTGGAGCTAATACTTGCTGACTCGGAACTGC-----------------AACAGTTTCGAAGCTTTTATTAACT--TTAAGACAG-CA-AC---ACACCTATG----------TGTG-----TTCATTGGTGAACTCTGGATAACTGC---AGAACTCCAGTTGCC-------TTGAGCAGGGAGTGCATCTTCCAAGTGTCTGCCCTATCAACTTTGGACGGTAGTGTATCGGACTACCGTGGTTGTCACGGGTAACGGCGAATCAGGGTTCGATTCCGGAGAGGGAGCCTTAAAGACGGCTACCACATCTAAGGAAGGCAGCAGGCGCGCAAATTACCCAATTCCAGATCGGAGAGGTAGTGACGAAAAATAACAATATGATGCCTT----TGGTATTGTGATTGGAATGGAAGGGAAGTAAAATATTCCTTGAGGAACTAGTGGAGGGCAAGTCTGGTGCCAGCAGCCGCGGTAATACCAGCATCCACAAGCATATACAAAAGTTGCTGCGTTTAAAAAGCTCGTAGTTGGGTCTGATAGGCAAGTCCCGAGTTAATTGTGTTGCGT--------ATGCA-CCGATGGGAT--------TGGTCTA----C-CTTGCT-ATTCAGGGTTCTTGCGCTTAATTGTGTTGA-TTTCTCTTGATAGCAGCTTTACTTTGAATAAAATAGAGTGTTCAAAGCAGCCTTTGGGTTTGGATATGAAAGCATGGAATAATAGAAGAGGACTGTGTCCTAATCATG-TTGGTCTTTAG-TGATGCGGTAATGATTAAAAGGGACAAGAGGGGGCATTCGTATTGCTACGCTAGAGGTGAAATTCTTGGATCGTAGCAAGACGGACTACTGCGAAAGCATTTGCCAAGAGTGTTTTTATTAATCAAGAACGAAAGTTAGAGTATTGAAGAGGATTAGATACCCTCGTAATTCTAACCATAAACGATACTTACTTGCGATCCGCTAGAGTCCT-C-ATTGACCTGGCGGGAAGCTA-CTCGGGAAACCAAAGTGCATTTGTTCCGGGGGAAGTATGGTTGCAAAATCGAAACTTAAAGGAATTGACGGAAGGGCACCACCAGGAGTGGAGCCTGCGGCTTAATTTGACTCAACACGGGAAAACTCACCAGGTCCAGACATGGTTAGGATTGACAGACCGA-ATCTCTTTCGTGATTCTATGGGTGGTGGTGCATGGCCGTTCTTAGTTAGTGGAGTGATCTGTCTGGTTAATTCCGATAACGAACGAGATCCCAACCATTTAACTAGCTCTTTGTA-CTT----CGGTACTCCTGAGCTTCTTAGAGGAACCATGTGGAATC-AGTACTACAAG-GAAG--TGGGGCTATAACAGGTCTGTGATGCCCTTAGATGTTCTGGGCCGCACGCGCGCTACACTGGGTGCTTGAGAATGATCAT----CAGCCTTGTCCGAATAGGTCTAGGTAATCACTGAAACGCAT---ACCATACTTGGAATTGATTATTGCAATTATTAATCGTGAACGAGGAATTCCTAGTAAGCGCCAGTCATCAGCTGGCGTTGATTACGTCCCTGCCCTTTGTACACACCGCCCGTCGCTACTACTGATTGGATGTTTAAGCGAGACCTTCGGACTGCTGGCGCCGGATC----TT-CG-GTGATGGC-GCTGAGAGGA--AAGTAGGTCTAGCTTATGTGTCTA--------------------------------------------------------
>KM527270_Archaphanostoma_sublittoralis
-------------------------------------------------ATGCATGTGTGAGTTAA-GCA---TTATACATAGTGAAACCGCGAACGGCTCATTAAATCAGTCTTGGTTTATTAGGTGATTTTA---TTTACATGGATAACTGCGGTAACTCTGGAGCTAATACTTGCTGACTCGGAACTGC-----------------AACAGTTTCGAAGCTTTTATTAACT--TTAAGACAG-CA-AC---ACACCTATG----------TGTG-----TTCATTGGTGAACTCTGGATAACTGC---AGAACTCCAGTTGCC-------TTGAGCAGGGAGTGCATCTTCCAAGTGTCTGCCCTATCAACTTTGGACGGTAGTGTATCGGACTACCGTGGTTGTCACGGGTAACGGCGAATCAGGGTTCGATTCCGGAGAGGGAGCCTTAAAGACGGCTACCACATCTAAGGAAGGCAGCAGGCGCGCAAATTACCCAATTCCAGATCGGAGAGGTAGTGACGAAAAATAACAATATGATGCCTT----TGGTATTGTGATTGGAATGGAAGGGAAGTAAAATATTCCTTGAGGAACTAGTGGAGGGCAAGTCTGGTGCCAGCAGCCGCGGTAATACCAGCATCCACAAGCATATACAAAAGTTGCTGCGTTTAAAAAGCTCGTAGTTGGGTCTGATAGGCAAGTCCCGAGTTAATTGTGTTGCGT--------ATGCA-CCGATGGGAT--------TGGTCTA----C-CTTGCT-ATTCAGGGTTCTTGCGCTTAATTGTGTTGA-TTTCTCTTGATAGCAGCTTTACTTTGAATAAAATAGAGTGTTCAAAGCAGCCTTTGGGTTTGGATATGAAAGCATGGAATAATAGAAGAGGACTGTGTCCTAATCATG-TTGGTCTTTAG-TGATGCGGTAATGATTAAAAGGGACAAGAGGGGGCATTCGTATTGCTACGCTAGAGGTGAAATTCTTGGATCGTAGCAAGACGGACTACTGCGAAAGCATTTGCCAAGAGTGTTTTTATTAATCAAGAACGAAAGTTAGAGTATTGAAGAGGATTAGATACCCTCGTAATTCTAACCATAAACGATACTTACTTGCGATCCGCTAGAGTCCT-C-ATTGACCTGGCGGGAAGCTA-CTCGGGAAACCAAAGTGCATTTGTTCCGGGGGAAGTATGGTTGCAAAATCGAAACTTAAAGGAATTGACGGAAGGGCACCACCAGGAGTGGAGCCTGCGGCTTAATTTGACTCAACACGGGAAAACTCACCAGGTCCAGACATGGTTAGGATTGACAGACCGA-ATCTCTTTCGTGATTCTATGGGTGGTGGTGCATGGCCGTTCTTAGTTAGTGGAGTGATCTGTCTGGTTAATTCCGATAACGAACGAGATCCCAACCATTTAACTAGCTCTTTGTA-CTT----CGGTACTCCTGAGCTTCTTAGAGGAACCATGTGGAATC-AGTACTACAAG-GAAG--TGGGGCTATAACAGGTCTGTGATGCCCTTAGATGTTCTGGGCCGCACGCGCGCTACACTGGGTGCTTGAGAATGATCAT----CAGCCTTGTCCGAATAGGTCTAGGTAATCACTGAAACGCAT---ACCATACTTGGAATTGATTATTGCAATTATTAATCGTGAACGAGGAATTCCTAGTAAGCGCCAGTCATCAGCTGGCGTTGATTACGTCCCTGCCCTTTGTACACACCGCCCGTCGCTACTACTGATTGGATGTTTAAGCGAGACCTTCGGACTGCTGGCGCCGGATC----TT-CG-GTGATGGT-GCTGAGAGGA--AAGTAGGTCTAGCTTATGTGTCTA--------------------------------------------------------
>KM527259_Archaphanostoma_ylvae
-------------------------------------------------ATGCATGTGTGAGTTAA-GCA---TTATACATAGTGAAACCGCGAACGGCTCATTAAATCAGTCTTGGTTTATTAGGTGATTTTA---TTTACATGGATAACTGCGGTAACTCTGGAGCTAATACTTGCTGACTCGGAACTGT-----------------AACAGTTTCGAAGCTTTTATTAACT--TTAAGACAG-CA-AC---GGACCTATG----------TTCG-----TTCATTGGTGAACTCTGGATAACTGC---AGAACTCCAGTTGCC-------TTGAGCAGGGAGTGCATCTTCCAAGTGTCTGCCCTATCAACTTTGGACGGTAGTGTATCGGACTACCGTGGTTGTCACGGGTAACGGCGAATCAGGGTTCGATTCCGGAGAGGGAGCCTTAAAGACGGCTACCACATCTAAGGAAGGCAGCAGGCGCGCAAATTACCCAATTCCAGATCGGAGAGGTAGTGACGAAAAATAACAATATGATGCCTT----TGGTATTGTGATTGGAATGGAAGGGAAGTAAAATATTCCTTGAGGAACTAGTGGAGGGCAAGTCTGGTGCCAGCAGCCGCGGTAATACCAGCATCCACAAGCATATACAAAAGTTGCTGCGTTTAAAAAGCTCGTAGTTGGGTCTGATAGGCAAGTCCCGAGTTAATTGTGTTGCGT--------ATGCA-CCGATGGGAT--------TGGTCTA----C-CTTGCT-ATTCAGGGTTCTTGCGCTTAATTGTGTTGA-TTTCTCTTGATAGCAGCTTTACTTTGAATAAAATAGAGTGTTCAAAGCAGCCTTTGGGTTTGGATATGAAAGCATGGAATAATAGAAGAGGACTGTGTCCTAATCATG-TTGGTCTTTAG-TGATGCGGTAATGATTAAAAGGGACAAGAGGGGGCATTCGTATTGCTACGCTAGAGGTGAAATTCTTGGATCGTAGCAAGACGGACTACTGCGAAAGCATTTGCCAAGAGTGTTTTTATTAATCAAGAACGAAAGTTAGAGTATTGAAGAGGATTAGATACCCTCGTAATTCTAACCATAAACGATACTTACTTGCGATCCGCTAGAGTCCT-C-ATTGACCTGGCGGGAAGCTA-CTCGGGAAACCAAAGTGCATTTGTTCCGGGGGAAGTATGGTTGCAAAATCGAAACTTAAAGGAATTGACGGAAGGGCACCACCAGGAGTGGAGCCTGCGGCTTAATTTGACTCAACACGGGAAAACTCACCAGGTCCAGACATGGTTAGGATTGACAGACCGA-ATCTCTTTCGTGATTCTATGGGTGGTGGTGCATGGCCGTTCTTAGTTAGTGGAGTGATCTGTCTGGTTAATTCCGATAACGAACGAGATCCCAACCATTTAACTAGCTTATTGTA-CTT----CGGTACTCCTGAGCTTCTTAGAGGAACCATGTGGAATC-AGTACTACAAG-GAAG--TGGGGCTATAACAGGTCTGTGATGCCCTTAGATGTTCTGGGCCGCACGCGCGCTACACTGGGTGCTTGAGAATGATCAT----CAGCCTTGTCCGAATAGGTCTAGGTAATCACTGAAACGCAT---ACCATACTTGGAATTGATTATTGCAATTATTAATCGTGAACGAGGAATTCCTAGTAAGCGCCAGTCATCAGCTGGCGTTGATTACGTCCCTGCCCTTTGTACACACCGCCCGTCGCTACTACTGATTGGATGTTTAAGCGAGACCTTCGGACTGCTGGCGCCGGATC----TT-CG-GTGATGGC-GCTGAGAGGG--AAGTAGGTCAAGCTTATGTGTCTA--------------------------------------------------------
>OTU_TO_144290
------------------------------------------------------------------------------------------------------------------------------------------------------------------------------------------------------------------------------------------------------------------------------------------------------------------------------------------------------------------------------------------------------------------------------------------------------------------------------------------------------------------------------------------------------------------------------------------------------------------------------------------------------------------------------------------------------------------------------------------------------------------------------------------------------------------------------------------------------------------------------------------------------------------------------------------------------------------------------------------------------------------------------------------------------------------------------------------------------------------------------------------------------------------------------------------------------------------------------------------------------------------------------------------------------------------------------------------------------------------------------------------------------------------------------------------------------------------------------------------------------------------------------------------------------------------------------------------------------------------------------------------------------------------------------------------------------------------------------------------------------------------------------------------------------------------------GTCGCTACTACTGATTGGATGTTTAAGCGAGATCTTCGGACCTCGGGTTCATGGTCTA--CC-CG-GACCTAGA-GCTATGGGGG--AAGTAGATCAAGCTTTGGTGTCTAGAGGAAGTAAAAGTCGTAACAAGGTTTCC---------------------------
>AF102894_Simplicomorpha_gigantorhabditis
----------TCCTGCCAGTAGCCATATGCTNGTCTCAAAGATTAAGCCATGCATGTCTAAGTTCA-GCG---CCTTGAACAGTGAAACCGCGAACGGCTCATTAAATCAATCGTTGTTTACTTGATAGTAAAC---TTTACTTGGATAACTGCGGTAACTCTGGAGCTAATACATGCCGAAACCCTGTCCA-------------A-----GTGGCAGGGGGCTTTTATTAGAT--TCAAGACTA-CG-CT---TCC-CGCAACT-------GGGAG-----GATTTTGTTGAACTCTGGATAACTGC---AGGACCGCAGAAGCC-------TTGTGCTGGCGGCGTATCTTCCAAGTGTTTGCCCTATCAACTTTGGACGGTAGGGTACCGGCCTACCGTGGTTGTAACGGGTAACGGGGAATCAGGGTTCGATTCCGGAGAGGGAGCCTGAGAGACGGCTA-CACATCTAAGGAAGGCAGCAGGCGCGCAAATTACCCAATCCCAGAACGGGGAGGTAGTGACGAAAAATAACAATATGAAACCCTT--GTGGTTTTGTGATTGGAATGGACGGGATATAAAAACTCCCGTGAGGATCTAGTGGAGGGCAAGTCTGGTGCCAGCAGCCGCGGTAATACCAGCCTCCACAAGCATATGCAAAAGTTGCTGCGTTTAAAAAGCTCGTAGTTGGATCTGTTGATTGAGTCTCACAATCCCGATATCCTCGTA----TGAGGTG-TTGGGGAGAC--------TTGACTA----C-CTAGCT-ATCAAGGGTGCTTGCGCTTAACTGCGTCGA-GTACCCGCGATGGAGGTTTTACTTTGACTAAATTAGAGTGTTCAAAGCAGCCTTTGGGCTTGAATATCAGAGCATGGAATAATGGAAAAGGACTGTGTCCCAATCATG-TTGGTCTATGG-AGATACGGTAATGATTAACAGGGACAGTCGGGGGCATTCGTATTGCCGCGTTAGAGGTGAAATTCTTGGATCGTGGCAAGACGACCTACTGCGAAAGCATTTGCCAAGAATGTTTTCATTAATCAAGAACGAAAGTTAGAGTATTGAAGAGGATTAGATACCCTCGTAATTCTAACCATAAACGATACCTACTTGCGATCCGCCGGCGTCCT-C-TATGACTCG-CGGGGAGCTACCCCGGTAAACCAAAGTCCATTGGTTCTGGGGGAAGTATGGTTGCAAAATCGAAACTTAAAGGAATTGACGGAAGGGCACCACCAGGAGTGGAGCCTGCGGCTTAATTTGACTCAACACGGGAAAACTCACCAGGTCCAGACATAGTAAGGATTGACAGACTGA-ATCTCTTTCATGATTCTCTGGGTGGTGGTGCATGGCCGTTCTTAGTTAGTGGAGTGATCTGTCTGGTTAATTCCGATAACGAACGAGACCCCGGCCATTTAAATAGTATCAGTCA-CTC---TTGGTGGCTGCTTACTTCTTAGAGGAACCATGTGGAATA-AATACCCCANG-GAAN--TGGGGCAATAACAGGTCTGTGATGCCCTTAGATGTTCTGGGCCGCACGCGCGCTACACTGGGTGGCTCATCATGATTAT----TAGCCTGGTCCGTCAAGGTCTAGGTAATCACGGAGGGTCAC---GCCATACCTGGAATAGATTATTGCAACTATTAATCTTGAACGAGGAATTCCTAGTAAGCACCAGTCATCAGCTGGTGTTGATTACGTCCCTGCCCTTTGTACACACCGCCCGTCGCTACTACTGATTGGACGTTTAAGCGAGATCTTCGGACTCCGGGTTCATGGTTCA--TC-TG-GACCTAGA-GCTATGGGGG--AAGTAGATCAAGCTTTGGTGTNTAGAGGAAGTAAAAGTCGTAACAAGGTTTCCGTAGGTGAACCTGCGG-----------
>FR837701_Haplogonaria_viridis
-------------------------------------------------ATGCATGTCTAAGTTCA-GCG---CCTTGAACAGTGAAACCGCGAACGGCTCATTAAATCAATCGTTGTTTACTTGATAGTAAAC---TTTACTTGGATAACTGCGGTAACTCTGGAGCTAATACATGCCGAAACCCTGTCCT-------------A-----GAGGCAGGGGGCTTTTATTAGAT--TCAAGACTA-CG-CT---TCC-CGTAACT-------GGGAG-----GAATTTGTTGAACTCTGGATAACTGC---AGGACCGCAGAAGCC-------TTGTGCTGGCGGCGTATCTTCCAAGTGTTTGCCCTATCAACTTTGGACGGTAGGGTACCGGCCTACCGTGGTTGTAACGGGTAACGGGGAATCAGGGTTCGATTCCGGAGAGGGAGCCTGAGAGACGGCTACCACATCTAAGGAAGGCAGCAGGCGCGCAAATTACCCAATCCCAGAACGGGGAGGTAGTGACGAAAAATAACAATATGAAACCCTT--GTGGTTTTGTGATTGGAATGGACGGGATATAAAAACTCCCGTGAGGATCTAGTGGAGGGCAAGTCTGGTGCCAGCAGCCGCGGTAATACCAGCCTCCACAAGCATATGCAAAAGTTGCTGCGTTTAAAAAGCTCGTAGTTGGATCTGTTGATTGAGTCTCACAATCCCGACATCCTCGTA----TGAGGTG-TTGGGGAGAC--------TTGACTA----C-CTAGCT-ATCAAGGGTGCTTGCGCTTAACTGCGTCGA-GTACCCGCGATGGAGGTTTTACTTTGACTAAATTAGAGTGTTCAAAGCAGCCTTTGGGCTTGAATATCAGAGCATGGAATAATGGAAAAGGACTGTGTCCCAATCATG-TTGGTCTATGG-AGATACGGTAATGATTAACAGGGACAGTCGGGGGCATTCGTATTGCCGCGTTAGAGGTGAAATTCTTGGATCGTGGCAAGACGACCTACTGCGAAAGCATTTGCCAAGAATGTTTTCATTAATCAAGAACGAAAGTTAGAGTATTGAAGAGGATTAGATACCCTCGTAATTCTAACCATAAACGATACCTACTTGCGATCCGCCGGCGTCCT-C-TATGACTCGGCGGGGAGCTACCCCGGTAAACCAAAGTCCATTGGTTCTGGGGGAAGTATGGTTGCAAAATCGAAACTTAAAGGAATTGACGGAAGGGCACCACCAGGAGTGGAGCCTGCGGCTTAATTTGACTCAACACGGGAAAACTCACCAGGTCCAGACATAGTAAGGATTGACAGACTGA-ATCTCTTTCATGATTCTCTGGGTGGTGGTGCATGGCCGTTCTTAGTTAGTGGAGTGATCTGTCTGGTTAATTCCGATAACGAACGAGACCCCGGCCATTTAAATAGTATCGGTCA-CTC---TTGGTGGCTGCTTACTTCTTAGAGGAACCATGTGGAATA-AATACCCCAAG-GAAG--TGGGGCCATAACAGGTCTGTGATGCCCTTAGATGTTCTGGGCCGCACGCGCGCTACACTGGGTGGCTCATCATGATTAT----TAGCCTGGTCCGTCAAGGTCTAGGTAATCACCGAGGGTCAC---GCCATACCTGGAATAGATTATTGCAACTATTAATCTTGAACGAGGAATTCCTAGTAAGCACCAGTCATCAGCTGGTGTTGATTACGTCCCTGCCCTTTGTACACACCGCCCGTCGCTACTACTGATTGGACGTTTAAGCGAGATCTTCGGACTCCGGGTTCATGGTTCA--TC-TG-GACCTAGA-ACTATGGGGG--AAGTAGATCAAGCTTTGGTGTCTA--------------------------------------------------------
>FR837749_Pseudohaplogonaria_rodmani
-------------------------------------------------ATGCATGTCTAAGTTCA-GCG---CCTTGAACAGTGAAACCGCGAACGGCTCATTAAATCAATCGTTGTTTACTTGATAGTAAAC---CTTACTTGGATAACTGCGGTAACTCTGGAGCTAATACATGCCGAAACCTTGCCTC-------------T------TGGCTGGGGGCTTTTATTAGAT--TCAAGACTA-CG-CC---ACCTTGCA-AC-------GGGTG-----GATTTTGTTGAACTCTGGATAACTGC---AGGACCGCAGAAGCC-------TTGTGCTGGCGGCGTATCTTCCAAGTGTTTGCCCTATCAACTTTGGACGGTAGGGTACCGGCCTACCGTGGTTGTAACGGGTAACGGGGAATCAGGGTTCGATTCCGGAGAGGGAGCCTGAGAGACGGCTACCACATCTAAGGAAGGCAGCAGGCGCGCAAATTACCCAATCCCAGAACGGGGAGGTAGTGACGAAAAATAACAATATGAAACCCTT--GTGGTTTTGTGATTGGAATGGACGGGATATAAAAACTCCCGTGAGGATCTAGTGGAGGGCAAGTCTGGTGCCAGCAGCCGCGGTAATACCAGCCTCCACAAGCATATGCAAAAGTTGCTGCGTTTAAAAAGCTCGTAGTTGGATCTGTTGATTGAGTCTCGCAATCCCGGCATCCTCTA-----TGAGGTG-TTGGGGAGAC--------TTGACTA----C-CTAGCC-GTCAAGGGTGCTTGCGCTTAATTGCGTTGA-GTACTCGCGACGGAGGTTTTACTTTGACTAAATTAGAGTGTTCAAAGCAGCCTTTGGGCTTGGATATCAGAGCATGGAATAATGGAAAAGGACTGTGTCCCAATCATG-TTGGTCTGTGG-AGATACGGTAATGATTAACAGGGACAGTCGGGGGCATTCGTATTGCCACGTTAGAGGTGAAATTCTTGGATCGTGGCAAGACGTCCTACTGCGAAAGCATTTGCCAAGAATGTTTTCATTAATCAAGAACGAAAGTTAGAGTATTGAAGAGGATTAGATACCCTCGTAATTCTAACCATAAACGATACCTACTTGCGATCCGCCGGCGTCCT-C-ATTGACTCGGCGGGGAGCTA-CCCGGCAAACCAAAGTTTATTGGTTCCGGGGGAAGTATGGTTGCAAAATCGAAACTTAAAGGAATTGACGGAAGGGCACCACCAGGAGTGGAGCCTGCGGCTTAATTTGACTCAACACGGGAAAACTCACCAGGTCCAGACATAGTAAGGATTGACAGACTGA-ATCTCTTTCATGATTCTCTGGGTGGTGGTGCATGGCCGTTCTTAGTTAGTGGAGTGATCTGTCTGGTTAATTCCGATAACGAACGAGACCCCGGCCATTTAAATAGTATCAGTCA-CTT---TTGGTGGCTGTTTACTTCTTAGAGGAACCATGTGGAACA-AATACCCCAAG-GAAG--TGGGGCTATAACAGGTCTGTGATGCCCTTAGATGTCCTGGGCCGCACGCGCGCTACACTGGGTGCCTCAGCATGATTGT----TAGCCTGGTCCGTCAAGGTCTAGGTAATCACTGAATGGCAC---GCCATACCTGGGATAGATTATTGCAACTATTAATCTTGAACGAGGAATTCCTAGTAAGCACCAGTCATCAGCTGGTGTTGATTACGTCCCTGCCCTTTGTACACACCGCCCGTCGCTACTACTGATTGGACGTTTAAGCGAGATCTTCGGACCTCGGGCTCATGGTTCT--TT-CG-GACCTAGA-GCTATGGGCG--AAGTAGATCAAGCTTTGGTGTCTA--------------------------------------------------------
>FR837712_Kuma_albiventer
-------------------------------------------------ATGCATGTCTAAGTTCA-GCG---CCTTGAACAGTGAAACCGCGAACGGCTCATTAAATCAATCGTTGTTTACTTGATAGTAAAC---TTTACTTGGATAACTGCGGTAACTCTGGAGCTAATACATGCCGAAACCCTGTCCT-------------T-----GCGGCAGGGGGCTTTTATTAGAT--TCAAGACTA-CG-CC---TCCACGCAGAC-------GGGGG-----GATTTTGTTGAACTCTGGATAACTGC---AGGACCGCAGAAGCC-------TTGTGCTGGCGGCGTATCTTCCAAGTGTTTGCCCTATCAACTTTGGACGGTAGGGTACCGGCCTACCGTGGTTGTAACGGGTAACGGGGAATCAGGGTTCGATTCCGGAGAGGGAGCCTGAGAGACGGCTACCACATCTAAGGAAGGCAGCAGGCGCGCAAATTACCCAATCCCAGAACGGGGAGGTAGTGACGAAAAATAACAATATGAAACCCTT--GTGGTTTTGTGATTGGAATGGACGGGATATAAAAACTCCCGTGAGGATCTAGTGGAGGGCAAGTCTGGTGCCAGCAGCCGCGGTAATACCAGCCTCCACAAGCATATGCAAAAGTTGCTGCGTTTAAAAAGCTCGTAGTTGGATCTGTTGATTGAGTCTCGCAATCCCGGCATCCTCTAA----CGAGGTG-TTGGGGAGAC--------TTGACTA----C-CTAGCC-GTCAAGGGTGCTTGCGCTTAATTGCGTTGA-GTGCTCGCGACGGAGGTTTTACTTTGACTAAATTAGAGTGTTCAAAGCAGCCTTTGGGCTTGGATATCAGAGCATGGAATAATGGAAAAGGACTGTGTCCCAATCAAG-TTGGTCTGTGG-AGATACGGTAATGATTAACAGGGACAGTCGGGGGCATTCGTATTGCCACGTTAGAGGTGAAATTCTTGGATCGTGGCAAGACGTCCTACTGCGAAAGCATTTGCCAAGAATGTTTTCATTAATCAAGAACGAAAGTTAGAGTATTGAAGAGGATTAGATACCCTCGTAATTCTAACCATAAACGATACCCACTTGCGATCCGCCGGCGTCCT-C-ATTGACTCGGCGGGGAGCTA-CCCGGCAAACCAAAGTTTATTGGTTCCGGGGGAAGTATGGTTGCAAAATCGAAACTTAAAGGAATTGACGGAAGGGCACCACCAGGAGTGGAGCCTGCGGCTTAATTTGACTCAACACGGGAAAACTCACCAGGTCCAGACATAGTAAGGATTGACAGACTGA-ATCTCTTTCATGATTCTCTGGGTGGTGGTGCATGGCCGTTCTTAGTTAGTGGAGTGATCTGTCTGGTTAATTCCGATAACGAACGAGACCCCGGCCATTTAAATAGTATCGGTCA-CTT---TTGGTGTCCGCTTACTTCTTAGAGGAACCATGTGGAAAA-AATACCCCAAG-GAAG--TGGGGCTATAACAGGTCTGTGATGCCCTTAGATGTCCTGGGCCGCACGCGCGCTACACTGGGTGCCTCAGCATGATTAT----TAGCCTGGTCCGTTGAGGTCTAGGTAATCACTGAATGGCAC---GCCATACCTGGGATAGATTATTGCAACTATTAATCTTGAACGAGGAATTCCTAGTAAGCACCAGTCATCAGCTGGTGTTGATTACGTCCCTGCCCTTTGTACACACCGCCCGTCGCTACTACTGATTGGACGTTTAAGCGAGATCTTCGGACCTTGGGCTCATGGTTCA--TC-CG-GACCTAGA-GCTATGGGGG--AAGTAGATCAAGCTTTGGTGTCTA--------------------------------------------------------
>FR837737_Polycanthus_torosus
-------------------------------------------------ATGCATGTCTAAGTTCA-GCG---CCTTGAACAGTGAAACCGCGAACGGCTCATTAAATCAACCGTAGTTTACTGGATAGTAGAC---TTTACTTGGATAACTGCGGTAACTCTGGAGCTAATACATGCCGAAACCCTGCCCT-------------T-----GTGGTAGGGGGCTTTTATTAGAT--TCAAGACTA-CG-CC---ACTACGCATAC-------GGGTG-----GATTTTGTTGAACTCTGGATAACTGC---AGGACCGCAGAAGCC-------TTGTGCTGGCGGCGTATCTTCCAAGTGTTTGCCCTATCAACTTTGGACGGTAGGGTACCGGCCTACCGTGGTTGTAACGGGTAACGGGGAATCAGGGTTCGATTCCGGAGAGGGAGCCTGAGAGACGGCTACCACATCTAAGGAAGGCAGCAGGCGCGCAAATTACCCAATCCCAGCACGGGGAGGTAGTGACGAAAAATAACAATATGAAACCCTT--GCGGTTTTGTGATTGGAATGGACGGGATATAAAAACTCCCGTGAGGATCTAGTGGAGGGCAAGTCTGGTGCCAGCAGCCGCGGTAATACCAGCCTCCACAAGCATATGCAAAAGTTGCTGCGTTTAAAAAGCTCGTAGTTGGATCTGTTGATTGAGTCTCGCAATCCCGGCATCCTCTAAC---CGAGGTG-CTGGGGAGAC--------TTGACTA----C-CTAGCC-GTCAAGGGTGCTTGCGCTTAACTGCGTCGA-GTACTCGCGACGGAGGTTTTACTTTGACTAAATTAGAGTGTTCAAAGCAGCCTTTGGGCTTGGATATCTGAGCATGGAATAATGGAAAAGGACTGTGTCCCAATCAAG-TTGGTCTGTGG-AGATACGGTAATGATTAACAGGGACAGTCGGGGGCATTCGTATTGCCACGTTAGAGGTGAAATTCTTGGATCGTGGCAAGACGTCCTACTGCGAAAGCATTTGCCAAGAATGTTTTCATTAATCAAGAACGAAAGTTAGAGTATTGAAGAGGATTAGATACCCTCGTAATTCTAACCATAAACGATACCTACTTGCGATCCGCCGGCGTCCT-C-ATTGACTCGGCGGGGAGCTA-CCCGGCAAACCAAAGTTTATTGGTTCCGGGGGAAGTATGGTTGCAAAATCGAAACTTAAAGGAATTGACGGAAGGGCACCACCAGGAGTGGAGCCTGCGGCTTAATTTGACTCAACACGGGAAAACTCACCAGGTCCAGACATAGTAAGGATTGACAGACTGA-ATCTCTTTCATGATTCTCTGGGTGGTGGTGCATGGCCGTTCTTAGTTAGTGGAGTGATCTGTCTGGTTAATTCCGATAACGAACGAGATCCCGGCCATTTAAATAGTATCGGTCA-CTT---CTGGTGTCCGTTTACTTCTTAGAGGAACCATGTGGAATA-AATACCCCAAG-GAAG--TGGGGCTATAACAGGTCTGTGATGCCCTTAGATGTCCTGGGCCGCACGCGCGCTACACTGGGTGCCTCAGCATGATTGT----TAGCCTGGTCCGTTGAGGTCTAGGTAATCACTGAATGGCAC---GCCATACCTGGGATAGATTATTGCAACTATTAATCTTGAACGAGGAATTCCTAGTAAGCACCAGTCATCAGCTGGTGTTGATTACGTCCCTGCCCTTTGTACACACCGCCCGTCGCTACTACTGATTGGACGTTTAAGCGAGATCTTCGGACCTCGGGTTCATGGTTCA--CC-CG-GACCTAGA-GCTATGGGGG--AAGTAGATCAAGCTTTGGTGTCTA--------------------------------------------------------
>FR837705_Haploposthia_vandula
-------------------------------------------------ATGCATGTCTAAGTTCA-GCG---CCTTGAACAGTGAAACCGCGAACGGCTCATTAAATCAATCGTTGTTTACTTGATAGTTATT---TTTACTTGGATAACTGCGGTAACTCTGGAGCTAATACATGCCGAATCCGCTGTCT-------------T-----CGGACAGGGGGCTTTTATTAGAT--TCAAGATCA-CG-CC---GGGACTAAGTT---------CCG-----GATTTTGTTGAACTCTGGATAACTGC---AGGACCGCAGAAGCC-------TTGTGCTGGCGGCGTATCTTCCAAGTGTTTGCCCTATCAACTTTGGACGGTAGGGTACCGGCCTACCGTGGTTGTAACGGGTAACGGGGAATCAGGGTTCGATTCCGGAGAGGGAGCCTGAGAGACGGCTACCACATCTAAGGAAGGCAGCAGGCGCGCAAATTACCCAATCCCCGAACGGGGAGGTAGTGACGAAAAATAACAATATGAAGCCCTT--GTGGTTTTGTGATTGGAATGGACGGGATATAAAAACTCCCGTGAGGATCTAGTGGAGGGCAAGTCTGGTGCCAGCAGCCGCGGTAATACCAGCCTCCACAAGCATATGCAAAAGTTGCTGCGTTTAAAAAGCTCGTAGTTGGATCTGTTGGGTGGGTCTCGTACACTCGGTGTCCTCCTT----GGAGGTA-CCGGGGAGAC--------TCGGCTA----C-CTAGCC-ATCAAGGGTGGTTGCGCTTAACTGTGTCGA-CCACTCGCGATGGTAGTTTTACTTTGACTAAATTAGAGTGTTCAAAGCAGCCTTTGGGCTTGAATATTAGAGCATGGAATAATGGAAAAGGACTGTGTCCCTATACTG-CTGGTCTGTAG-AGATACGGTAATGATTAACAGGGACAGTCGGGGGCATTCGTATTGCCACGTTAGAGGTGAAATTCTTGGATCGTGGCAAGACGTCCTACTGCGAAAGCATTTGCCAAGAATGTTTTCATTAATCAAGAACGAAAGTTAGAGTATTGAAGAGGATTAGATACCCTCGTAATTCTAACCATAAACGATACCTACTTGCGATCCGCCGGCGTCCT-C-ATTGACTCGGCGGGGAGCTA-CCCGGAAAACCAAAGTTCATTGGTTCCGGGGGAAGTATGGTTGCAAAATCGAAACTTAAAGGAATTGACGGAAGGGCACCACCAGGAGTGGAGCCTGCGGCTTAATTTGACTCAACACGGGAAAACTCACCAGGTCCAGACATCGTAAGGATTGACAGACTGA-ATCTCTTTCATGATTCGCTGGGTGGTGGTGCATGGCCGTTCTTAGTTAGTGGAGTGATCTGTCTGGTTAATTCCGATAACGAACGAGATCCCGGCCATTTAAATAGTATCAGTCA-CTT---TTGGTGGCTGCTTACTTCTTAGAGGAACTGTGTGGAATACAATACCCCAAG-GAAG--TGGGGCTATAACAGGTCTGTGATGCCCTTAGATGTTCTGGGCCGCACGCGCGCTACACTGGGTGCCTGAGCATGATTTT----TAGCCTGGTCCCTTGTGGTCTAGGTAATCACTAAATGGTAC---GCCATACCTGGGATAGATTATTGCAACTATTAGTCTTGAACGAGGAATTCCTAGTAAGCACCAGTCATCAGCTGGTGTTGATTACGTCCCTGCCCTTTGTACACACCGCCCGTCGCTACTACTGATTGGACGTTTAAGCGAGATCTTTGGACCCCGGGTTCATGGTTCT--TC-CG-AACCTAGA-ACTATGGGAG--AACTAGATCAAGCTTTGGTGTCTA--------------------------------------------------------
>OTU_DS_38870
-------------------------------------------------------------------------------------------------------------------------------------------------------------------------------------------------------------------------------------------------------------------------------------------------------------------------------------------------------------------------------------------------------------------------------------------------------------------------------------------------------------------------------------------------------------------------------------------------------------------------------------------------------------------------------------------------------------------------------------------------------------------------------------------------------------------------------------------------------------------------------------------------------------------------------------------------------------------------------------------------------------------------------------------------------------------------------------------------------------------------------------------------------------------------------------------------------------------------------------------------------------------------------------------------------------------------------------------------------------------------------------------------------------------------------------AGTGGAGTGATCTGTCTGGTTAATTCCGATAACGAACGAGATCCCGGCCATTTAAATAGCTTCGGTCA-CTTT--TCAGTGTCCGTTTGCTTCTTAGAGGAACCATGTGGAAAC-AATACCACAAG-GAAG--TGGGGCTATAACAGGTCTGTGATGCCCTTAGATGTCCTGGGCCGCACGCGCGCTACACTGGGTTCCACAGCATGATTGT----TCACCTGGTCCGCTAAGGTCTAGGTAATCACTGAATGGAAC---GCCATACTTGGGATAGATTATTGCAATTTTTAATCTTAAACGAGGAATTCCTAGTAAGCGCCAGTCAACAGCTGGCGTTG------------------------------------------------------------------------------------------------------------------------------------------------------------------------------------------------------
>OTU_DS_31885
-------------------------------------------------------------------------------------------------------------------------------------------------------------------------------------------------------------------------------------------------------------------------------------------------------------------------------------------------------------------------------------------------------------------------------------------------------------------------------------------------------------------------------------------------------------------------------------------------------------------------------------------------------------------------------------------------------------------------------------------------------------------------------------------------------------------------------------------------------------------------------------------------------------------------------------------------------------------------------------------------------------------------------------------------------------------------------------------------------------------------------------------------------------------------------------------------------------------------------------------------------------------------------------------------------------------------------------------------------------------------------------------------------------------------------------AGTGGAGTGATCTGTCTGGTTAATTCCGATAACGAACGAGATCCCGGCCATTTAAATAGCTTCGGTCA-CTTT--TCAGTGTCCGTTTGCTTCTTAGAGGAACCATGTGGAAAC-AATACCACAAG-GAAG--TGGGGCTATAACAGGTCTGTGATG-CCTTAGATGTCCTGGGCCGCACGCGCGCTACACTGGGTTCCACAGCATGATTGT----TCACCTGGTCCGTCAAGGTCTAGGTAATCACTGAATGGAAC---GCCATACTTGGGATAGATTATTGCAATTATTAATCTTAAACGAGGAGTTCCTAGTAAGCGCCAGTCAACAGCTGGCGTTG------------------------------------------------------------------------------------------------------------------------------------------------------------------------------------------------------
>OTU_DS_24184
-------------------------------------------------------------------------------------------------------------------------------------------------------------------------------------------------------------------------------------------------------------------------------------------------------------------------------------------------------------------------------------------------------------------------------------------------------------------------------------------------------------------------------------------------------------------------------------------------------------------------------------------------------------------------------------------------------------------------------------------------------------------------------------------------------------------------------------------------------------------------------------------------------------------------------------------------------------------------------------------------------------------------------------------------------------------------------------------------------------------------------------------------------------------------------------------------------------------------------------------------------------------------------------------------------------------------------------------------------------------------------------------------------------------------------------AGTGGAGTGATCTGTCTGGTTAATTCCGATAACGAACGAGATCCCGGCCATTTAAATAGCTTCGGTCA-CTTC--TATGTGTCCGTTTGCTTCTTAGAGGAACCATGTGGAAAC-AATACCACAAG-GAAG--TGGGGCTATAACAGGTCTGTGATGCCCTTAGATGTTCTGGGCCGCACGCGCGCTACACTGGGTGCCTCAGCATGATTTG----CTACCTGGTCCGCCAAGGTCTAGGTAATCACTGAATGGCAC---GCCATACTTGGGATAGATTATTGCAATTTTTAATCTCAAACGAGGAATTCCTAGTAAGCGTCAGTCATCAGCTGGCGTTG------------------------------------------------------------------------------------------------------------------------------------------------------------------------------------------------------
>AY078375_Pseudaphanostoma_smithrii
----------------------TCATATGCTTGTCTCAAAGATTAAGCC-TGCATGTCTAAGTTCA-GCT---TTTTGAACAGTGAAACCGCGAACGGCTCATTAAATCAGTCTTGGTTTATTTGATAGTAAAC---CGTACTTGGATAACTGCGGTAACTCTGGAGCTAATACTTGCTAAAACCCTGGAGT------------------ACAGCAGGGGAGCTTTTATTAGAT--TCAAGACTA-CG-AC---TCCCCGATAAA-------GGGTG-----TTACTTGGTGAACTCTGGATAACTGC---AGGACCCCAGATGCC-------TTGAGCAGGGGGTGTATCTTTCAAGTGTCTGCCCTATCAACTTTGGACGGTAGTGTATCGGACTACCGTGGTTGTAACGGGTAACGGGGAATCAGGGTTCGATTCCGGAGAGGGAGCCTGAGAGACGGCTACCACATCTAAGGAAGGCAGCAGGCGCGCAAATTACCCAATCCCAGAACGGGGAGGTAGTGACCAAAAATAACAATATGATGCCTTA---CGGTATTGTGATTGGAATGGAAGGGATGTAAAATCTCCCTTGAGGATCTAGTGGAGGGCAAGTCTGGTGCCAGCAGCCGCGGTAATACCAGCATCCACAAGCATATACAAAAGTTGCTGCGTTTAAAAAGCTCGTAGTTGGATCTGCTAATTGAGTCTCGTTCACCCAAGGTATCCTTA----ACTGGTGCTTGGGGAGAC--------TTGGTTA----C-CTTGCT-GTCGAGAGTGCTTGCGCTTAATTGTGTTGA-GTACTCGAGACAGAGGTTTTACTTTGAATAAATTAGAGTGTTCAAAGCAGCCTTTGGGCTTGGATATCAGAGCATGGAATAATGGAAAAGGACTGTGTCCCAATCATG-TTGGTCTGTGG-AGATACGGTAATGATTAACAGGGACAGGCGGGGGCATTCGTATTGCTACGTTAGAGGT-AAATTCTTGGATCGTAGCAAGACGGACTAC---------------------TTGTTTTATTAATAAAGAACGAAAGTTAGAGTATTGAAGAGGATTAGATACCCTCGTAATTCTAACCATAAACGATACATACTTGCGATCCGCCAGAGTCCT-C-AACGACCTGGCGGGAAGCTA-CCCGGGAAACCAAAGTGCATTTGTTCCGGGGGAAGTATGGTTGCAAAATCGAAACTTAAAGGAATTGACGGAAGGGCACCACCAGGAGTGGAGCCTGCGGCTTAATTTGACTCAACACGGGAAAACTCACCAGGTCCAGACATAGTTAGGATTGACAGACTGA-ATCTCTTTTATGATTCTATGGGTGGTGGTGCATGGCCGTTCTTAGTTAGTGGAGTGATCTGTCTGGTTAATTCCGATAACGAACGAGATCCCGGCCATTTAACTAGCTTCGTTCA-CTT---TATGTGTTCGTGTGCTTCTTAGAGGAACCATGTGGAAAC-AATACCACAAG-GAAG--TGGGGCTATAACAGGTCTGTGATGCCCTTAGATGTCCTGGGCCGCACGCGCGCTACACTGGGTACCTCAGCATGATTGT----TAACCTGGTCCGCCATGGTCTAGGTAATCACTGAATGGTAC---GCCATACTTGGGATAGATTATTGCAATTATTAATCTTAAACGAGGAATTCCTAGTAAGCGCCAGTCATCAGCTGGCGTTGATTACGTCCCTGCCCTTTGTACACACCGCCCGTCGCTACTACTGATTGGACGTTTAAGCGAGACCTTCGGACTCCTAGCGCATGATC----TT-CG-GTGAAAGC-GCTGTGGGGG--AAGTAGATCTAGCTTTGGTGTCTAGAGGAAGTAAAAGTCGTANCAN----------------------------------
>FR837700_Haplogonaria_sp.
-------------------------------------------------ATGCATGTCTAAGTTCA-GCT---TTTTGAACAGTGAAACCGCGAACGGCTCATTAAATCAGTCTTGGTTTATTTGATAGTAAAC---CGTACTTGGATAACTGCGGTAACTCTGGAGCTAATACTTGCTAAAACCCTGGTCT-------------------CAGCAGGGGAGCTTTTATTAGAT--TCAAGACTA-CG-AT---GGCCCTATGTG-------GGTTG-----TTACTTGGTGAACTCTGGATAACTGC---AGGACCCCAGATGCC-------TTGAGCAGGGGGCGTATCTTTCAAGTGTCTGCCCTATCAACTTTGGACGGTAGTGTATCGGACTACCGTGGTTGTAACGGGTAACGGGGAATCAGGGTTCGATTCCGGAGAGGGAGCCTGAGAGACGGCTACCACATCTAAGGAAGGCAGCAGGCGCGCAAATTACCCAATCCCAGAACGGGGAGGTAGTGACGAAAAATAACAATATGATGCCTTA---CGGTATTGTGATTGGAATGGAAGGGACGTAAAATCTCCCTTGAGGATCTAGTGGAGGGCAAGTCTGGTGCCAGCAGCCGCGGTAATACCAGCATCCACAAGCATATACAAAAGTTGCTGCGTTTAAAAAGCTCGTAGTTGGATCTGCTAATTGAGTCTCGTGATCCCTGCTTATCCTTT----ATTGGTATCAGGGGAGAC--------TTGGTTA----C-CTTGCC-GTCGAGGGTGCTTGCGCTTAATTGTGTTGA-GTACTCGAGACGGAGGTTTTACTTTGAATAAATTAGAGTGTTCAAAGCAGCCTTTGGGCTTGGATATCAGAGCATGGAATAATGGAAAAGGACTGTGTCCCAATCATG-TTGGTCTGTGG-AGATACGGTAATGATTAACAGGGACAGGCGGGGGCATTCGTATTGCTACGTTAGAGGTGAAATTCTTGGATCGTAGCAAGACGGACTACTGCGAAAGCATTTGCCAAGAATGTTTTCATTAATCAAGAACGAAAGTTAGAGTATTGAAGAGGATTAGATACCCTCGTAATTCTAACCATAAACGATACATACTTGCGATCCGCCAGAGTCCT-C-AACGACCTGGCGGGAAGCTA-CCCGGGAAACCAAAGTGCATTTGTTCCGGGGGAAGTATGGTTGCAAAATCGAAACTTAAAGGAATTGACGGAAGGGCACCACCAGGAGTGGAGCCTGCGGCTTAATTTGACTCAACACGGGAAAACTCACCAGGTCCAGACATAGTTAGGATTGACAGACTGA-ATCTCTTTTATGATTCTATGGGTGGTGGTGCATGGCCGTTCTTAGTTAGTGGAGTGATCTGTCTGGTTAATTCCGATAACGAACGAGATCCCGGCCATTTAACTAGCTTCGTTCA-CTT---TATGTGTTCGTGTGCTTCTTAGAGGAACCATGTGGAAAC-AATACCACAAG-GAAG--TGGGGCTATAACAGGTCTGTGATGCCCTTAGATGTCCTGGGCCGCACGCGCGCTACACTGGGTGCCTCAGCATGATTGT----TAACCTGGTCCGTCAAGGTCTAGGTAATCACTGAATGGCAC---GCCATACTTGGGATAGATTATTGCAATTATTAATCTTAAACGAGGAATTCCTAGTAAGCGCCAGTCATCAGCTGGCGTTGATTACGTCCCTGCCCTTTGTACACACCGCCCGTCGCTACTACTGATTGGACGTTTAAGCGAGACCTTCAGACTCCTAGCGCATGATC----TT-CG-GTGAAAGC-GCTGTGGGGG--AAGTAGATCTAGCTTTGGTGTCTA--------------------------------------------------------
>KF578485_Pseudaphanostoma_hyalinorhabdoida
-------------------------------------------------ATGCATGTCTAAGTTCA-GCT---TTTTGAACAGTGAAACCGCGAACGGCTCATTAAATCAGTCTTGGTTTATTTGATAGTAAAC---CGTACTTGGATAACTGCGGTAACTCTGGAGCTAATACTTGCTAGAACCGTGGTCT-------------------CAGCACGGGAGCTTTTATTAGAT--TCAAGACTA-CG-AA---TCGACTAGAGA-------GGTCG---TTTTACTTGGTGAACTCTGGATAACTGC---AGGACCCCAGATGCC-------TTGAGCAGGGGGCGTATCTTTCAAGTGTCTGACCTATCAACTTTGGACGGTAGTGTATCGGACTACCGTGGTTGTAACGGGTAACGGGGAATCAGGGTTCGATTCCGGAGAGGGAGCCTGAGAGACGGCTACCACATCTAAGGAAGGCAGCAGGCGCGTAAATTACCCAATCCCAGAACGGGGAGGTAGTGACGAAAAATAACAATATGATGCCTTA---CGGTATTGTGATTGGAATGGAAGGGACTTAAAAACTCCCTTGAGGATCTAGTGGAGGGCAAGTCTGGTGCCAGCAGCCGCGGTAATACCAGCATCCACAAGCATATACAAAAGTTGCTGCGTTTAAAAAGCTCGTAGTTGGATCTGCTAATTGAGCTTCGTGCTCCCGAGTTAACCTTC----ATTGGTGCTTGGGGAGGC--------TTGGTTA----C-CTCGCC-GTCGAGGGTGCTTGCGCTTAATTGTGTTGA-GTACTCGAGACGGAGGATTTACTTTGAATAAATTAGAGTGTTCAAAGCAGCCTTTGGGCTTGGATATCAGAGCATGGAATAATGGAAGAGGACTGTGTCCCAATCATG-TTGGTCTGTGG-AGATACGGTAATGATTAACAGGGACAGGCGGGGGCATTCGTATTGCTACGTTAGAGGTGAAATTCTTGGATCGTAGCAAGACGGACTACTGCGAAAGCATTTGCCAAGAATGTTTTCATTAATCAAGAACGAAAGTTAGAGTATTGAAGAGGATTAGATACCCTCGTAATTCTAACCATAAACGATACATACTTGCGATCCGCCAGAGTCCT-C-AACGACCTGGCGGGAAGCTA-CCCGGGAAACCAAAGTGCATTTGTTCCGGGGGAAGTATGGTTGCAAAATCGAAACTTAAAGGAATTGACGGAAGGGCACCACCAGGAGTGGAGCCTGCGGCTTAATTTGACTCAACACGGGAAAACTCACCAGGTCCAGACATAGTTAGGATTGACAGACTGA-ATCTCTTTTATGATTCTATGGGTGGTGGTGCATGGCCGTTCTTAGTTAGTGGAGTGATCTGTCTGGTTAATTCCNATAACGAACGAGATCCCGGCCATTTAAATAGCTACGTTCA-CTT---TACGTGTTCGTTTGCTTCTTAGAGGAACCATGTGGAAAC-AATACCACAAG-GAAG--TGGGGCTATAACAGGTCTGTGATGCCCTTAGATGTTCTGGGCCGCACGCGCGCTACACTGGGTACCTTAGCATGAA-AC----ATACCTGGTCCGTCATGGTCTAGGTAATCACTGAATGGTAC---GCCATACCTGGGATAGATTATTGCAATTATTAATCTTGAACGAGGAATTCCTAGTAAGCTCCAGTCATCAGCTGGAGTTGATTACGTCCCTGCCCTTTGTACACACCGCCCGTCGCTACTACTGATTGGACGTTTAAGCGAGACCTTCGGACTCCTAGCGCATGATC----TT-CG-GTGAAAGC-GCTGTGGGGG--AAGTAGATCTAGCTTTGGTGTCTA--------------------------------------------------------
>FR837744_Proporus_carolinensis
-------------------------------------------------ATGCATGTCTAAGTTCA-GCC---TGAAGAACAGTGAAACCGCGAACGGCTCATTAAATCAGTCATGGTTTATATGATATTTAA--CACTTACTTGGATAACTGCGGTAACTCTGGAGCTAATACATGCTATGTGCCTCT----------------------TCGGAGGAGTGCTTTTATTAGAA--TCAAGACTA-TG-CC---TCCTTGTTTAA--------GGTG-----GATTTAGTTGAACTCTGGATAACTGC---AGGATCGCAGAGGCC-------TTGTGCCGGCGACGTATCATTCAAGTGTCTGCCCTATCAACTTTGGACGGTAGTGTACCGGACTACCGTGGTTGTAACGGGTAACGGGGAATCAGGGTTCGATTCCGGAGAGGGAGCCTGAGAGACGGCTACCACATCTAAGGAAGGCAGCAGGCGCGTAAATTACCCAATCCCAGAACTGGGAGGTAGTGACGAAAAATAACAATATGAGGCCTTC---GGGTCTTGTGATTGGAATGGACGGGATATAAAATCTCCCGTGAGGATCTAGTGGAGGGCAAGTCTGGTGCCAGCAGCCGCGGTAATACCAGCATCCACAAGCATATACAAAAGTTGCTGCGTTTAAAAAGCTCGTAGTTGGATCTGTTAGTTAAGTCTCGTACACTCGA-TTAACCTTA----ACAGGTG-TCGGGGAGAC--------TTGGGCA----C-CTAGCT-GTCGAGAGTGCTTGCGCTTAATTGTGTTGA-GTACTCGAGACGGAAGTTTAACTTTGACTAAATTAGAGTGTTCAAAGCAGCCTTTGGGCTTGAATATTAGAGCATGGAATAATGGAAGAGGACTGTGTCCCAATCATG--TGGTCTATGG-TGACACGGTAATGATTAACAGGGACAGTCGGGGGCATTCGTATTGCCGCGTTAGAGGTGAAATTCTTGGATCGTGGCAAGACGGACTACTGCGAAAGCATTTGCCAAGAATGTTTTCATTAATCAAGAACGAAAGTTAGAGTATTGAAGAGGATTAGATACCCTCGTAATTCTAACCATAAACGATACCTACTTGCGATCCGCCGGCGTCCT-T-ATTGACCCGGCGGGAAGCTA-CTCGGGAAACCAAAGTGCATTGGTTCCGGGGGAAGTATGGTTGCAAAATCGAAACTTAAAGGAATTGACGGAAGGGCACCACCAGGAGTGGAGCCTGCGGCTTAATTTGACTCAACACGGGAAAACTCACCAGGTCCAGACATAGTAAGGATTGACAGACTGA-ATCTCTTTCATGATTCTATGGGTGGTGGTGCATGGCCGTTCTTAGTTAGTGGAGTGATCTGTCTGGTTAATTCCGATAACGAACGAGATCCCGGCCATTTAAATAGTATCGGTTA-CTT----TAGTAATCGTTTACTTCTTAGAGGAACCATGTGGAAAA-ACTACCCCAAG-GAAG--TGGGGCTATAACAGGTCTGTGATGCCCTTAGATGTCCTGGGCCGCACGCGCGCTACACTGGGTGCTATAGCATGATTAT----TAGCCTGGTCCGCTAAGGTCTAGGTAATCACTTAAGAGCAC---GCCATACCTGGGATTGATTATTGCAACTTTTAATCATGAACGAGGAATTCCTAGTAAGCACCAGTCATCAGCTGGTGTTGATTACGTCCCTGCCCTTTGTACACACCGCCCGTCGCTACTACTGATTGGACGTTTAAGCGAGATCTTTGAAACTTTGGTTCGTGGTT----TT-CG-GACCTAGA-ACTACAAGTG--AAGTAGATCTAGCTTTGGTGTCTA--------------------------------------------------------
>FR837743_Proporus_brochii
-------------------------------------------------ATGCATGTCTAAGTTCA-GCC---TTTGGAACAGTGAAACCGCGAACGGCTCATTAAATCAGTCATGGTTTATATGATATTTAA--CACTTACTTGGATAACTGCGGTAACTCTGGAGCTAATACATGCTACGTGCCTCT----------------------CCGGAGGAGTGCTTTTATTAGAA--TCAAGACTA-TG-CC---TCCTTGTTTAA--------GATG-----GCTTTAGTTGAACTCTGGATAACTGC---AGGATCGCAGAGGCC-------TTGTGCCGGCGACGTATCATTCAAGTGTCTGCCCTATCAACTTTGGACGGTAGTGTACCGGACTACCGTGGTTGTAACGGGTAACGGGGAATCAGGGTTCGATTCCGGAGAGGGAGCCTGAGAGACGGCTACCACATCTAAGGAAGGCAGCAGGCGCGTAAATTACCCAATCCCAGAACTGGGAGGTAGTGACGAAAAATAACAATATGAGGCCTTT--ATGGTCTTGTGATTGGAATGGACGGGATATAAAATCTCCCGTGAGGATCTAGTGGAGGGCAAGTCTGGTGCCAGCAGCCGCGGTAATACCAGCATCCACAAGCATATACAAAAGTTGCTGCGTTTAAAAAGCTCGTAGTTGGATCTGTTTGTTTAGTCTCGTACATCTCG-GCAACCTTT----ACAGGTG-TCGGGGAGAC--------TTGAGCA----C-CTAGCC-GTTGAGAGTGCTTGCGCTTGACTGTGTTGA-GTACTCGAGACGGAAGTTTAACTTTGACTAAATTAGAGTGTTCAAAGCAGCCTTTGGGCTTGAATATTAGAGCATGGAATAATGGAAGAGGGCTGTGTCCCAATCATG--TGGTCTATGG-TGATACGGTAATGATTAACAGGGACAGTCGGGGGCATTCGTATTGCCGCGTTAGAGGTGAAATTCTTGGATCGTGGCAAGACGGACTACTGCGAAAGCATTTGCCAAGAATGTTTTCATTAATCAAGAACGAAAGTTAGAGTATTGAAGAGGATTAGATACCCTCGTAATTCTAACCATAAACGATACCTACTTGCGATCCGCCGGCGTCCT-C-ATTGACTCGGCGGGAAGCTA-CTCGGCAAACCAAAGTCCATTGGTTCCGGGGGAAGTATGGTTGCAAAATCGAAACTTAAAGGAATTGACGGAAGGGCACCACCAGGAGTGGAGCCTGCGGCTTAATTTGACTCAACACGGGAAAACTCACCAGGTCCAGACATAGTAAGGATTGACAGACTGA-ATCTCTTTCATGATTCTATGGGTGGTGGTGCATGGCCGTTCTTAGTTAGTGGAGTGATCTGTCTGGTTAATTCCGATAACGAACGAGATCCCGGCCATTTAAATAGTATCTGACA-CATT--ATGGTGTTAGTCTACTTCTTAGAGGAACCATGTGGAAAA-ACTACCCCAAG-GAAG--TGGGGCTATAACAGGTCTGTGATGCCCTTAGATGTCCTGGGCCGCACGCGCGCTACACTGGGCGCTGCTGCGTGATTAT----TAGCCTGGTCCGATAAGGTCTAGGTAATCATAGAGTAGCAC---ACCATACCTGGGATTGATTATTGCAACTTTTAATCATGAACGAGGAATTCCTAGTAAGCACCAGTCATCAGCTGGTGTTGATTACGTCCCTGCCCTTTGTACACACCGCCCGTCGCTACTACTGATTGGACGTTTAAGCGAGATCTTTGAAACTTTGGTTCATGGTT----TT-CG-GACCTAGA-GCTACAGGTG--AAGTAGATCTAGCTTTGGTGTCTA--------------------------------------------------------
>FR837742_Proporus_bermudensis
-------------------------------------------------ATGCATGTCTAAGTTCA-GCA---TAATGGACAGTGAAACCGCGAACGGCTCATTAAATCAGTCTTGGTTTATTTGATAGATAAACAAATTACTTGGATAACTGCGGTAACTCTGGAGCTAATACATGCTAAACCCCGACCAT-----------------TTTGTTCGGGAAGCTTTTATTA---GTCAAAGACTA-CT-GC---TATGCAGAAGC--------ATAG-----TAATTAGTTGAACTCTGGATAACTGC---AGGACCGCAGAAGCC-------TTGTGCTGGCGGCGTATCATTCAAGTGTCTGCCCTATCAACTTTGGATGGTAGTGTACCGGACTACCATGGTTGTAACGGGTAACGGGGAATCAGGGTTTGATTCCGGAGAGGGAGCCTGAGAGACGGCTACCACATCTAAGGAAGGCAGCAGGCGCGTAAATTACCCAATCCCAGAACGGGGAGGTAGTGACGAAAAATAACAATATGAAGCCTTA---TGGTTTTGTGATTGGAATGGACGGGATATAAAATCTCCCGTGAGGATCTAGTGGAGGGCAAGTCTGGTGCCAGCAGCCGCGGTAATACCAGCCTCCACAAGCATATACAAAAGTTGCTGCGTTTAAAAAGCTCGTAGTTGGATCTGTTGATTGAGTCTCGATCACCCGG-ATAACCGTA------AGGTG-CCGGGGAGAC--------TTGAGCA----C-CTAGCC-GTCGAGGGTACTTGCGCTTAATTGTGTTGA-GTACTCGAGACGGAGATGTAACTTTGACTAAATTAGAGTGTTCAAAGCAGCCTTTGGGCTTGAATAATAGAGCATGGAATAATGGAAAAGGGCTGTGTCCCAATTTAG-TTGGTCTATGG-AGATACGGTAATGATTAATAGGGACAGTCGGGGGCATTTGTATTGCCGCGTTAGAGGTGAAATTCTTGGATCGTGGCAAGACAAACTACTGCGAAAGCATTTGCCAAGAATGTTTTCATTAATCAAGAACGAAAGTTAGAGTATTGAAGAGGATTAGATACCCTCGTAATTCTAACCATAAACGATACCTACTTGCGATCCGCCGGCGTCCT-T-ATTGACTCGGCGGGAAGCTA-TCCGGAAAACCAAAGTGTATTTGTTCCGGGGGAAGTATGGTTGCAAAATCGAAACTTAAAGGAATTGACGGAAGGGCACCACCAGGAGTGGAGCCTGCGGCTTAATTTGACTCAACACGGGAAAACTCACCAGGTCCAGACATAGTAAGGATTGACAGACTGA-ATCTCTTTCATGATTCTATGGGTGGTGGTGCATGGCCGTTCTTAGTTAGTGGAGTGATCTGTCTGGTTAATTCCGATAACGAACGAGATCCCGGCCATTTAAATAGTGTCGATCA-CTT---TTGGTGGTCGTTTACTTCTTAGAGGAACCATGTGGAAAA-TCTACCCCAAG-GAAG--TGGGGCTATAACAGGTCTGTGATGCCCTTAGATGTCCTGGGCCGCACGCGCGCTACACTGGGTGCTTCAGCATGATTGT----TAGCCTGGTCCGATAAGGTCTAGGTAATCACTGAATAGCAC---ACCATACCTGGGATTGATTATTGCAATTATTAATCATGAACGAGGAATTCCTAGTAAGCACCAGTCATCAGCTGGTGTTGATTACGTCCCTGCCCTTTGTACACACCGCCCGTCGCTACTACTGATTGGACGTTTAAGCGAGGTTTTCAGAACCTTGGTTCATGGTT----TT-CG-GACCTAGA-ACTGATGGTG--AAGTAAATCTAGCTTTGGTGTCTA--------------------------------------------------------
>OTU_DS_30739
-------------------------------------------------ATGCATGTCTAAGTTCA-GCT---ATGTGAACAGTGAAACCGCGAACGGCTCATTAAATCAGTCTTGGTTTATTTGATAGATAC--CATTTACTTGGATAACTGCGGTAACTCTGGAGCTAATACATGCTAAACCCTGCT----------------------TCGGCAGGAAGCTTTTATTAGAC--TTAAGACTA-CG-CT---TCCCTTTTTAG--------GGAG-----GAATAAATTGAAATCTGGATAACTGC---AGGACCGCAGAAGCC-------TTGTGCTGGCGGCGTATCATTCAAGTGTCTGCCCTATCAACTTTGGACGGTAGTGTACCGGACTACCGTGGTTGTAACGGGTAACGGGGAATCAGGGTTCGATTCCGGAGAGGGAGCCTGAGAGACGGCTACCACA----------------------------------------------------------------------------------------------------------------------------------------------------------------------------------------------------------------------------------------------------------------------------------------------------------------------------------------------------------------------------------------------------------------------------------------------------------------------------------------------------------------------------------------------------------------------------------------------------------------------------------------------------------------------------------------------------------------------------------------------------------------------------------------------------------------------------------------------------------------------------------------------------------------------------------------------------------------------------------------------------------------------------------------------------------------------------------------------------------------------------------------------------------------------------------------------------------------------------------------------------------------------------------------------------------------------------------------------------------------------------------------------------------------------------------------------------------------------------------------------------------
>FR837713_Kuma_viridis
-------------------------------------------------ATGCAAGTGTAAGTTCA-GCA---ATATTAAT-GTGAAACCGCGAACGGCTCATTAAATCAGTCTTAGTTTATTTGGTAGTGAAA---TTTACCTGGATAACTGCGGTAACCCTGGAGCTAATACATGCTAAGATCCTTT---------------------------GGATAGCTTTTATTAGAT----AAGACTG-CG-AT---CCC---AGCAA--------TGGG-----ATTTTTTTTGAACTGTGAATAACTGA---ATGACCGTAGAAGCC-------TAGTGTTGGCGGCGTACCATTCAAGTGTCTGCCCTATCAACTTTTGACGGTAGTGTACCGGACTACCGTGGTTGTAACGGGTAACGGAGAATTAGGGTTTGATTCCGGAGAGGGAGCCTTAGAAACGGCTACCACATCTAAGGAAGGCAGCAGGCGCGCAAATTACCCAATCCCAGAGTGGAGAGGTAGTGACGAAAAATAACAATATGAAGCCCTT--GTGGTTTTGTGATTGGAATGGGCGGTATATAAAATCTTCCGCGAGGATCTAGTGGAGGGCAAGTCTGGTGCCAGCAGCCGCGGTAATACCAGCATCCACAAGCATATACAAAAGTTGCTGCGTTTAAAAAGCTCGTAGTTGGATCTGTTGATAGAGTCTGTTTAACCCTG-TCACTATTA------CAGTG-CGGGGTAGAT--------TCAGTCA----C-CTAGCC-GCCGAAAGTACTTGCGCTTAAGTGTGTCGA-GTACTGGAGGTGGATGTTTAACTTTGACTAAAGTAGAGTGTTCAAAGCAGCCTTTGGGCTTGAATATCAGAGCATGGAATAATGGAATAAGGCAGTGTCCCAATTTCG-TTGGTCTGTGG-AGATGCGGTAATGATTGAAAGGAACGGTCGGGGGCATTCGTATTGTCACGTTAGAGGTGAAATTCTTGGATCGTGGCACGACGAACTACTGCGAAAGCATTTGCCAAGTATGTTTTCATTAATCAAGAACGAAAGTTAGAGTATTGAAGAGGATTAGATACCCTCGTAATTCTAACCATAAACGATACTTACTTGCGATCCGCAGATGTCCT-C-AATGACTCGGCGGGAAGCTA-CCCGGTAAACCAAAGTGTATTTGTTCCGGGGGAAGTATGGTTGCAAAATCGAAACTTAAAGGAATTGACGGAAGGGCACCACCAGGAGTGGAGCCTGCGGCTTAATTTGACTCAACACGGGAAAACTCACCAGGTCCAGACATAGTAAGGATTGACAGACTGA-ATCTCTTTCATGATTCTATGGGTGGTGGTGCATGGCCGTTCTTAGTTAGTGGAGTGATCTGTCTGGTTAATTCCGATAACGAACGAGATCCCTGCCATTTAAATAGTTTTTAGTA-CAT---TTTGTACTAATTTACTTCTTAGAGGAACAATGTGGAAAA-ACTACCCCAAG-GAAG--TGGGGCTATAACAGGTCTGTGATGCCCTTAGATGTCCTGGGCAGCACGCGCGCTACACTGGGTTCTTTAGTATGATTAT----TAACCTTGTCCGATATGGTCTAGGTAATCACCTAAAAGAAT---GTCATACCTGGGATTGATTATTGCAACTATTAGTCATAAACGAGGAATTCCTAGTAAGCACCAGTCATCAGCTGGTGTTGATTACGTCCCTGCCCTTTGTACACACCGCCCGTCGCTACTACTGATTGGACGTTTAAGCGAGACCTTCGGAGCTATTGTCAATTGTTC---TC-GG-ATGAAAAG-ACTACTGGTG--AAGTAGGTCTAGCTTTGGTGTCTA--------------------------------------------------------
>FR832392_Pharyngia_furva
-------------------------------------------------ATGCATGCATAAGTTCA-GCT---ACTCAAATAGTGAAACCGCGAACGGCTCATTAAATCAGTCATGATTTACTTGATAGAAACC---CATATTTGGATAACTGTGGTAACTCTAGAGCTAATACATGCTACAGGCGCTGCCA-------------TTGTGCCCGCCTGGTAGCTTTTATC-ACT--GTATGACTG-CG-GC---GCGCCGTTCGG--------CCCG----TCCTGATGTTGAACTCTGAGTAACTGC---AGAACCCTAGATGCC-------ATGAGCAGAGGGTGTATCTTTCAAGTGTCTGCCCTATCAACTTTGGACGGTAGTGTATCGGACTACCGTGGTTGTAACGGGTAACGGGGAATCTGGGTTCGATTCCGGAGAGGGAGCCTGAGAGACGGCTACCACATCTAAGGAAGGCAGCAGGCGCGTAAATTACCCAATACCTGTTCGGTGAGGTAGTGACGAAAAATAACAATATGAAAGCTTA---TGCTTTTGTGATTGGAATGGACGGGATGTAAAAGCTCCCGTGAGGAACTAGTGAAGGGCAAGTCTGGTGCCAGCAGCCGCGGTAATACCAGCCTTCACAAGCATATACAAAAGTTGCTGCGTTTAAAAAGCTCGTAGTTGGGTCTGTTGATTGGGTCCTGGCAAACAATGCTAAGTCTTT-TGACTGGTA--TTGGGGGAC--------TTAGTCA----T-CCAATC-CTGGACTGTTTTTGCGCTTAATTGCGTCGA---ACTCAGGAAGGGTGGTTTACTTTGAATAAATTAGAGTGTTCAAAGCAGCCTTTGGGCTTGAATATTAGAGCATGGAATAATGGAACAGGACAGGGTCCCGG-TTCG-TTGGTCTCCGA-GGATGCAGTAATGATTAACAGGGACAGGCGGGGGCATTCGTATTGTCACGTTAGAGGTGAAATTCTTGGATCGTGGCAAGACGGACTACTGCGAAAGCATTTGCCAAGAATGTTTTCATTAATCAAGAACGAAAGTTAGAGTATTGAAGAGGATTAGATACCCTCGTAATTCTAACCATAAACGATACCTACTTGCGATCCGCCGGAGTCCT-C-ATCGACCCGGTGGGTAGCGA-CTCGGAAAACCAAAGTGCATTGGTTCCGGGGGAAGTATGGTTGCAAAATCGAAACTTAAAGGAATTGACGGAAGGGCACCACCAGGAGTGGAGCCTGCGGCTTAATTTGACTCAACACGGGAAAACTCACCAGGTCCAGACATCGTTAGGATTGACAGACTGA-ATTTCTTTCGTGATTCTATGGGTGGTGGTGCATGGCCGTTCTTAGTTAGTGGAGTGATCTGTCTGGTTAATTCCGATAACGAACGAGATCTCGGCCATTTAACTAGTCTCGGTCA-CTTT--CGGGTGGCCGTGTACTTCTTAGAGGAACCATGTGGAAAC-CCTACTACAAG-GAAG--TGGGGCTATAACAGGTCTGTGATGCCCTTAGATGTTCTGGGCCGCACGCGCGCTACACTGGGTGCCTCGATCTGAATGT----GACCCTGGTCCGTAGAGGTCTAGGTAATCACTGAATGGCAC---GCCATAATTGGAATAGATTATTGCAAATATTAATCTCCAACGAGGAATTCCTAGTAAGCACCTGTCATCAGCAGGTGCTGATTACGTCCCTGCCCTTTGTACACACCGCCCGTCGCTACTACTGATTGGGTGTTTAAGCGAGACCTCTGGACTCCTTGCGCAAGATC----TT-CG-GTGAAAGC-GCTGTGGGGA--AATTATGTCTAGCTTATGTGCCTA--------------------------------------------------------
>OTU_BM_1818
------------------------------------------------------------------------------------------------------------------------------------------------------------------------------------------------------------------------------------------------------------------------------------------------------------------------------------------------------------------------------------------------------------------------------------------------------------------------------------------------------------------------------------------------------------------------------------------------------------------------------------------------------------------AGCCTCCACAAGCATATACAAAAGTTGCTGCGTTTAAAAAGCTCGTAGTTGGATCTGCTAATTGAGTTTCGTAAACCCGAT-CCATAT--------GGATG-TGGGAGAGAC--------TTGATTA----A-CTTGCC-GTTGAGGGTACTTGCGCTTAGTTGCGTCGA-GTTCCCGACGCGGAAGTTTTACTTTGAATAAATTAGAGTGTTCAAAGCAGCCTTTGGGCTTGGATATCAGAGCATGGAATAATGGAAAAGGACTGTGTCCCAATCATG-TTGGTCTGTGG-AGACGCGGTAATGATTAAAAGGGACAGGCGGGGGCATTCGTATTGCTACGTTAGAGGTGAAATTCTTGGATCGTAGCAAGACGGACTACTGCGAAAGCATTTGCCAAGAATGTTTTCA---------------------------------------------------------------------------------------------------------------------------------------------------------------------------------------------------------------------------------------------------------------------------------------------------------------------------------------------------------------------------------------------------------------------------------------------------------------------------------------------------------------------------------------------------------------------------------------------------------------------------------------------------------------------------------------------------------------------------------------------------------------------------------------------------------------------------------------------------------------------------------------------------
>OTU_BM_1704
------------------------------------------------------------------------------------------------------------------------------------------------------------------------------------------------------------------------------------------------------------------------------------------------------------------------------------------------------------------------------------------------------------------------------------------------------------------------------------------------------------------------------------------------------------------------------------------------------------------------------------------------------------------AGCATCCACAAGCATATACATAAGTTGCTGCGTTTAAAAAGCTCGTAGTTGGGTCTGTCATTTGAGGTCCGCACAACTGGTAACCTTT--------TGGTG-CTAGTGGGTC--------TTGGATG----C-CTTTCC-GTTAAGGGTGCTTGCGCTTAATTGTGTCGA-GTGCTCGAAATGGAAGTTTTACTTTGAATAAATTAGAGTGTTCAAAGCAGCCTTTGGGCTTGAATATCAGAGCATGGAATAATGGAAAAGGACTGTGTCCCTATCATG-TTGGTCTCAGG-AGATACGGTAATGATTAACAGGGACAGGCGGGGGCATTCGTATTGCCACGTTAGAGGTGAAATTCTTGGATCGTGGCAAGACGGACTACTGCGAAAGCATTTGCCAAGAATGTTTTCA---------------------------------------------------------------------------------------------------------------------------------------------------------------------------------------------------------------------------------------------------------------------------------------------------------------------------------------------------------------------------------------------------------------------------------------------------------------------------------------------------------------------------------------------------------------------------------------------------------------------------------------------------------------------------------------------------------------------------------------------------------------------------------------------------------------------------------------------------------------------------------------------------
>FR837703_Haploposthia_rubra
-------------------------------------------------ATGCAAGTATAAGTTGA-ACG----TATATAAAGTGAAACCGCGAACGGCTCATTAAATCAGTCATAGTTTATCTGGCAGTTTAC---AATACATGGATAACTACGGTAACCCTGTAGCTAATACATGCGGAAATCCCGA----------------------AAGGGGTAAAACTTTTATTCTAT--TGACCAGCG-CT-GTAACGTACCCGTA----------ACCA-----GATAAGTGTGAATACTAATAAACTGA---AAGACCGTATAGCCT-------TTGTGCTGACGGCGTGCCAGTCAAGTGTCTGCCCTATCAACTTTTGTCGGTAGTGTACCGGACTACCGAGGTTGTAACGGGTAACGGGGAATCAGGGTTTGATTCCGGAGAGGGAGCCTGAGAAACGGCTACCACATCTAAGGAAGGCAGCAGGCGCGTAAATTACCCAATTCCAGAACGGAGAGGTAGTGACGAAAAATAACAATATGAAGCCTTC---GGGTTTTGTGATTGGAATGGGCGGGGAGGAGACTTTCCCGCGAGTATCAAGTGGAGGGCAAGTCTGGTGCCAGCAGCCGCGGTAATACCAGCATCCACAAGCATATACAAAAGTTGCTGCGTTTAAAAAGCTCGTAGTTGGAACTGTTGGATATGCCTAGCAAACTCTT------------ACACTTGTG-TAAGATAGGT--------GTGTCCT----C-CTAGCC-ACTGAACGTACTTGCGCTTCATTGTGTTGA-GTACTGGATGTGGATGGTTAACTTTGACTAAAGTAGAGTGTTCAAAGCAGCCTTTGGGCTTGAATATCTGAGCATGGAATAATGGAATAAGGCTGTGTTGCGATCAAT-TTGGTCGATTG-TGATATGGTGATGATTAAAAGGAACAGTCGGGGGCATTTGTATTGTCACGTTAGAGGTGAAATTCTTGGATCGTGGCAAGACAAACTACTGCGAAAGCATTTGCCAAGAATGTTTTCATTAATCAAGAACGAAAGTTAGAGTATTGAAGAGGATTAGATACCCTCGTAATTCTAACCATAAACGATACAAACTTGCGATCCGCAGGTGTCCT-T-ATTGACTCTGCGGGAAGCTA-TCCGGGAAACCAAAGTGTATTTGTTCCGGGGGAAGTATGGTTGCAAAATCGAAACTTAAAGGAATTGACGGAAGGGCACCACCAGGAGTGGAGCCTGCGGCTTAATTTGACTCAACACGGGAAAACTCACCAGGTCCAGACATAGTGAGGATTGACAGACTGA-ATTTCTTTCATGATTCTATGGGTGGTGGTGCATGGCCGTTCTTAGTTAGTGGAGTGATCTGTCTGGTTAATTCCGATAACGAACGAGATCCCGGCCATTTAAATAGTGTTTATTA-CTT---CTTGTAGTAATACACTTCTTAGAGGAACTATGTGGAAAA-ACTACCCCAAG-GAAG--TGGGGCTATAACAGGTCTGTGATGCCCTTAGATGTCCTGGGCCGCACGCGCGCTACACTGAATGCTTTAATATGAAGGC----TA-CCTTGTCCGATAAGGTCTAGGTAATCACTTAAAAGCATA--GTCTTACCTGGGATTGATTATTGCAAATATTATTCATGAACGAGGAATTCCTAGTAAGCTCCAGTCATCAGCTGGAGCTGATTACGTCCCTGCCCTTTGTACACACCGCCCGTCGCTACTACTGATTGGATGTTTAAGCGAGACTTTTGAATGTATTGTCTTTGCTT----TT-CG-GAGATGAG-ACTTATACTG--AATTAAGTCTAGCTTTGGTGTCTA--------------------------------------------------------
>OTU_DS_38073-27991
-------------------------------------------------ATGCATGTCTAAGTTCA-GCT---T-TTGAACAGTGAAACCGCGAACGGCTCATTAAATCAGTCTTGGTTTATTGGATAGTGAAA---GTTACATGGATAACTGCGGTAACTCTGGAGCTAATACATGCCA-AAACCT-TGCC-------------TC----CGGGTAGGGTGCTTTTATTAGAT--TCAAGACTAACG-TA---GGCCCGTTTGG--------GTAA-----CGAATTGGTGAACTCTGGATAACTGC---AGGACCCCAGATGCC-------TTGAGCAGGGGGCGTATCTTTCAAGTGTCTGCCCTATCAACTTTTGACGGTAGTGTACCGGACTACCGTGGTTGTAACGGGTAACGGGGAATCAGGGTTCGATTCCGGAGAGGGAGCCTGAGAGACGGCTACCACA----------------------------------------------------------------------------------------------------------------------------------------------------------------------------------------------------------------------------------------------------------------------------------------------------------------------------------------------------------------------------------------------------------------------------------------------------------------------------------------------------------------------------------------------------------------------------------------------------------------------------------------------------------------------------------------------------------------------------------------------------------------------------------------------------------------------------------------------------------------------------------------------------------------------------------------------------------------------------------------------------------------------------------------------------------------------------------------------------------------------------------------------------------------------------------------------------------------------------------------------------------------------------------------------------------------------------------------------------------------------------------------------------------------------------------------------------------------------------------------------------------
>OTU_DS_8259-3276
-------------------------------------------------ATGCATGTCTAAGTTCA-GCT---T-ATGAACAGTGAAACCGCGAACGGCTCATTAAATCAGTCTTGGTTTATTGGATAGT-AAT---CTTACTTGGATAACTGCGGTAACTCTGGAGCTAATACATGCCG-AAACTC-TACC-------------TT----CGGGCAGAGTGCTTTTATTAGAT--TCAAGACTA-CG-CT---CGGCCTTTTGG--------TCGG-----GATCTTGGTGAACTCTGGATAACTGC---AGAACCCCAGATGCC-------ATGAGCAGGGGGTGTATCTTTCAAGTGTCTGCCCTATCAACTTTGGACGGTAGTGTACCGGACTACCGTGGTTGTAACGGGTAACGGGGAATCAGGGTTCGATTCCGGAGAGGGAGCCTGAGAGACGGCTACCACA----------------------------------------------------------------------------------------------------------------------------------------------------------------------------------------------------------------------------------------------------------------------------------------------------------------------------------------------------------------------------------------------------------------------------------------------------------------------------------------------------------------------------------------------------------------------------------------------------------------------------------------------------------------------------------------------------------------------------------------------------------------------------------------------------------------------------------------------------------------------------------------------------------------------------------------------------------------------------------------------------------------------------------------------------------------------------------------------------------------------------------------------------------------------------------------------------------------------------------------------------------------------------------------------------------------------------------------------------------------------------------------------------------------------------------------------------------------------------------------------------------
>OTU_DS_5686-19963
-------------------------------------------------ATGCATGTCTAAGTTCA-ACT---CATTGAACAGTGAAACCGCGAACGGCTCATTAAATCAGTCTTGGTTTATTTGATAGTAAC--CACTTACTTGGATAACTGCGGTAACTCTGGAGCTAATACATGCTGAG-AACCACTTC----------------------GGTGGATGCTTTTATTAGAT--TCAAGACTA-CG-CT---GTGCCTGATGG--------TGCA-----GACGTTGGTGAACTCTGGATAACTGC---AGGACCCCAGATGCC-------ATGAGCAGGGGGCGTATCTTTCAAGTGTCTGCCCTATCAACTTTGGACGGTAGTGTATCGGACTACCGTGGTTGTAACGGGTAACGGGGAATCAGGGTTCGATTCCGGAGAGGGAGCCTGAGAGACGGCTACCACA----------------------------------------------------------------------------------------------------------------------------------------------------------------------------------------------------------------------------------------------------------------------------------------------------------------------------------------------------------------------------------------------------------------------------------------------------------------------------------------------------------------------------------------------------------------------------------------------------------------------------------------------------------------------------------------------------------------------------------------------------------------------------------------------------------------------------------------------------------------------------------------------------------------------------------------------------------------------------------------------------------------------------------------------------------------------------------------------------------------------------------------------------------------------------------------------------------------------------------------------------------------------------------------------------------------------------------------------------------------------------------------------------------------------------------------------------------------------------------------------------------
>OTU_DS_10712-609
-------------------------------------------------ATGCATGTCTAAGTTCA-ACT---CATTGAACAGTGAAACCGCGAACGGCTCATTAAATCAGTCTTGGTTCATTTGATAGTAAC--CACTTACTTGGATAACTGCGGTAACTCTGGAGCTAATACATGCTAAACAACCACTTC----------------------GGTGGGTGCTTTTATTAGAT--TCAAGACTA-CG-CT---GTGCTTTTTAG--------TGCA-----GAAGTTGGTGAACTCTGGATAACTGC---AGGACCCCAGATGCC-------ATGCGCAGGGGGCGTATCTTTCAAGTGTCTGCCCTATCAACTTTGGACGGTAGTGTATCGGACTACCGTGGTTGTAACGGGTAACGGGGAATCAGGGTTCGATTCCGGAGAGGGAGCCTGAGAGACGGCTACCACA----------------------------------------------------------------------------------------------------------------------------------------------------------------------------------------------------------------------------------------------------------------------------------------------------------------------------------------------------------------------------------------------------------------------------------------------------------------------------------------------------------------------------------------------------------------------------------------------------------------------------------------------------------------------------------------------------------------------------------------------------------------------------------------------------------------------------------------------------------------------------------------------------------------------------------------------------------------------------------------------------------------------------------------------------------------------------------------------------------------------------------------------------------------------------------------------------------------------------------------------------------------------------------------------------------------------------------------------------------------------------------------------------------------------------------------------------------------------------------------------------------
>OTU_DS_43309-19616
-------------------------------------------------ATGCATGTCTAAGTTCA-ACT---CATTGAACAGTGAAACCGCGAACGGCTCATTAAATCAGTCTTGGTTTATTTGATAGTAAA--CACTTATATGGATAACTGCGGTAACTCTGGAGCTAATACATGCTAAACAACCACTAC----------------------GGTGGGTGCTTTTATTAGAT--TCAAGACTA-CG-CT---GTGCCTTTCGG--------TACA-----GATCTTGGTGAACTCTGGATAACTGC---AGGACCCCAGACGCC-------ATGAGCGGGGGGCGTATCTTTCAAGTGTCTGCCCTATCAACTTTGGACGGTAGTGTATCGGACTACCGTGGTTGTAACGGGTAACGGGGAATCAGGGTTCGATTCCGGAGAGGGAGCCTGAGAGACGGCTACCACA----------------------------------------------------------------------------------------------------------------------------------------------------------------------------------------------------------------------------------------------------------------------------------------------------------------------------------------------------------------------------------------------------------------------------------------------------------------------------------------------------------------------------------------------------------------------------------------------------------------------------------------------------------------------------------------------------------------------------------------------------------------------------------------------------------------------------------------------------------------------------------------------------------------------------------------------------------------------------------------------------------------------------------------------------------------------------------------------------------------------------------------------------------------------------------------------------------------------------------------------------------------------------------------------------------------------------------------------------------------------------------------------------------------------------------------------------------------------------------------------------------
>OTU_DS_7084-32969
-------------------------------------------------ATGCATGTCTAAGTTCA-ACT---C-TTGAACAGTGAAACCGCGAACGGCTCATTAAATCAGTCTTGGTTTATTTGATAGTAAA--CTCTTACTTGGATAACTGCGGTAACTCTGGAGCTAATACATGCTGACTAACCACTTC----------------------GGTGGGTGCTTTTATTAGAT--TCAAGACTA-CG-CT---GTGATTAACAT--------CGCA-----GAATTTGATGAACTCTGGATAACTGC---AGGACCCCAGATGCC-------ATGAGCAGGGGGCGTATCTTTCAAGTGTCTGCCCTATCAACTTTGGACGGTAGTGTATCGGACTACCGTGGTTGTAACGGGTAACGGGGAATCAGGGTTCGATTCCGGAGAGGGAGCCTGAGAGACGGCTACCACA----------------------------------------------------------------------------------------------------------------------------------------------------------------------------------------------------------------------------------------------------------------------------------------------------------------------------------------------------------------------------------------------------------------------------------------------------------------------------------------------------------------------------------------------------------------------------------------------------------------------------------------------------------------------------------------------------------------------------------------------------------------------------------------------------------------------------------------------------------------------------------------------------------------------------------------------------------------------------------------------------------------------------------------------------------------------------------------------------------------------------------------------------------------------------------------------------------------------------------------------------------------------------------------------------------------------------------------------------------------------------------------------------------------------------------------------------------------------------------------------------------
>OTU_DS_32495
-------------------------------------------------ATGCATGTCTAAGTTCA-GCT---T-TTGAACAGTGAAACCGCGAACGGCTCATTAAATCAGTCTTGGTTTATTTGATAGTAAAC---CGTACTTGGATAACTGCGGTAACTCTGGAGCTAATACATGCCACACACTCGGCCT-------------TG----TGGGTCGAGGGCTTTTATTAGAT--TCAAGACTA-CG-AC---GTGCCTTTTGG--------TGCG----TATCTTGGGTGAACTCTGGATAACTGC---AGGACCCCAGATGCC-------TTGAGCAGGGGGCGTATCTTTCAAGTGTCTGCCCTATCAACTTTGGACGGTAGTGTATCGGACTACCGTGGTTGTAACGGGTAACGGGGAATCAGGGTTCGATTCCGGAGAGGGAGCCTGAGAAACGGCTACCACA----------------------------------------------------------------------------------------------------------------------------------------------------------------------------------------------------------------------------------------------------------------------------------------------------------------------------------------------------------------------------------------------------------------------------------------------------------------------------------------------------------------------------------------------------------------------------------------------------------------------------------------------------------------------------------------------------------------------------------------------------------------------------------------------------------------------------------------------------------------------------------------------------------------------------------------------------------------------------------------------------------------------------------------------------------------------------------------------------------------------------------------------------------------------------------------------------------------------------------------------------------------------------------------------------------------------------------------------------------------------------------------------------------------------------------------------------------------------------------------------------------
>OTU_DS_13115-11580
-------------------------------------------------ATGCATGTCTAAGTTCA-GCC---TCTTGAACAGTGAAACCGCGAACAGCTCATTAAATCAGTCATGATTTCTTTGATAAGTACC---TCTACTTGGATAACTGCGGTAACTCTGGAGCTAATACATGCACTACACCGATCTC-----------------TTTTGACCGGGTGCTTTTATTAGAT--TCAAGACCA-CG-AC---GACCACACCAG------GCTTCG-----TCACTTGATGAACTCTGGATAACTGC---AGGACCGTACAAGCC-------TTGAGCTTACGGCGTATCTTTCAAGTGTCTGCCCTATCAACTTTAGACGGTAGTGTACCGGACTACCGTGGTTGTAACGGGTAACGGGGAATCAGGGTTCGATTCCGGAGAGGGAGCCTGAGAAACGGCTACCACA----------------------------------------------------------------------------------------------------------------------------------------------------------------------------------------------------------------------------------------------------------------------------------------------------------------------------------------------------------------------------------------------------------------------------------------------------------------------------------------------------------------------------------------------------------------------------------------------------------------------------------------------------------------------------------------------------------------------------------------------------------------------------------------------------------------------------------------------------------------------------------------------------------------------------------------------------------------------------------------------------------------------------------------------------------------------------------------------------------------------------------------------------------------------------------------------------------------------------------------------------------------------------------------------------------------------------------------------------------------------------------------------------------------------------------------------------------------------------------------------------------
>FR837702_Haploposthia_lactomaculata
-------------------------------------------------ATGCATGTCTAAGTTCA-GCG---CCTGAAAAAGTGAAACCGCAAACGGCTCATTAAATCAGTCATGGTTTATTTGATTGACCATTGAATTAGATGGATAACTGCGGTAACTCTGGAGCTAATACATGATGAATGTCATGGCC-------------TT----TGGCCAGACCACTTTTATCTAGC--CCGGACCCT-TG-TT---GGGACTTCAGT-------TGTTG----TCTTCCCGGGAGTCTCCGGATAACTGC---ATGACCGCAGAAGCC-------AAGTGCTGGCGGCATATCTTTCAAGTGTCTGCCCTATCAACTTTTGACGGTAGTGTACCGGACTACCGTGGTTGTGACGGGTAACGGGGGATCAGGGTTTGATCCCGGAGAGGGAGCCTGAGAGATGGCTACCACATCTAAGGAAGGCAGCAGGCGCGCAAATTACCCAATCCCCGAACGGGGAGGTAGTGACGAAAAATAACAATGCAAGGCCCTC--TGGGTTTTGTGATTGGAATGGACGGGGCTTAAAAACCCCCGTGAGGAGCCAGTGGAGGGCAAGTCTGGTGCCAGCAGCCGCGGTAATACCAGCCTCCACAAGCATATGCAAATGTTGCTGTGTTTAAAAAGCTCGTAGTTGGATCTGCTTGTGTTGCAATCTAATGCAAAGTGGGCCCCCA-----------CTTGTGGGGTGTTGTTTGTGATACA----C-CTAGCT-GCCCAGATTTCTTGCGCTTCATTGCGTCGA-GATTTCAAGGCATCTATAGTACTTTGACTAAATTAGAGTGTTCAAAGCAGCCTTTGGGCTTGAATAACCGAGCACGGAATAATGGAAGAGGACTGAGGCCCAT-------TGGTCTGCGG-TGCTTCGGTAATGATTAAAAGGGACACTCGGGGGCATTCGTATTGCCGGGTTAGAGGTGAAATTCTTGGATCCTGGCAAGACGTCCTACTGCGAAAGCATTTGCCAAGAATGTTTTCATTAATCAAGAACGAAAGTCAGAGTATTGAAGAGGATTAGATACCCTCGTAATTCTGACCATAAACGATACCTACTTGCGATCCGACAGTGTCC----ATCGACCTGTCGGGGAGCTA-CCCGGGAAACCAAAGTTCTTTGGTTCCAGGGGAAGTATGGTTGCAAAGTCGAAACTTAAAGGAATTGACGGAAGGGCACCACCAGGGGTGGAGCCTGCGGCTTAATTTGACTCAACACGGGAAACCTCATCAGGTCCAGACATAGTGAGGATTGACAGACTGT-ATCTCTTTCATGATCCCATGATTGGTGGTGCATGGCCGTTCTTAGTTAGTGGATTGATCTGTCTGCTTAATTGCGATAACGAACGAGATCTCGGCCATTTAAATAGTGACGCGCA-GCT---TTGCTGTGGAGTTGCTTCTTAAAGGGACCATGGTGAATA-CGTACCCCAAG-GAAG--TGGGGCCATAACAGGTCTGTGATGCCCTTAGATGTTCTGGGCCGCACGCGCGCTACACTGGCCGCCCTAATATGATGTA----AAGCCTAGTCCGATAAGGTCTGGGTAATCACTGAGGGGCGGC--TTCGTGCTTGGGATAGACTATTGCAATTATTAGTCTTGAACGAGGAATCCCTCGTAAGCATCAGTCATCAGCTGTTGCTGATTACGTCCCTGCCCTTTGTACACACCGCCCGTCGCTACTACTGATTGGATGTTGAAGCGAGACCTATTGATCCCCGGCTCATGGTT----TT-CG-GACCTAGA-GCTACGGGTG--AAGCGGGTCAAGCTTTGGTGTCTA--------------------------------------------------------
>OTU_DS_4335-14605
-------------------------------------------------ATGCATGTCCAAGTTCA-GCT---TCTCTGATGGTGAAACCGCGAATGGCTCATTAAATCAGTCTTGGTTTATTGGATATGT----TACTTACTTGGATAACTGTAGTAATTCTAGAGCTAATACATGACCGGATCCTCGATT-------------CT-TACGGGTTGAGGTACTTTTATTAGAT--TCAAAACCA-GC-AC---TATCGTAAAGG--------TAGT-----AAGCTTGTCGAACTCTGGATAACTGC---AAGATTGCG-AGGCC-------TTGCGCCAGCGATGTTTCTTTCAAGTGTCTGCCCTATCAACTTTGGATGGTAGGGTATTGGCCTACCATGGTTGTAACGGGTAACGGGGAATCAGGGTTCGATTCCGGAGAGGGAGCCTGAGAAACGGCTGCCACA----------------------------------------------------------------------------------------------------------------------------------------------------------------------------------------------------------------------------------------------------------------------------------------------------------------------------------------------------------------------------------------------------------------------------------------------------------------------------------------------------------------------------------------------------------------------------------------------------------------------------------------------------------------------------------------------------------------------------------------------------------------------------------------------------------------------------------------------------------------------------------------------------------------------------------------------------------------------------------------------------------------------------------------------------------------------------------------------------------------------------------------------------------------------------------------------------------------------------------------------------------------------------------------------------------------------------------------------------------------------------------------------------------------------------------------------------------------------------------------------------------
>AM701817_Hofstenia_miamia
-------------------------------------CAAGATTAAGCCATGCATGTCTAAGTTTT-TTGAACAAATAACTTGAGAGACCGCGAATGGCTCATTAAATCAGTCATGATTTATTTGATATACTT-T--CTTACTTGGATAACTGTGGTAAATCTAGAGCTAATACATGCCT-------------------------AAAATCCTTGTGATTTGCTTTTATTAGTT--AAGCCTCAC-TG-----TGTCTCTGTGAA-------CAGGG-----ACTTTAGGTGAACTCTGGATAACCGC---AAGACCGCAA-TACC-------TCGTGTTAGCGGCGATTCATTCAAGTGTCTGCCCTATCAGCTTTGGATGGTAGTGTACCGGACTACCATGGCTTTAACGGGTGACGGGGAATCAGGGTTCGATTCCGGAGAGGCAGCCTGAGAAACGGCTACCACCTCTATGGAAGGCAGCAGGCGCGCAAATTACCCACTCTCAGAACGAGGAGGTAGTGACGAAAAATAACGGTACAGAGCCTTA--TGGGTTTTGTCACCGGAATGAGCACAATTTAAATCCTTTAGCGAGGATCTAGTATAGGGCAAGTCTGGTGCCAGCAGCCGCGGTAATTCCAGC-TATACAAGCGTATGTGCATGCTGCTGCGGTTAAAAAGCTCGTAGTTGAAATTGTTAGGTGATCTTGTACACTATCACTTAGG----------------CCGATGGGTCTGCCTGGTCACCTCT----C-TCTCCT-TTTTGGCAGATGTGCACTTAACTGCGTAGATCTGTCTGAAATCGAGTTTTTACTTTGAAAAAATTAGAGTGTTCAAAGCAGGGAT-AACTATGAATAACTCAGCATGGGATAATCAAAGAGGACTGCATTCGTGCACTC-TAGGTCTTACG-TTTTGCAGTAATGGTTAAAAGGGACAGTCGGGGGCATTCGTATTGTCACGTTAGAGGTGAAATTCTTGGATCGTGGCAAGACGGACTACTGCGAAAGCATTTGCCAAGAATGTTTTCATTAATCAAGAACGAAAGTTAGAGGATTGAAGAGGATCAGATACCCTCGTAGTTCTAACCATAAACGTTGCCAACTAGTGATCTGTCGATGTCTT-T-TATGACGCGGCAGGAAACTT--CCGGGAAACCAAAGTGTTTGGGTTCCGGGGGTAGTATGGTTGCAAAGCTGAAACTTAAAGGAATTGACGGAAGGGCACCACCAGGAGTGGAGCCTGCGGCTTAATTTGACTCAACACGGGGAAACTCACCAGGTCCAGACATAGTAAGGATTGACAGACTGA-AGTTTTTTCTTGATCCTATGGTTGGTGGTGCATGGCCGTTCTTAGTTGGTGGAGCGATTTGTCTGGTTAATTCCGATAACGAACGAGACTCTATCTAGCTAAATAGAGAAGTTCA-CTT----AGGTGACTCGATGCTTCTTAGAAGGACAGGGTGTCTGA---AAGCATCAG-GAAG--TAGGGTCATAACAGGTCTGTGATGCCCTTAGATGTTCTGGGCCGCACGCGCGCTACAATGGTGCTTGCAAATTGTGGA-----TAACCTTGAGTGTTATGCTCTGGGTAATCATTAATGTGC-----ATCATGTTTGGGCTAGTATATTGTAA-TGATATACTTAAACGAGGAATTCCTAGTAAGCGCAAGTCACCAGCTTGTGTTGATTACGTCCCTGCCCTTTGTACACACCGCCCGTCGCTACAACCGATTGGGTGTTGAAGTGAGCCATGCCGATAATATGTAGTTCAGCCT--TT-CT-GGCAAGCT-A-TGTAGAAG--AAGCATTGCAAGCTTTGATACTTAGAGGAAGTAAA---------------------------------------------
>AY078379_Paratomella_unichaeta
-----------------CAG-AGCATATGCTTG--TCAAAGATTAAGCCATGCATGTCTATGTTCA-GTA-----TAGAACAGCGAAACCGCGAATGGCTCATTAAATCAGTCTTGGTTTATTCGATACAA----ACCTTACTTGGATAACTGTGGTAACC-TAGAGCTAATACATGCCATAAGGGTGCTTT---------------------GCCACCTGGCTTTTATTAGAT--ACAATCGAA----GCG--GC--CTGCC-------------------GTATACGGTTGACTCCAAATAACTGC---ATGACCGCGAAGGCC-------TTGTGCCAGCGGCGAATCGTTCAAGTGTCTGCCCTATCAACTTTGGACGGTAATGTACCGGACTACCGTGGTTGTAACGGGTAACGGGGAATCAGGGTTCGATTCCGGAGAGGGAGCCTGAGAAACGGCTACCACATCTAAGGAAGGCAGCAGGCGCGCAAATTACCCAATCCCCGATCGGGGAGGTAGTGACGAAAAATAACAATTCGGGGCTAC-----GGTTCCGTAATTGGAATGGGCACAACATAAATCATTGTGCGAGTAACAAGTTGTGGGCAAGTCTGGTGCCAGCAGCCGCGGTAATTCCAGC-GCAACTAGCGTATGTGCG---TGTTGCGGTTAAAAAGCTCGTAGTTGGATCTGGGTGCAAGTTCTGTTAATTAATTTTAG------------------TTGACGGAAT------CCTTGTTCT----C-TTCTCT-GCACTACGTCGGTACCCTTTACCAGGTGCG-GCGTCAGTGTAGGCCATTTTACTTTGAAAAAATTAGAGTGTTTAAAGCGGGCGC-AAGCCTGAATAACTGAGCATGGGATAATAGAATAAGACCCGATCGCTTGTTCT-TTGGTTCTTCG----ATCGGTAATGATTAATAGGGACAAGCGGGGGCATTTGTATTGCGACGTTAGAGGTGAAATTCTTGGATCGTCGCAAGACAAACTACA---AAAGCTTTTCCCATAAATGTTTTCTTTA--TCAGAACGAAAGTTAGAGGATTGAAGAGGATCAGATACCCTCGTAGTTCTAACCATAAACGATGCCAACTTGCGATCCGCCGAAGTTTAAA-CATGACTTGGCGGGCAGCTT--CCGGTAAACCAAAGT---TTGGTTCCGGGGGAAGTATGGTTGCAAAGCTGAAACTTAAAGGAATTGACGGAAGGGCACCACCAGGAGTGGAGCCTGCGGCTTAATTTGACTCAACACGGGAAAACTCACCAGGTCCAGACATTGTAAGGATTGACAGACTGA-AGTTCTTTCTCGATTCTATGGATGGTGGTGCATGGCCGTTCTTAGTTGGTGGAGTGATTGGTCTGGTTAATTCCGATAACGAACGAGACCCCAACCTGCTAAATAGTAACACCCT-ACT-C--GTAGGGTGATATGCTTCTTAGAGGGACTAG--TGGTTC-TTTAACCCCGT-GAAG--GGGGGTCATAACAGGTCTGTGATGCCCTTAGATGTTCTGGGCTGCACGCGCGCTACACTGGTTGTCATAAAATGCTAT-------ACCTGCACGCTATGCGTGTGGGTAATCACCTAATGGCAA----CCGTGATTGGGATAGATTATTGCAACTATTGATCTTGAACGAGGAATTCCTAGTAAGCACGAGTCATTAGCTCGTGTTGATTACGTCCCTGCCCTTTGTACACACCGCCCGTCGCTACTACCGATTGGACGCTGAAGCGAGCTCTATGGAGGGTTCGAAACAACCA----CT-TT-GTGGATGT-T-AGAACACA--AAATAGCTCAAGCTTCGACGTCTAGAGGAAGTAAAAGTCGTAACAGGTTCCCTCGGGNG---------------------
>AF102892_Paratomella_rubra
----GGTTGATCCTGCCAGT-AGCATANGCTTGTCTCAAAGATTAAGCCATGCATGTTTATGTTCA-GTA-----CAGAACAGCGAAACCGCGAATGGCTCATTAAATCAGTCTTGGTTTATTCGATACAA----ACCTTACTTGGATAACTGTGGTAACC-TA-AGCTAATACATGCCATAAGGGTACATC---------------------ATTGCCCGGCTTTTATTAGGC--ATAACTGAA----GCG--GCGTCTGCC-------------------GAACA-GGTTGACTCCAAATAACTGC---AAGACCGCGAAGGCC-------TTGTGCCAGCGGCAAATCGTTCAAGTGTCTGCCCTATCAACTTTGGACGGTAGTGTACCGGACTACCGTGGTTGTAACGGGTAACGGGGAATCAGGGTTCGATTCCGGAGAGGGAGCCTGAGAAACGGCTACCACATCTAAGGAAGGCAGCAGGCGCGCAAATTACCCAATCCCCGATCGGGGAGGTAGTGACGAAAAATAACAATTCGGGACTTA-----CGTTCCGTAATTGGAATGGGCACAACCCAAACAATTGTGCGAGTAACAAGTTGTGGGCAAGCCTGGTGCCAGCAGCCGCGGTAATTCCAGC-GCAACTAGCGTATGTGCG---TGTTGCGGTTAAAAAGCTCGTAGTTGGATCTGTGTGCAAGTTCTATCGGCTAATTTTAG------------------TCGAGGGAAT------CCTTGTACT----C-TTTTCT-GCGCCGTTCCGGTGACCTTCAACAGTCGCG-GTTACGGCGTAGGCAATTTTACTTTGAAAAAATTAGAGTGTTTAAAGCGGGCGC-ATGCCTGAATAACTGAGCATGGGATAATGGAATAAGACCCGATCACTTGTTCT-TTGGTTCTTTG----ATCGGTAATGATTAATAGGGACAAGCGGGGGCATTTGTATTGCGACGTTAGAGGTGAAATTCTTGGATCGTCGCAAGACAAACTACAGCGAAAGCATTTGCCAAGAATGTTTTCATTAATCAAGAACGAAAGTTAGAGGATTGAAGAGGATCAGATACCCTCGTAGTTCTAACCATAAACGATGCCAACTTGCGATCCGCTGAAGTTAATG-TATGACTT-GCGGGCAGCTT--CCGGTAAACCAAAGT---TTGGTTCCGGGGGAAGTATGGTTGCAAAGCTGAAACTTAAAGGAATTGACGGAAGGGCACCACCAGGAGTGGAGCCTGCGGCTTAATTTGACTCAACACGGGAAAACTCACCAGGTCCAGACATTGTAAGGATTGACAGACTGA-AGTTCTTTCTCGATTCTATGGATGGTGGTGCATGGCCGTTCTTAGTTGGTGGAGTGATTTGTCTGGTTAATTCCGATAACGAACGAGACCCCAACCTGCTAAATAGTGGCTCCCT-ACG-C--GTAGGGAGATTCGCTTCTTAGAGGGACTAG--TGGCTC-TTTAACCCCGT-GAAG--TGGGGTCATAACAGGTCTGTGATGCCCTTAGATGTTCTGGGCTGCACGCGCGCTACACTGGTCGCCATAAAATGCTAT-------ACCTGCGCGCTATGCGCGTGGGCAATCACCTAATGGCAA----CCGTGATTGGGATAGATTATTGCAACTATTGATCTTGAACGAGGAATTCCTAGTAAGCACGAGTCATTAGCTCGTGTTGATTACGTCCCTGCCCTTTGTACACACCGCCCGTCGCTACTACCGATTGGACGCTGAAGCGAGTTCTATGGAGGGTTCG-AACAACCG----CT-TC-GCGGATGT-T-TGAGCACG--AAATAGCTCAAGCTTCGACGTCTAGAGGAAGTAAAAGTCGTAACAAG---------------------------------
>OTU_TO_639
------------------------------------------------------------------------------------------------------------------------------------------------------------------------------------------------------------------------------------------------------------------------------------------------------------------------------------------------------------------------------------------------------------------------------------------------------------------------------------------------------------------------------------------------------------------------------------------------------------------------------------------------------------------------------------------------------------------------------------------------------------------------------------------------------------------------------------------------------------------------------------------------------------------------------------------------------------------------------------------------------------------------------------------------------------------------------------------------------------------------------------------------------------------------------------------------------------------------------------------------------------------------------------------------------------------------------------------------------------------------------------------------------------------------------------------------------------------------------------------------------------------------------------------------------------------------------------------------------------------------------------------------------------------------------------------------------------------------------------------------------------------------------------------------------------------------GTCGCTACTACTGA-TGGTTGTTTAAGCGAGAAGCTTGGAGACTTTCTTTTGCTGC----TT-CG-GTGGTAAC-TGATTAGTCG--AAGAGCGTCAAGCTTAATCGGCTAGAGGAAGTAAAAGTCGTAACAAGGTTTCT---------------------------
>OTU_TO_191333
------------------------------------------------------------------------------------------------------------------------------------------------------------------------------------------------------------------------------------------------------------------------------------------------------------------------------------------------------------------------------------------------------------------------------------------------------------------------------------------------------------------------------------------------------------------------------------------------------------------------------------------------------------------------------------------------------------------------------------------------------------------------------------------------------------------------------------------------------------------------------------------------------------------------------------------------------------------------------------------------------------------------------------------------------------------------------------------------------------------------------------------------------------------------------------------------------------------------------------------------------------------------------------------------------------------------------------------------------------------------------------------------------------------------------------------------------------------------------------------------------------------------------------------------------------------------------------------------------------------------------------------------------------------------------------------------------------------------------------------------------------------------------------------------------------------------GTCGCTACTACTGA-TGATTGTTTAAGCGAGAAGCTTGGAGACTTTCTTTTGCTGC----TT-CG-GTGGTAAC-TGATTAGTCG--AAGAGCGTCAAGCTTAATCGGCTAGAGGAAGAAAAAGTCGTAACAAGGTTTCT---------------------------
>OTU_TO_50321
------------------------------------------------------------------------------------------------------------------------------------------------------------------------------------------------------------------------------------------------------------------------------------------------------------------------------------------------------------------------------------------------------------------------------------------------------------------------------------------------------------------------------------------------------------------------------------------------------------------------------------------------------------------------------------------------------------------------------------------------------------------------------------------------------------------------------------------------------------------------------------------------------------------------------------------------------------------------------------------------------------------------------------------------------------------------------------------------------------------------------------------------------------------------------------------------------------------------------------------------------------------------------------------------------------------------------------------------------------------------------------------------------------------------------------------------------------------------------------------------------------------------------------------------------------------------------------------------------------------------------------------------------------------------------------------------------------------------------------------------------------------------------------------------------------------------GTCGCTACTACTGA-TGGTTGTTTAAGCGAGAAGCTTGGAGACTTTCTTTTGCTGC----TT-CG-GTGGTAAC-TGATTAGTCG--AAGAGCGTCAAGCTTAATCGGCTAGAGGAAGGAGAAGTCGTAACAAGGTTTCC---------------------------
>OTU_TO_23762
------------------------------------------------------------------------------------------------------------------------------------------------------------------------------------------------------------------------------------------------------------------------------------------------------------------------------------------------------------------------------------------------------------------------------------------------------------------------------------------------------------------------------------------------------------------------------------------------------------------------------------------------------------------------------------------------------------------------------------------------------------------------------------------------------------------------------------------------------------------------------------------------------------------------------------------------------------------------------------------------------------------------------------------------------------------------------------------------------------------------------------------------------------------------------------------------------------------------------------------------------------------------------------------------------------------------------------------------------------------------------------------------------------------------------------------------------------------------------------------------------------------------------------------------------------------------------------------------------------------------------------------------------------------------------------------------------------------------------------------------------------------------------------------------------------------------GTCGCTACTACTGA-TGGTTGTTTAAGCGAGAAGCTTGGAGACTTTCTTTTGCTGC----TT-CG-GTGGTAAC-TGATTAGTCG--AAGAGCGTCAAGCTTAATCGGCTAGAGGAAGTAAAAGTCGTAACAAGGTAGCT---------------------------
>OTU_TO_145683
------------------------------------------------------------------------------------------------------------------------------------------------------------------------------------------------------------------------------------------------------------------------------------------------------------------------------------------------------------------------------------------------------------------------------------------------------------------------------------------------------------------------------------------------------------------------------------------------------------------------------------------------------------------------------------------------------------------------------------------------------------------------------------------------------------------------------------------------------------------------------------------------------------------------------------------------------------------------------------------------------------------------------------------------------------------------------------------------------------------------------------------------------------------------------------------------------------------------------------------------------------------------------------------------------------------------------------------------------------------------------------------------------------------------------------------------------------------------------------------------------------------------------------------------------------------------------------------------------------------------------------------------------------------------------------------------------------------------------------------------------------------------------------------------------------------------GTCGCTACTACTGA-TGGTTGTTTAAGCGAGAAGCTTGGAGACTTTCTTTTGCTGC----TT-TG-GTGGTAAC-TGATTAAACG--AAGAGCGTCAAGCTTAATCGGCTAGAGGAAGTAAAAGTCGTAACAAGGTTTCT---------------------------
>OTU_TO_3764
------------------------------------------------------------------------------------------------------------------------------------------------------------------------------------------------------------------------------------------------------------------------------------------------------------------------------------------------------------------------------------------------------------------------------------------------------------------------------------------------------------------------------------------------------------------------------------------------------------------------------------------------------------------------------------------------------------------------------------------------------------------------------------------------------------------------------------------------------------------------------------------------------------------------------------------------------------------------------------------------------------------------------------------------------------------------------------------------------------------------------------------------------------------------------------------------------------------------------------------------------------------------------------------------------------------------------------------------------------------------------------------------------------------------------------------------------------------------------------------------------------------------------------------------------------------------------------------------------------------------------------------------------------------------------------------------------------------------------------------------------------------------------------------------------------------------GTCGCTACTACTGA-TGGTTGTTTAAGCGAGAAGCTTGGAGGCTTTCTTTTGCTGC----TT-CG-GCGGTAAC-TGAACAGTCG--AAGAGCGTCAAGCTTAATCGGCTAGAGGAAGTAAAAGTCGTAACAAGGTTTCT---------------------------
>OTU_TO_92688
------------------------------------------------------------------------------------------------------------------------------------------------------------------------------------------------------------------------------------------------------------------------------------------------------------------------------------------------------------------------------------------------------------------------------------------------------------------------------------------------------------------------------------------------------------------------------------------------------------------------------------------------------------------------------------------------------------------------------------------------------------------------------------------------------------------------------------------------------------------------------------------------------------------------------------------------------------------------------------------------------------------------------------------------------------------------------------------------------------------------------------------------------------------------------------------------------------------------------------------------------------------------------------------------------------------------------------------------------------------------------------------------------------------------------------------------------------------------------------------------------------------------------------------------------------------------------------------------------------------------------------------------------------------------------------------------------------------------------------------------------------------------------------------------------------------------TTCTCTACTACTTA-TGGTTGTTTAAGCGAGAAGCTTGGAGACTTTCTTTTGCTGC----TT-CG-GTGGTAAC-TGATTAGTCG--AAGAGCGTCAAGCTTAATCGGCTAGAGGAAGTAAAAGTCGTAACAAGGTTTCT---------------------------
>OTU_TO_105581
------------------------------------------------------------------------------------------------------------------------------------------------------------------------------------------------------------------------------------------------------------------------------------------------------------------------------------------------------------------------------------------------------------------------------------------------------------------------------------------------------------------------------------------------------------------------------------------------------------------------------------------------------------------------------------------------------------------------------------------------------------------------------------------------------------------------------------------------------------------------------------------------------------------------------------------------------------------------------------------------------------------------------------------------------------------------------------------------------------------------------------------------------------------------------------------------------------------------------------------------------------------------------------------------------------------------------------------------------------------------------------------------------------------------------------------------------------------------------------------------------------------------------------------------------------------------------------------------------------------------------------------------------------------------------------------------------------------------------------------------------------------------------------------------------------------------GTCGCTACTACTTA-TGGTTGTTTAAGC----------GAGACTTTCTTTTGCTGC----TT-CG-GTGGTAAC-TGATTAGTCG--AAGATCGTCAAGCTTAATCGGCTAGAGGAAGTAAAAGTCGTAACAAGGATTCT---------------------------
>OTU_TO_56739
---------------------------------------------------------------------------------------------------------------------------------------------------------------------------------------------------------------------------------------------------------------------------------------------------------------------------------------------------------------------------------------------------------------------------------------------------------------------------------------------------------------------------------------------------------------------------------------------------------------------------------------------------------------------------------------------------------------------------------------------------------------------------------------------------------------------------------------------------------------------------------------------------------------------------------------------------------------------------------------------------------------------------------------------------------------------------------------------------------------------------------------------------------------------------------------------------------------------------------------------------------------------------------------------------------------------------------------------------------------------------------------------------------------------------------------------------------------------------------------------------------------------------------------------------------------------------------------------------------------------------------------------------------------------------------------------------------------------------------------------------------------------------------------------------------------------------GTCGCTACTGA-TGGTTGTTTAAGCGAGAAGCTTGGAGACTTTATTTTGCTGC----TT-CT-GTGGTAAC-TGA-CAGTCG--AAGAGCGTCAAGCTTAATCGGCTAGAGGAACTAAAAGTCATAACAAGGTTTCT---------------------------
>OTU_TO_163462
------------------------------------------------------------------------------------------------------------------------------------------------------------------------------------------------------------------------------------------------------------------------------------------------------------------------------------------------------------------------------------------------------------------------------------------------------------------------------------------------------------------------------------------------------------------------------------------------------------------------------------------------------------------------------------------------------------------------------------------------------------------------------------------------------------------------------------------------------------------------------------------------------------------------------------------------------------------------------------------------------------------------------------------------------------------------------------------------------------------------------------------------------------------------------------------------------------------------------------------------------------------------------------------------------------------------------------------------------------------------------------------------------------------------------------------------------------------------------------------------------------------------------------------------------------------------------------------------------------------------------------------------------------------------------------------------------------------------------------------------------------------------------------------------------------------------GTCGCTACTACTGATTGGACGGTTAAGCTAGATGCTGGGAGACTTTCTTTTGTGGC----TT-CG-GTCGCAAC-TGAA-GGGCG--AACAGTTTCAAGCTGAACTGGCTAGAGGAAGTAAAAGTCGTAACAAGGTTTCC---------------------------
>AJ012525_Acoel_sp.
---------------------------------------------------------------------------------------------------------------TTACAATCTACCTGTAT-ATAG-CCTTATATATGTATAACCACGGTAACACTGTGGCTAATACAAGCGT----CGCGTTCT----------------------------AACTTTTAGCG-----ACAAGGTCGTTA-----AGAGTCTATTAG--------------ATCTCGCATAGTGTAG-TTTGCTAACTGA---TAAAACCCAACAAATC-----CAAGGGATGAGGGTATAACTAATGAGTTTCTGAGCCATCAACCTAAGATGGTGGGGTAACGGCCTACCATGGTTGTGACGGCTAACGGGGAATCTGGGTTCGGTTCCGGAGAGGGGGCCTGAGAGATGGCCACCACATCCAAGGAAGGCAGCAGGCGCGAAAATTACCCACTTCCGGCGCGGAGAGGTAGTGACTAGTCATAACAAATATAGACCCTA---GTGGTTTGTATTTGGACTGGTGAGATGTTATAAATATCTCAGTAATCTAGA-TCAGGGCAAGTCTGGTGCCAGCAGCCGCGGTAATACCAGCCTGATCAAGCGTATGCTTTAGTTGCTGCGTTTAAAAAGCTCATAGTTGGATCTTCGACA-GCGTGATCATCAAAGGGCGTAGTTCGGTT-----------CGGTCGTTCGTCACGGACTGCTCA----C-TATACT-TGTAAGACAGTTTATTCTTAACTGAAT-GA-CTGATCGAAACAAGTGATAAACCTTGAAAAAATTAGAGTGCTCAAAGCAAGCTTTGGCCTTGAATTTTAAAGCATGGAATTGAGGAAGAGGACCATTA------------TGGTCGTGAACCATTTTGGTAATGATTAAAAGGAACAGACGGGGGCATACGTATTGCTCGGGGAGGGGTGAAATCCGTAGATCCCAGCAAGACGACCTACTGCGAAAGCATTTGCCAAGAATGTTTTCATTAATCAAGAACGAAAGTTAGAGTATTAAAGAGGATTAGATACCCTCGTAATTCTAACCTTAAACGATACCACCCTAATCTTAGCCAATGTAAT-T-TATTACTTGGTTAGGATTAA-ACCGGGAAACCAAAGCCATTTGGTTCCGGGGGGAGTATGGTTGCAAAATCGAAACTTAAAGGAATTGACGGAGGGGCACCACCAGGAGTGGAGCCTGCGGCTTAATTTGACTCAACACGGGGAAACCTACCAGGTCCAGACATCTCAAGGATTGACAGATAGA-ATCTCTTTCATGATTAGATGGGCGGTGGTGCATGGCCGTTCTTAGTTAGTGGAGTGATTCGTCTGGTTAATTCCGATAACTAACGAGTTCTCTTCCATCTAACTAGTAGATG-CA-CTTA---TTGTGTTTCAAGACTTCTTAGAGGAACTAAGTACAATTAAATAGTACTAGTGAAG--TGAGATTATAACAGGTCTGTGATGCCCTTAGATGTCCTGGACCGCACGCGCGCTACAATGCTTGCTTTAATGTGTTGAT--AACTCTCTAAGCCGAGATGGTTTTGGGAAATCGTTAAAAGTATAAGTTCTTAGTGGGGATCAACTATTGTAACTAGTAGTTGTGAACTCGGAATTCCTAGTACTTAGATTTCACCAGAATCTAGGGATTACGTCCCTGCCCTTTGTACACACCGCCCGTCGCTACTACTGATTGGTTGCTTAAGCGAGTAACTTGGAGGCTGCCAGCTGTCAC----TT-CG-GTGGTCTC-TGGTATGCTG--AAGAGTGTCGAGCTTAAATGACTAGA------------------------------------------------------
>AJ875221_Waminoa_sp.
----------------------------CGTATTCCAAAAGATTAAGCCATGCATGTGCAAGT----GTCTCTTGGATAAAAGTGAAACCGCGAAGAGCTCATTAAATCAGTTACAATCTACCTGTAT-ATAG-CCTTATATATGTATAACCACGGTAACACTGTGGCTAATACAAGCGT----CGCGTTCT----------------------------AACTTTTAGCG-----ACAAGGTCGTTA-----AGAGTCTATTAG--------------ATCTCGCATAGTGTAG-TTTGCTAACTGA---TAAAACCCAACAAATC-----CAAGGGATGAGGGTATAACTAATGAGTTTCTGAGCCATCAACCTAAGATGGTGGGGTAACGGCCTACCATGGTTGTGACGGCTAACGGGGAATCTGGGTTCGATTCCGGAGAGGGGGCCTGAGAGATGGCCACCACATCCAAGGAAGGCAGCAGGCGCGAAAATTACCCACTTCCGGCGCGGAGAGGTAGTGACTAGTCATAACAAATATAGACCCTA---GTGGTTTGTATTTGGACTGGTGAGATGTTATAAATATCTCAGTAATCTAGA-TCAGGGCAAGTCTGGTGCCAGCAGCCGCGGTAATACCAGCCTGATCAAGCGTATGCTTTAGTTGCTGCGTTTAAAAAGCTCATAGTTGGATCTTCGAGA-GCGTGATCATCAAAGGGCGTAGTTCGGTT-----------CGGTCGTTCGTCACGGACT-TTCA----A-TATACT-TGGAAGACAGTTTATTCTTAACTGAAT-GA-CTGATCGAAACAAGTGATAAACCTTGAAAAAATTAGAGTGCTCAAAGCAAGCTTTGGCCTTGAATTTTAAAGCATGGAATTGAGGAAGAGGACCATTA------------TGGTCGTGAACCATTTTGGTAATGATTAAAAGGAACAGACGGGGGCATACGTATTGCTCGGGGAGGGGTGAAATCCGTAGATCCCAGCAAGACGACCTACTGCGAAAGCATTTGCCAAGAATGTTTTCATTAATCAAGAACGAAAGTTAGAGTATTAAAGAGGATTAGATACCCTCGTAATTCTAACCTTAAACGATACCATCTTAATCTTAGCCAATGTAAT-T-TATTACTTGGTTAGGATTAA-ACCGGGAAACCAAAGCCATTTGGTTCCGGGGGGAGTATGGTTGCAAAATCGAAACTTAAAGGAATTG-CGGAGGGGCACCACCAGGAGTGGAGCCTGCGGCTTAATTTGACTCAACACGGGGAAACCTACCAGGTCCAGACATCTTAAGGATTGACAGATAGA-ATCTCTTTCATGATTAGATGGGCGGTGGTGCATGGCCGTTCTTAGTTAGTGGAGTGATTCGTCTGGTTAATTCCGATAACTAACGAGTTCTCTTCCATCTAACTAGTAGATG-CA-CTTA---TTGTGTTTCAAGACTTCTTAGAGGAACTAAGTACAATTAAATAGTACTAGTGAAG--TGAGATTATAACAGGTCTGTGATGCCCTTAGATGTCCTGGACCGCACGCGCGCTACAATGCTTGCTTTAATGTGTTGAT--AACTCTCTAAGCCGAGATGGTTTTGGGAAATCGTTAAAAGTATAAGTTCTTAGTGGGGATCAACTATTGTAACTAGTAGTTGTGAACTCGGAATTCCTAGTACTTAGATTTCACCAGAATCTAGGGATTACGTCCCTGCCCTTTGTACACACCGCCCGTCGCTACTACTGATTGGTTGCTTAAGCGAGTAACTTGGAGGCTGCCAGCTGTCGC----TT-CG-GTGGTCTC-TGGTATGCTG--AAGAGTGTCGAGCTTAAATGACTAGAGGAAGTAAAAGTCGTAACAAGG--------------------------------
>FR837756_Waminoa_brickneri
---------------------------------------------------------------------------------------------------------------------------------------------------------------------------------------------------------------------------------------------------------------------------------------------------------------------------------------------------------------------------------------------------------------------------------------------------------------------------------------------------------------------------------------------------------------------------------------------------------------------------------------------------------------------------------------------------------------------------------------------------------------------------------------------------------------------------------------------------------------------------------------------------------------------------------------------------------------------------------------------------------------------------------------------------------------------------------------------------------GAAGTTAGAGTATTAAGAGG---TAGATACCCTCGTAATTCTAACCTTAAACGATACCATCTTAATCTTAGCCAATGTAAT-T-TATTACTTGGTTAGGATTAA-ACCGGGAAACCAAAGCCATTTGGTTCCGGGGGGAGTATGGTTGCAAAATCGAAACTTAAAGGAATTGACGGAGGGGCACCACCAGGAGTGGAGCCTGCGGCTTAATTTGACTCAACACGGGGAAACCTACCAGGTCCAGACATCTTAAGGATTGACAGATAGA-ATCTCTTTCATGATTAGATGGGCGGTGGTGCATGGCCGTTCTTAGTTAGTGGAGTGATTCGTCTGGTTAATTCCGATAACTAACGAGTTCTCTTCCATCTAACTAGTAGATG-CA-CTTA---TTGTGTTTCAAGACTTCTTAGAGGAACTAAGTACAATTAAATAGTACTAGTGAAG--TGAGATTATAACAGGTCTGTGATGCCCTTAGATGTCCTGGACCGCACGCGCGCTACAATGCTTGCTTTAATGTGTTGAT--AACTCTCTAAGCCGAGATGGTTTTGGGAAATCGTTAAAAGTATAAGTTCTTAGTGGGGATCAACTATTGTAACTAGTAGTTGTGAACTCGGAATTCCTAGTACTTAGATTTCACCAGAATCTAGGGATTACGTCCCTGCCCTTTGTACACACCGCCCGTCGCTACTACTGATTGGTTGCTTAAGCGAGTAACTTGGAGGCTGCCAGCTGTCGC----TT-CG-GTGGTCTC-TGGTATGCTG--AAGAGTGTCGAGCTTAAATGACTA--------------------------------------------------------
>FR552025_Heterochaerus_australis
--------------------------------------------------------------T----ATCT-----GCAATAGAGAAACCGCGAATGGCTCATTAAATCAGTTACAATCTCTCTGCTTGATCT-CTACTTCTATGTATAACCACGGTAACCCTGTGGCTAATGCATGCCGATTCCGCGATCC----------------------------AACTTTTACCG-----ACAAGGTCGTTA-----GGGGTCTATTAG--------------ATCTCGCACAGAGAAG-TTTGGTAACTGT---ATGATCACAGAAGGAC-----CCAGTCCCGGTGATAGAGCTTACGAGTTTCTGAGCCATCAACCATAGATGGTAGGGTAACGGCCTACCATGGTTATGACGGCTAACGGGGAATCTGGGTTCGATTCCGGAGAGGCAGCCTGAGAAACGGCTACCACATCCAAGGAAGGCAGCAGGCACGGAAATTACCCACTTCTAGCACGGAGAGGTAGTGACTAGTAATAACAGGATTAGCCTTAC---G-AGGCGAACCCTGGACTGGTGAGGAGGTATAAAGTCCTCAGTAATTCAAGTTCAGGGCAAGTCTGGTGCCAGCCGCCGCGGTAATACCAGCCTGAACAAGCGTATGCTTTAGTTGCTGCGTTTAAAAAGCTCATAGTTGGATCTTCGGGC-GCGTCATCGTTGGAAGGTTTGATACT-TG----------------TATCTGATTGCGTTCCCAA----T-CGTCCT-TGTTAGACAGTTTTCACTTAACTGTGT-AA-CTGATCGAAACTTGGAACAGACCTTGAGAAAATTAGAGTGCTCAAGGCGAGTTTTGGCATTGAATTTTAAAGCATGGAATAATGGAGAAGGACCTTTGTC----------TGGTCGTGAACCAGTCAGGTAATGATTAACAGGAACAGGCGGGGGCATTTGTATTGTTGGGGGAGGGGTGAAATCCGTAGATCCCAGCAAGACAAACTACTGCGAAAGCATTTGCCAAGAATGTTTTCATTAATCAAGAACGAAAGTTAGAGTATTGAAGAGGATTAGATACCCTCGTAATTCTAACCTTAAACTATACCATCTTACGCTTAGTCAACGTA---T-TTATACTTGACTAGGAGTAG-CCCGGGAAACCAAAGATTTTTGGTTACGGGGGGAGTATGGTTGCAAAATCGAAACTTAAAGGAATTGACGGAGGGGCACCACCAGGAGTGGAGCCTGCGGCTTAATTTGACTCAACACGGGGAAACCCACCAGGTCCAGACATCTTAAGGATTGACAGATAGT-ATATCTCTCATGATTAGATGGGCGGTGGTGCATGGCCGTTCTTAGTTAGTGGAGTGATCTGTCTGGTTAATTCCGATAACTGACGAGATCTCTTCCTTCTAACTAGTGGATGATC-TTTG---AATTAGCTCAAAACTTCTTAGAGGTACTACGTACTATTAAATAGTACGAGTGAAG--TGAGGCTATAACAGGTCTGTGATGCCCTTAGATGTCCTGGACCGCACGCGCGCTACAATGATAGCCTTAATGTGTTGAT--TAAAACCTAAGCCGAGAAGGTTTTGGGAAATCATTAAAGGTATCTATTCTTAGTGGGGATCAACTATTGTAA-TGATAGTTGTGAACAAGGAATTCCTAGTACTTAGATTTCACCAGAATCTAGGGATTACGTCCCTGCCCTTTGTACACACCGCCCGTCGCTACTACTGATTGGACGGTTAAGCGAGATGTTGGGAAGCTCTCTTTTGACAC----TT-CG-GTGTTGAT-TGTAGAGCCG--AACAACTTCAAGCTAAACTGGCTA--------------------------------------------------------
>FR552038_Amphiscolops_blumi
---------------------------------------------------------------------------------------------------------------------------------------------------------------------------------------------------------------------------------------------------------------------------------------------------------------------------------------------------------------------------------------------------------------------------------------------------------AGAGGGACCCTGAGAAATGGCTACCACATCCAAGGAAGGCACCCAGGCCTGAAATTACCCACTTCTGGCGCGGAGAGGTAGTGACTAGTAATAACAGGATTAGACTTTC----GAGTCGAACCCTGGACTGGCGAGGAGGTATAAATACCTCGGTAATTCAAGTTCAGGGCAAGTCTGGTGCCAGCCGCCGCGGTAACACCAGCCTGAACAAGCGTATGCTTTAGTTGCTGCGTTTAAAAAGCTCATAGTTGGATCTACGGCA-GCGTCACCAACACTAGGTTTGATCTTATT----------------GATCGTGGCGGTTTGTCAT----T-CGGCCT-TACTAGGCGGTTTGCACTTAACTGTGTAAA-CTGATCTAATGAAGGACCAAACCTTGAGAAAATTAGAGTGCTCAAGGCGAGTTTTGGCATTGAATTTTAAAGCATGGAATAATGGAGTAGGACCAGT-------------TGGTCGT-GAACCAGCAGGTAATGATTAAAAGGAACAGGCGGGGGCATTTGTATTGCTGGGGGAGGGGTGAAATCCGTAGATCCCAGCAAGACATCCTACTGCGAAAGCATTTGCCAAGAATGTTTTCATTAATCAAGAACGAAAGTTAGAGTATTGAAGAGGATTAGATACCCTCGTAATTCTAACCTTAAACAATACCGTCTTACGCTTAGCCAATGTAT----TTATACTTGGCTAGGAGTAC-ACCGGGAAACCAAAGATATTTGGTTCCGGGGGGAGTATGGTTGCAAAATCGAAACTTAAAGGAATTGACGGAGGGGCACCACCAGGAGTGGAGCCTGCGGCTTAATTTGACTCAACACGGGGAAACCCACCAGGTCCAGACATCTTAAGGATTGACAGATAGA-ATCTCTTTCACGATTAAATGGGCGGTGGTGCATGGCCGTTCTTAGTTAGTGGAGTGATCTGTCTGGTTAATTCCGATAACTAACGAGATCTCACCCATCTAACTAGTAGATGTCA-CTTT---ATGTGGCTTAAGACTTCTTAGAGGGACTAAGCACAATTAAATAGTGCTAGTGAAG--TGAGGTTATAACAGGTCTGTGATGCCCTTAGATGTTCTGGACCGCACGCGCGCTACAATGATAGCTTTAATGGGTTAAT----TAACCTAAGCCGATGAGGTTTGGGGAAATCGTTTAAAGTATGTATTCATAGTGGGGATCAACTATTGTAACTAGTAGTTGTGAACTAGGAATTCCTGGTACTTAGATTTCACCAAAATCTAGGGATTACGTCCCTGCCCTTTGTACACACCGCCCGTCGCTACTACTGATTGGACGGTTAAGCTAGATGCTGGGAGACTTTCTTTTGTGAC----TT-CG-GTCGCAAC-TGAA-GGGCA--AACAGTTTCAAGCTGAACTGGCTAGAGGAAGTAAAA--------------------------------------------
>OTU_TO_2761
------------------------------------------------------------------------------------------------------------------------------------------------------------------------------------------------------------------------------------------------------------------------------------------------------------------------------------------------------------------------------------------------------------------------------------------------------------------------------------------------------------------------------------------------------------------------------------------------------------------------------------------------------------------------------------------------------------------------------------------------------------------------------------------------------------------------------------------------------------------------------------------------------------------------------------------------------------------------------------------------------------------------------------------------------------------------------------------------------------------------------------------------------------------------------------------------------------------------------------------------------------------------------------------------------------------------------------------------------------------------------------------------------------------------------------------------------------------------------------------------------------------------------------------------------------------------------------------------------------------------------------------------------------------------------------------------------------------------------------------------------------------------------------------------------------------------GTCGCTACTACTGATTGGATGGTTAAGCTAGAACCTTGGACACTCACCGTTGAGGC----TG-CG-GCTGATTC--GGGGAGAAG--AAGAGGGTCAAGCTAAACTGTCTAGAGGAAGTAAAAGTCGTAACAAGGTTTCC---------------------------
>OTU_TO_125542
------------------------------------------------------------------------------------------------------------------------------------------------------------------------------------------------------------------------------------------------------------------------------------------------------------------------------------------------------------------------------------------------------------------------------------------------------------------------------------------------------------------------------------------------------------------------------------------------------------------------------------------------------------------------------------------------------------------------------------------------------------------------------------------------------------------------------------------------------------------------------------------------------------------------------------------------------------------------------------------------------------------------------------------------------------------------------------------------------------------------------------------------------------------------------------------------------------------------------------------------------------------------------------------------------------------------------------------------------------------------------------------------------------------------------------------------------------------------------------------------------------------------------------------------------------------------------------------------------------------------------------------------------------------------------------------------------------------------------------------------------------------------------------------------------------------------GTCGCTACTACTGATTGGATGGTTAAGCTAGAACCTTGGACACTCACCGTTGAGGC----TG-CG-GCTGATTTGGGGGGAGAAG--AAGAGGGTCAAGCTAAACTGTCTAGAGGAAGTAAAAGTCGTAACAAGGTTTCC---------------------------
>OTU_TO_126218
------------------------------------------------------------------------------------------------------------------------------------------------------------------------------------------------------------------------------------------------------------------------------------------------------------------------------------------------------------------------------------------------------------------------------------------------------------------------------------------------------------------------------------------------------------------------------------------------------------------------------------------------------------------------------------------------------------------------------------------------------------------------------------------------------------------------------------------------------------------------------------------------------------------------------------------------------------------------------------------------------------------------------------------------------------------------------------------------------------------------------------------------------------------------------------------------------------------------------------------------------------------------------------------------------------------------------------------------------------------------------------------------------------------------------------------------------------------------------------------------------------------------------------------------------------------------------------------------------------------------------------------------------------------------------------------------------------------------------------------------------------------------------------------------------------------------GTCGCTACTACTGATTGGATGGTTAAGCTAGAACCTTGGACACTCACTGTTGAGGC----TG-CG-GCTGATAC--GGGGAGAAG--AAGAGGGTCCAGCTAAACTGTCTAGAGGAAGTAAAAGTCGTAACAAGGTTTCC---------------------------
>OTU_TO_133741
------------------------------------------------------------------------------------------------------------------------------------------------------------------------------------------------------------------------------------------------------------------------------------------------------------------------------------------------------------------------------------------------------------------------------------------------------------------------------------------------------------------------------------------------------------------------------------------------------------------------------------------------------------------------------------------------------------------------------------------------------------------------------------------------------------------------------------------------------------------------------------------------------------------------------------------------------------------------------------------------------------------------------------------------------------------------------------------------------------------------------------------------------------------------------------------------------------------------------------------------------------------------------------------------------------------------------------------------------------------------------------------------------------------------------------------------------------------------------------------------------------------------------------------------------------------------------------------------------------------------------------------------------------------------------------------------------------------------------------------------------------------------------------------------------------------------GTCGCTACTACTGATTGGATGGTTAAGCTAGAACCTTGGACACTCACCGTTGAGGC----TG-CG-GCTGATTC--GGGGAGAAG--AAGAGGGTCAAGCTAAACTGTCTAGAGGAAGTAAAAGTCGTAACAAGGTAGCT---------------------------
>OTU_TO_20779
------------------------------------------------------------------------------------------------------------------------------------------------------------------------------------------------------------------------------------------------------------------------------------------------------------------------------------------------------------------------------------------------------------------------------------------------------------------------------------------------------------------------------------------------------------------------------------------------------------------------------------------------------------------------------------------------------------------------------------------------------------------------------------------------------------------------------------------------------------------------------------------------------------------------------------------------------------------------------------------------------------------------------------------------------------------------------------------------------------------------------------------------------------------------------------------------------------------------------------------------------------------------------------------------------------------------------------------------------------------------------------------------------------------------------------------------------------------------------------------------------------------------------------------------------------------------------------------------------------------------------------------------------------------------------------------------------------------------------------------------------------------------------------------------------------------------GTCGCTACTACTGATTGGATGGTTAAGCTAGAACCTTGGACACTCACCGATGATGC----TA-CG-GTTGATTC--GGGGAGAAA--AAGAGGGTCAAGCTAAACTGTCTAGAGGAAGTAAAAGTCGTAACAAGGTTTCC---------------------------
>OTU_TO_12809
------------------------------------------------------------------------------------------------------------------------------------------------------------------------------------------------------------------------------------------------------------------------------------------------------------------------------------------------------------------------------------------------------------------------------------------------------------------------------------------------------------------------------------------------------------------------------------------------------------------------------------------------------------------------------------------------------------------------------------------------------------------------------------------------------------------------------------------------------------------------------------------------------------------------------------------------------------------------------------------------------------------------------------------------------------------------------------------------------------------------------------------------------------------------------------------------------------------------------------------------------------------------------------------------------------------------------------------------------------------------------------------------------------------------------------------------------------------------------------------------------------------------------------------------------------------------------------------------------------------------------------------------------------------------------------------------------------------------------------------------------------------------------------------------------------------------GTCGCTACTACTGATTGGATGGTTAAGCTAGAACCTTGGACACTCTCTGTTGAAGC----TA-CG-GCTGCTAC--AGAGAGAAG--AAGAGGGTCAAGCTAAACTGTCTAGAGGAAGTAAAAGTCGTAACAAGGTTTCC---------------------------
>OTU_TO_78657
------------------------------------------------------------------------------------------------------------------------------------------------------------------------------------------------------------------------------------------------------------------------------------------------------------------------------------------------------------------------------------------------------------------------------------------------------------------------------------------------------------------------------------------------------------------------------------------------------------------------------------------------------------------------------------------------------------------------------------------------------------------------------------------------------------------------------------------------------------------------------------------------------------------------------------------------------------------------------------------------------------------------------------------------------------------------------------------------------------------------------------------------------------------------------------------------------------------------------------------------------------------------------------------------------------------------------------------------------------------------------------------------------------------------------------------------------------------------------------------------------------------------------------------------------------------------------------------------------------------------------------------------------------------------------------------------------------------------------------------------------------------------------------------------------------------------GTCGCTACTACTGATTGGATGGTTAAGCTAGAACCTTGGACACTTACTGTTGAAGC----TA-CG-GCTGATAC--AGGAAGGAG--AAGAGGGTCAAGCTAAACTGTCTAGAGGAAGTAAAAGTCGTAACAAGGTTTCC---------------------------
>OTU_TO_211817
------------------------------------------------------------------------------------------------------------------------------------------------------------------------------------------------------------------------------------------------------------------------------------------------------------------------------------------------------------------------------------------------------------------------------------------------------------------------------------------------------------------------------------------------------------------------------------------------------------------------------------------------------------------------------------------------------------------------------------------------------------------------------------------------------------------------------------------------------------------------------------------------------------------------------------------------------------------------------------------------------------------------------------------------------------------------------------------------------------------------------------------------------------------------------------------------------------------------------------------------------------------------------------------------------------------------------------------------------------------------------------------------------------------------------------------------------------------------------------------------------------------------------------------------------------------------------------------------------------------------------------------------------------------------------------------------------------------------------------------------------------------------------------------------------------------------GTCGCTACTACTGATTGGATGATTAAGCAAGATTCGCGGGTACTCTGTGCTGAGGC----TT-CG-GCTTCGGC--GCTGAGGGG--AAGCAGATCAAGCTTAATTGTCTAGAGGAAGTAAAAGTCGTAACAAGGTTTCC---------------------------
>OTU_TO_221
------------------------------------------------------------------------------------------------------------------------------------------------------------------------------------------------------------------------------------------------------------------------------------------------------------------------------------------------------------------------------------------------------------------------------------------------------------------------------------------------------------------------------------------------------------------------------------------------------------------------------------------------------------------------------------------------------------------------------------------------------------------------------------------------------------------------------------------------------------------------------------------------------------------------------------------------------------------------------------------------------------------------------------------------------------------------------------------------------------------------------------------------------------------------------------------------------------------------------------------------------------------------------------------------------------------------------------------------------------------------------------------------------------------------------------------------------------------------------------------------------------------------------------------------------------------------------------------------------------------------------------------------------------------------------------------------------------------------------------------------------------------------------------------------------------------------GTCGCTACTACTGATTGAATGATGAAGCAAGACTTGCGGAACTGGGTCGTCGAGAC----TT-CG-GTCTTGATGA-CTTGGCCGATAAGCGGAACAAGCTTCATTGTTTAGAGGAAGTAAAAGTCGTAACAAGGTTTCC---------------------------
>OTU_TO_38455
------------------------------------------------------------------------------------------------------------------------------------------------------------------------------------------------------------------------------------------------------------------------------------------------------------------------------------------------------------------------------------------------------------------------------------------------------------------------------------------------------------------------------------------------------------------------------------------------------------------------------------------------------------------------------------------------------------------------------------------------------------------------------------------------------------------------------------------------------------------------------------------------------------------------------------------------------------------------------------------------------------------------------------------------------------------------------------------------------------------------------------------------------------------------------------------------------------------------------------------------------------------------------------------------------------------------------------------------------------------------------------------------------------------------------------------------------------------------------------------------------------------------------------------------------------------------------------------------------------------------------------------------------------------------------------------------------------------------------------------------------------------------------------------------------------------------GTCGCTACTACTGATTGAATGATGAAGCAAGACTTGCGGAACTGGGTCGTCGA---------------------GA-CTTGGCCGATAAGCGGAACAAGCTTCATTGTTTAGAGGAAGTAAAAGTCGTAACAAGGTTTCC---------------------------
>OTU_TO_220461
------------------------------------------------------------------------------------------------------------------------------------------------------------------------------------------------------------------------------------------------------------------------------------------------------------------------------------------------------------------------------------------------------------------------------------------------------------------------------------------------------------------------------------------------------------------------------------------------------------------------------------------------------------------------------------------------------------------------------------------------------------------------------------------------------------------------------------------------------------------------------------------------------------------------------------------------------------------------------------------------------------------------------------------------------------------------------------------------------------------------------------------------------------------------------------------------------------------------------------------------------------------------------------------------------------------------------------------------------------------------------------------------------------------------------------------------------------------------------------------------------------------------------------------------------------------------------------------------------------------------------------------------------------------------------------------------------------------------------------------------------------------------------------------------------------------------GTCGCTACTACTGATTGAATGATGAAGCAAGACTTGCGGAACTGGGTCGTCGAGAC----TT-CG-GTCTTGATGA-CTTGGCCGATAAGCGGAACAAGCTTCATTGTTTAGAGGAAGTAAAAGTCGTAACAAGGTTTCCGTAC-----------------------
>OTU_TO_81077
------------------------------------------------------------------------------------------------------------------------------------------------------------------------------------------------------------------------------------------------------------------------------------------------------------------------------------------------------------------------------------------------------------------------------------------------------------------------------------------------------------------------------------------------------------------------------------------------------------------------------------------------------------------------------------------------------------------------------------------------------------------------------------------------------------------------------------------------------------------------------------------------------------------------------------------------------------------------------------------------------------------------------------------------------------------------------------------------------------------------------------------------------------------------------------------------------------------------------------------------------------------------------------------------------------------------------------------------------------------------------------------------------------------------------------------------------------------------------------------------------------------------------------------------------------------------------------------------------------------------------------------------------------------------------------------------------------------------------------------------------------------------------------------------------------------------GTCGCTACTACTGATTGAATGATGAAGCAAGACTTGCGGAACTGGGTCGTCGAGAC----TT-CG-GTCTTGATGA-CTTGGCCGATAA-----------------GTTTAGAGGAAGTAAAAGTCGTAACAAGGTTTCC---------------------------
>OTU_TO_227100
------------------------------------------------------------------------------------------------------------------------------------------------------------------------------------------------------------------------------------------------------------------------------------------------------------------------------------------------------------------------------------------------------------------------------------------------------------------------------------------------------------------------------------------------------------------------------------------------------------------------------------------------------------------------------------------------------------------------------------------------------------------------------------------------------------------------------------------------------------------------------------------------------------------------------------------------------------------------------------------------------------------------------------------------------------------------------------------------------------------------------------------------------------------------------------------------------------------------------------------------------------------------------------------------------------------------------------------------------------------------------------------------------------------------------------------------------------------------------------------------------------------------------------------------------------------------------------------------------------------------------------------------------------------------------------------------------------------------------------------------------------------------------------------------------------------------GTCGCTACTACTGATTGAATGATGAAGCAAGACTTGCGGAACTGGGTCGTCGAGAC----TT-CG-GTCTTGATGA-CTTGGCCGATAAGCGGAA-------CATTGTTTAGAGGAAGTAAAAGTCGTAACAAGGTTTCC---------------------------
>OTU_TO_12693
------------------------------------------------------------------------------------------------------------------------------------------------------------------------------------------------------------------------------------------------------------------------------------------------------------------------------------------------------------------------------------------------------------------------------------------------------------------------------------------------------------------------------------------------------------------------------------------------------------------------------------------------------------------------------------------------------------------------------------------------------------------------------------------------------------------------------------------------------------------------------------------------------------------------------------------------------------------------------------------------------------------------------------------------------------------------------------------------------------------------------------------------------------------------------------------------------------------------------------------------------------------------------------------------------------------------------------------------------------------------------------------------------------------------------------------------------------------------------------------------------------------------------------------------------------------------------------------------------------------------------------------------------------------------------------------------------------------------------------------------------------------------------------------------------------------------GTCGCTACTACTGATTGAATGATGAAGCAAGACTTGCGGAACTGGGTCGTCGAGAC----TT-CG-GTCTTGATGA-CTTGGCCGATAAGCGGAATAAGCTTCATTGTTTAGAGGAAGTAAAAATCGTAACAAGGTTTCC---------------------------
>OTU_TO_121605
------------------------------------------------------------------------------------------------------------------------------------------------------------------------------------------------------------------------------------------------------------------------------------------------------------------------------------------------------------------------------------------------------------------------------------------------------------------------------------------------------------------------------------------------------------------------------------------------------------------------------------------------------------------------------------------------------------------------------------------------------------------------------------------------------------------------------------------------------------------------------------------------------------------------------------------------------------------------------------------------------------------------------------------------------------------------------------------------------------------------------------------------------------------------------------------------------------------------------------------------------------------------------------------------------------------------------------------------------------------------------------------------------------------------------------------------------------------------------------------------------------------------------------------------------------------------------------------------------------------------------------------------------------------------------------------------------------------------------------------------------------------------------------------------------------------------GTCGCTACTACTGATTGGATGGTTAAGCAAGACTTGCGGAACTGGGTCGTCGAGAC----TT-CG-GTCTTGATGA-CTTGGCCGATAAGCGGAACAAGCTTCATTGTTTAGAGGAAGTAAAAGTCGTAACAAGGTTTCC---------------------------
>OTU_TO_140049
------------------------------------------------------------------------------------------------------------------------------------------------------------------------------------------------------------------------------------------------------------------------------------------------------------------------------------------------------------------------------------------------------------------------------------------------------------------------------------------------------------------------------------------------------------------------------------------------------------------------------------------------------------------------------------------------------------------------------------------------------------------------------------------------------------------------------------------------------------------------------------------------------------------------------------------------------------------------------------------------------------------------------------------------------------------------------------------------------------------------------------------------------------------------------------------------------------------------------------------------------------------------------------------------------------------------------------------------------------------------------------------------------------------------------------------------------------------------------------------------------------------------------------------------------------------------------------------------------------------------------------------------------------------------------------------------------------------------------------------------------------------------------------------------------------------------GTCGTTACTACTGATTGAATGATGAAGCAAGACTTGCGGAACTTGGTCGTCGAGAC----TT-CG-GTCTTGATGA-CTTGGCCGACAAGCGGAACAAGCTTCATTGTTTAGAGGAAGTAAAAGTCGTAACAAGGTTTCC---------------------------
>OTU_TO_217416
------------------------------------------------------------------------------------------------------------------------------------------------------------------------------------------------------------------------------------------------------------------------------------------------------------------------------------------------------------------------------------------------------------------------------------------------------------------------------------------------------------------------------------------------------------------------------------------------------------------------------------------------------------------------------------------------------------------------------------------------------------------------------------------------------------------------------------------------------------------------------------------------------------------------------------------------------------------------------------------------------------------------------------------------------------------------------------------------------------------------------------------------------------------------------------------------------------------------------------------------------------------------------------------------------------------------------------------------------------------------------------------------------------------------------------------------------------------------------------------------------------------------------------------------------------------------------------------------------------------------------------------------------------------------------------------------------------------------------------------------------------------------------------------------------------------------GTCGCTACTACTGATTGAATGATGAAGCAAGGCTTGCGGAACTGGGTCGTCGAGAC----TT-CG-GTCTTGATGA-CTTGGCCAATAAGCGGAACAAGCTTCATTGTTTAGAGGAAGTAAACGTCGTAACAAGGTTTCC---------------------------
>OTU_TO_61037
------------------------------------------------------------------------------------------------------------------------------------------------------------------------------------------------------------------------------------------------------------------------------------------------------------------------------------------------------------------------------------------------------------------------------------------------------------------------------------------------------------------------------------------------------------------------------------------------------------------------------------------------------------------------------------------------------------------------------------------------------------------------------------------------------------------------------------------------------------------------------------------------------------------------------------------------------------------------------------------------------------------------------------------------------------------------------------------------------------------------------------------------------------------------------------------------------------------------------------------------------------------------------------------------------------------------------------------------------------------------------------------------------------------------------------------------------------------------------------------------------------------------------------------------------------------------------------------------------------------------------------------------------------------------------------------------------------------------------------------------------------------------------------------------------------------------GTCGCTACTACTGATTGAATGATGAAGCAAGACTTGCGGAACTGGGTCGTCGAGAC----TT-AG-GTCTTGATGA-CTTGGCAGATAAGCGGAACAAGCTTAATTGTTTAGAGGAAGTAAAAGTCGTAACAAGGTTTCC---------------------------
>OTU_TO_20457
------------------------------------------------------------------------------------------------------------------------------------------------------------------------------------------------------------------------------------------------------------------------------------------------------------------------------------------------------------------------------------------------------------------------------------------------------------------------------------------------------------------------------------------------------------------------------------------------------------------------------------------------------------------------------------------------------------------------------------------------------------------------------------------------------------------------------------------------------------------------------------------------------------------------------------------------------------------------------------------------------------------------------------------------------------------------------------------------------------------------------------------------------------------------------------------------------------------------------------------------------------------------------------------------------------------------------------------------------------------------------------------------------------------------------------------------------------------------------------------------------------------------------------------------------------------------------------------------------------------------------------------------------------------------------------------------------------------------------------------------------------------------------------------------------------------------GTCGCTACTACTGATTGAATGATGAAGCAAGACTTGCGGAACTGGGTCGTCGAGAC----TT-CG-GTCTTGATGA-CTTGGCCGATAAGCGGAACAAGCTTCATTGTTTAGAGGAAGTAAAAGTCGTAACAAGGTAGCT---------------------------
>OTU_TO_165357
------------------------------------------------------------------------------------------------------------------------------------------------------------------------------------------------------------------------------------------------------------------------------------------------------------------------------------------------------------------------------------------------------------------------------------------------------------------------------------------------------------------------------------------------------------------------------------------------------------------------------------------------------------------------------------------------------------------------------------------------------------------------------------------------------------------------------------------------------------------------------------------------------------------------------------------------------------------------------------------------------------------------------------------------------------------------------------------------------------------------------------------------------------------------------------------------------------------------------------------------------------------------------------------------------------------------------------------------------------------------------------------------------------------------------------------------------------------------------------------------------------------------------------------------------------------------------------------------------------------------------------------------------------------------------------------------------------------------------------------------------------------------------------------------------------------------GTCGCTACTACTGATAGAATGATGAAGCAATACTTGCGGAACTGGGTCGTCGAGAC----TT-CG-GTCTTGATGA-CTTGGCCGATAAGCGCAACAAGCTTCATTGTTTAGAGGAAGTAAAAGTCGTAACAAGGTTTCC---------------------------
>OTU_TO_182170
------------------------------------------------------------------------------------------------------------------------------------------------------------------------------------------------------------------------------------------------------------------------------------------------------------------------------------------------------------------------------------------------------------------------------------------------------------------------------------------------------------------------------------------------------------------------------------------------------------------------------------------------------------------------------------------------------------------------------------------------------------------------------------------------------------------------------------------------------------------------------------------------------------------------------------------------------------------------------------------------------------------------------------------------------------------------------------------------------------------------------------------------------------------------------------------------------------------------------------------------------------------------------------------------------------------------------------------------------------------------------------------------------------------------------------------------------------------------------------------------------------------------------------------------------------------------------------------------------------------------------------------------------------------------------------------------------------------------------------------------------------------------------------------------------------------------GTCGCTACTACTGATTGAATGATGCAGCCAGCCTTGCGGAACTGGGTCGTCGAGAC----TT-CG-GTCTTGATGA-CTTGGCCGATAAGCGGAACAAGCTTCATTGTTTAGAGGAAGTAAAAGTCGTAACAAGGTTTCC---------------------------
>OTU_TO_153960
------------------------------------------------------------------------------------------------------------------------------------------------------------------------------------------------------------------------------------------------------------------------------------------------------------------------------------------------------------------------------------------------------------------------------------------------------------------------------------------------------------------------------------------------------------------------------------------------------------------------------------------------------------------------------------------------------------------------------------------------------------------------------------------------------------------------------------------------------------------------------------------------------------------------------------------------------------------------------------------------------------------------------------------------------------------------------------------------------------------------------------------------------------------------------------------------------------------------------------------------------------------------------------------------------------------------------------------------------------------------------------------------------------------------------------------------------------------------------------------------------------------------------------------------------------------------------------------------------------------------------------------------------------------------------------------------------------------------------------------------------------------------------------------------------------------------GTCGCTACTACTGATTGGATGGTTAAGCAAGAACTTAATAGATTTACGAATTTGGC----CT-CG-GCTGAGTC-T-GTGAATCG--CAGAAGTTCAAGCTTAATTGTCTAGAGGAAGTAAAAGTCGTAACAAGGTTTCC---------------------------
>OTU_BM_1029
------------------------------------------------------------------------------------------------------------------------------------------------------------------------------------------------------------------------------------------------------------------------------------------------------------------------------------------------------------------------------------------------------------------------------------------------------------------------------------------------------------------------------------------------------------------------------------------------------------------------------------------------------------------AGC-TCCAATAGCGTATATTAAAGTTGTTGCGGTTAAAACGCTCGTAGTTGGATCTCTCGCCCCGGCGGCCGGTTCCCCTTACGG---------CG-G-ATACTGGCC---------GACGAGGCCA------CCTTGCAGTCCGTTGCGCGTGCGCTTTACTGCGTG--CGTGGAACGCCTGCAGCGTTTACTTTGAACAAATTAGAGTGCTCAAAGCAGGCTCGCCGCCTATATATCTCAGCATGGAATAATGGAAAAGGACCTCGGATTC-CTTTG-TTGGT-TTAGTCTCCCGAGGTAATGATCGAGAGGGACAGACGGAGGCATTCGTATTGCGACGTTAGAGGTGAAATTCTTGGATCGTCGCAAGACGGACTACTGCGAAAGCATTTGCCGAGGATGTTTTCA---------------------------------------------------------------------------------------------------------------------------------------------------------------------------------------------------------------------------------------------------------------------------------------------------------------------------------------------------------------------------------------------------------------------------------------------------------------------------------------------------------------------------------------------------------------------------------------------------------------------------------------------------------------------------------------------------------------------------------------------------------------------------------------------------------------------------------------------------------------------------------------------------
>AM747471_Flagellophora_apelti
--------------------------------------AAGATTAAGCCATGCATGTCTGAGTACACACT----CTAGCACAGTGAAACTGCGAATGGCTCATTAAATCAGTTATGGTTCCTTTGGTTGT----TTCTTTACACGGATAACTGTGGCAATTCTAGAGCTAATACATGCGGTAAAACGTCGTTC--CCT------G------CGGACGGCGTGCTTTTATTAGGTGTCTTAAACCAACCGG-----GTCGC--------GTCTCGCGGCCCGTATCGTTGACGAA-TCTGAATAACATC--GACGATCGCA-CAGCCT-------CGCGCTGGCGACGAACCATTCGAGTGTCTGCCCTATCAACTTTCGATGGTAGGTTATACGCCTACCATGGTTATAACGGGTAACGGAGAATCAGGGTTCGATTCCGGAGAGGGAGCCTGAGAAACGGCTACCACATCCAAGGAAGGCAGCAGGCGCGCAAATTACCCAATTCCGACTCGGAGAGGTAGTGACAAGAAATAAAAATGCAGGACTCATACGAGGCCCTGTAATTTGAATGAGTACAATTTAAATCCTTTAACGAGGATCGATTGGAGGGCAAGTCTGGTGCCAGCAGCCGCGGTAATTCCAGC-TCCAATAGCGTATATTAAAGTTGTTGCGGTTAAAACGCTCGTAGTTGGATCTCTCGCCCCGACGGCCGGTTCCCCTTACGG---------TG-G-ATACTGGCC---------GGCGAGGCCA------CCTTGCAGTCCGTTGCGCGTGCGCTTTACTGCGTG--CGTGGAACGCCTGCAGCGTTTACTTTGAACAAATTAGAGTGCTCAAAGCAGGCTAGCCGCCTAAATATCTCAGCATGGAATAATGGAAAAGGACCTCGGATTC-CTTTG-TTGGT-TTAGTCTCCCGAGGTAATGATCGAGAGGGACAGACGGAGGCATTCGTATTGCGACGTTAGAGGTGAAATTCTTGGATCGTCGCAAGACGGACTACTGCGAAAGCATTTGCCGAGGATGTTTTCATTGATCAAGAACGAAAGTCGGGGGCTCGAAGACGATCAGATACCGCCGTAGTTCCAACCATAAACGATGCCGACCAGCGATCTGCGGGCGTTTCAT-GATGACCCCGCAGGCAGC--CCATGGGAAACCAGAGTCTTCGGGTTCTGGGGGGAATATAGCTGCAAAGCTGAAACTTAAAGGAATTGACGGAAGGGCACCACCAGGAGTGGAGCCTGCGGCTTAATTTGACTCAACACGGGAAAACTCACCCGGCCCGGACACAGTAAGGATTGACAGACTGAGAGCTCTTTCTCGATTCTGTGGTAGGTGGTGCATGGCCGTTCTTAGTTGGTGGGGTGACTTGTCTGGTTAATTCCGATAACGAACGAGACTCCAGCTTGCTAAATAGGGGGTCG-GCTGCGCA-GCGTGGCCATTTCCTTCTTAGAAGGACGACCAGCGTCT----AGCTGGAT-GAAA--TGGAGCAATAACAGGTCTGTGATGCCCTTAGATGTTCGGGGCCGCACGCGCGCTACAATGGAAGGCTCAGCGGGTGTGA----TTCCCTGCGCC-GAGAGGCGTGGGTAACCCTTTCAGAACCT---TCCGTGCTTGGGATAGCGGTTTGCAATTGTCCCCCTTGAACGAGGAATTCCCAGTAAACGCAAGTCATAAGCTTGCATTGATTACGTCCCTGCCCTTTGTACACACCGCCCGTCGCTACTACCGATTGAGTGACCCGGTGAGCTCATTGGATCTTGGGTCGTTGG------CAA------CCGGCGATCCGACGAG--AAGCTGCGCAAGCCGTATCACTTAGAGGAAGAAAAGTGNACAA-------------------------------------
>FR837678_Ascoparia_sp.
-------------------------------------------------ATGCATGTCTGAGTACACACT----CTAGCACAGTGAAACTGCGAATGGCTCATTAAATCAGTTATGGTTCCTTTGGTTGT----TTCTTTACACGGATAACTGTGGCAATTCTAGAGCTAATACATGCGGTAAAACGCCGTTC--CCT------G------TGGACGGCGTGCTTTTATTAGGTGTCTTAAACCAACCGG-----GCCGT-----------TCGCGGCCCGTATCGTTGGCGAA-TCTGAATAACATC--GACGATCGCA-CAGCCT-------CGCGCTGGCGACGAACCATTCGAGTGTCTGCCCTATCAACTTTCGATGGTAGGTTATACGCCTACCATGGTTATAACGGGTAACGGAGAATCAGGGTTCGATTCCGGAGAGGGAGCCTGAGAAACGGCTACCACATCCAAGGAAGGCAGCAGGCGCGCAAATTACCCAATTCCGACTCGGAGAGGTAGTGACAAGAAATAAAAATGCAGGACTCATACGAGGCCCTGTAATTTGAATGAGTACAATTTAAATCCTTTAACGAGGATCCATTGGAGGGCAAGTCTGGTGCCAGCAGCCGCGGTAATTCCAGC-TCCAATAGCGTATATTAAAGTTGTTGCGGTTAAAACGCTCGTAGTTGGATCTCTCGCCCCGGCGGCCGGTTCCCCTTACGG---------CG-G-ATACTGGCC---------GACGAGGCCA------CCTTGCAGTCCGTTGCGCGTGCGCTTTACTGCGTG--CGTGGAACGCCTGCAGCGTTTACTTTGAACAAATTAGAGTGCTCAAAGCAGGCTCGCCGCCTATATATCTCAGCATGGAATAATGGAAAAGGACCTCGGATTC-CTTTG-TTGGT-TTAGTCTCCCGAGGTAATGATCGAGAGGGACAGACGGAGGCATTCGTATTGCGACGTTAGAGGTGAAATTCTTGGATCGTCGCAAGACGGACTACTGCGAAAGCATTTGCCAAGAA------------------------------------------------------------------------------------------------------------------------------------------A----------------------------------------------------------------------------------------------------------------------------------------------------------------------------------------------------------------------------------------------------------------------------------------------------------------------------------------------------------------------------------------------------------------------------------------------------------------------------------------------------------------------------------------------------------------------------------------------------------------------------------------------------------------------------------------------------------------------------------------------------------------
>AM747473_Meara_stichopi
-------------------------------------AAAGATTAAGCCATGCATGTCTAAGTACAGACC----CTTGTACGGTGAAACTGCGAATGGCTCATTAAATCAGCTATGGTTTATTAGATCAG----TGTCCCACTTGGATAACTCTGGTAATTCTAGAGCTAATACATGCAA-GAAGCGCCGAACCTTC--------------CGGGAAGCGTGCATTTATCAGTC--G-AAAGCCAATTCT-----CCTC-----------------GGAGAAAAGT-TGGTGAGCTCTGGATAACTGA--GCGGATCGCA-TGGCCT-------TGCGCCGGCGACGTATCTTTCAAGCATCTGCCCTATCAACTGTAGATGGTAGTGTATTGGACTACCATGGTGGTAACGGGTAACGGAGAATCAGGGTTCGATTCCGGAGAGGGAGCCTGAGAAACGGCTACCACATCCAAGGAAGGCAGCAGGCGCGCAAATTACCCATTCCCGACTCGGGGAGGTAGTGACGATAAATAACGGTGCAGAGCTATTTT--AGTTTTGCAACCGGAATGAGAACAATCTAAATCCTTTATCGAGGATCAATTGGAGGGCAAGTCTGGTGCCAGCAGCCGCGGTAATTCCAGC-TCCAAAAGCATATGTTAAAGTTGCTGCATTTAAAACGCTCGTAGTTGGATTTCTGACCCCCCGCGGTGGTCGGCCTCGCGG---------CC-T-GTACTGCCC---------GGGAGGTCCA---AT-CCTGGTGGTCACAACTCGGTGCCCTTCATTGTGTG--CCCTGGGGTACCGCCGATCTTACTTTGAAAAAATTAGAGTGCTCAAAGCAGGCCT-GCGCCTGTATACTTCAGCATGGAATAATAGAATAGGACCTCGGTCTTATTTCG-TTGGTTTT-AGAGTCCGAGGTAATGATTAATAGGGACAGACGGGGGCATTCGTATTGCGCCGGGAGAGGTGAAATTCTTGGATCGGCGCAGGACGGACTAGAGCGAAAGCATTTGCCAAGAATGTTTTCATTAATCAAGAACGAAAGTTGGAGGATCGAAGGCGATCAGATACCGCCGTAGTTCCAACCATAAACGATGCCGACCAGCGATCTGCGGGCGTTTCAT-GATGACCCCGCAGGCAGC--CCATGGGAAACCAGAGTCTTCGGGTTCTGGGGGGAATATAGCTGCAAAGCTGAAACTTAAAGGAATTGACGGAAGGGCACCACCAGGAGTGGAGCCTGCGGCTTAATTTGACTCAACACGGGAAAACTCACCCGGCCCGGACACAGTAAGGATTGACAGACTGAGAGCTCTTTCTCGATTCTGTGGTAGGTGGTGCATGGCCGTTCTTAGTTGGTGGGGTGACTTGTCTGGTTAATTCCGATAACGAACGAGACTCCAGCTTGCTAAATAGGGGGTCG-GCTGCGCA-GCGTGGCCATTTCCTTCTTAGAAGGACGACCAGCGTCT----AGCTGGAT-GAAA--TGGAGCAATAACAGGTCTGTGATGCCCTTAGATGTTCGGGGCCGCACGCGCGCTACAATGGAAGGCTCAGCGGGTGTGA----TTCCCTGCGCC-GAGAGGCGTGGGTAACCCTTTCAGAACCT---TCCGTGCTTGGGATAGCGGTTTGCAATTGTCCCCCTTGAACGAGGAATTCCCAGTAAACGCAAGTCATAAGCTTGCATTGATTACGTCCCTGCCCTTTGTACACACCGCCCGTCGCTACTACCGATTGAGTGACCCGGTGAGCTCATTGGATCTTGGGTCGTTGG------CAA-----CCCGGCGATCCGACGAG--AAGCTGCGCAAGCCGTATCACTTAGAGGAAGTAAAAGTCGTAACAAGG--A-----------------------------
>OTU_BM_1370
------------------------------------------------------------------------------------------------------------------------------------------------------------------------------------------------------------------------------------------------------------------------------------------------------------------------------------------------------------------------------------------------------------------------------------------------------------------------------------------------------------------------------------------------------------------------------------------------------------------------------------------------------------------AGC-TCCAATAGCGTATACTAAATTTGTTGCGGTTAAAAAGCTCGTAGTTGGATCTCGGCGGGTGGGGGTCGGTTGGTTGTTTGA---------CC---AGACTGGCT--------TTTTTTGCCCG----TA--TGTCGG-GGTACGCGGGTGCTCTTAATCGAGTG--TGCGCGTGCGCCGTCAGGTTTACTTTGAAAAAATTAGAGTGCTCAAAGCAGGCTTCAGGCTTGAATATTCGTGCATGGAATAATGGAATAGGACGTCGTTTCTATTTTG-TTGGTTTTCGGAAATCGACGTAATGATTAATAGGGACAGTCGGGGGCATTAGTATTCAGACGACAGAGGTGAAATTCTTGGACCGTCTGAAGACTGACTACTGCGAAAGCATTTGCCAAGAATGTTTTC-----------------------------------------------------------------------------------------------------------------------------------A----------------------------------------------------------------------------------------------------------------------------------------------------------------------------------------------------------------------------------------------------------------------------------------------------------------------------------------------------------------------------------------------------------------------------------------------------------------------------------------------------------------------------------------------------------------------------------------------------------------------------------------------------------------------------------------------------------------------------------------------------------------
>AF051328_Meara_sp.
--CTGGTTGATCCTGCCAGTAGTGATATGCTTGTCTCAAAGATTAAGCCATGCATGTCTAAGTACAGGCC----TCATTANGGTGAAACCGCGAATGGCTCATTAAATCACACCTAATATACTGGATAGT----CTCCCCACTCGGATAACTGCGGTAATTCTGGAGCTAATACATGCGTTTAAGCCGCTACC--TG-------T------ATTTGGCGGCGCTTTTATTAGAT--C-AAAACCAAACGC-----CTTTT-----------------GGCGTCCCCCTGGTGAC-TCTGAATAACTTTTTGCTGATCGCA-CGACTT-------CTCGTCGGCGAAGTATCTTTGTAAGGTGTGCCCTATCAACTGTCGACTGTGGCATAGACGCCCACAGTGGTTTTGACGGGTAACGGGGAATCAGGGTTCTATCCCGGAGAGGGAGCCTGAGAAACGGCTACCACTGCCAAGGCAGGCAGCAGGCACGCAAATTACCCACTGGTCGAAGACCGAGGTAGTGACGAAAAATAACGATACCGGACTCATCCGAGGCCCGGTAATCGGAATGAGTACACTTTAAATCCTTTAGCGAGGAACCATTGGAGGGCAAGTCTGGTGCCAGCAGCCGCGGTAATTCCAGC-TCCAATAGCGTATACTAAATTTGTTGCGGTTAAAAAGCTCGTAGTTGGATCTCGGCGGGTGGGGGTCGGTTGGTTGTTTGA---------CC---AGACTGGCT--------TTTTTTGCCCG----TA--TGTCGG-GGTACGCGGGTGCTCTTAATCGAGTG--TGCGCGTGCGCCGTCAGGTTTACTTTGAAAAAATTAGAGTGCTCAAAGCAGGCTTCAGGCTTGAATATTCGTGCATGGAATAATGGAATAGGACGTCGTTTCTATTTTG-TTGGTTTTCGGAAATCGACGTAATGATTAATAGGGACAGTCGGGGGCATTAGTATTCAGACGACAGAGGTGAAATTCTTGGACCGTCTGAAGACTGACTACTGCGAAAGCATTTGCCAAGGATGTTTTCATTAATCAAGAACGAAAGTTGGAGGATCGAAGGCGATCAGATACCGCCGTAGTTCCAACCATAAACGATGCCGACCAGCGATCTGCGGGCGTTTCAT-GATGACCCCGCAGGCAGC--CCATGGGAAACCAGAGTCTTCGGGTTCTGGGGGGAATATAGCTGCAAAGCTGAAACTTAAAGGAATTGACGGAAGGGCACCACCAGGAGTGGAGCCTGCGGCTTAATTTGACTCAACACGGGAAAACTCACCCGGCCCGGACACAGTAAGGATTGACAGACTGAGAGCTCTTTCTCGATTCTGTGGTAGGTGGTGCATGGCCGTTCTTAGTTGGTGGGGTGACTTGTCTGGTTAATTCCGATAACGAACGAGACTCCAGCTTGCTAAATAGGGGGTCG-GCTGCGCA-GCGTGGCCATTTCCTTCTTAGAAGGAGGACCAGCGTCT----AGCTGGAT-GAAA--TGGAGCAATAACAGGTCTGTGATGCCCTTAGATGTTCGGGGCCGCACGCGCGCTACAATGGAAGGCTCAGCGGGTGTGA----TTCCCTGCGCC-GAGAGGCGTGGGTAACCCTTTCAGAACCT---TCCGTGCTTGGGATAGCGGTTTGCAATTGTCCCCCTTGAACGAGGAATTCCCAGTAAACGCAAGTCATAAGCTTGCATTGATTACGTCCCTGCCCTTTGTACACACCGCCCGTCGCTACTACCGATTGAGTGACCCGGTGAGCTCATTGGATCTTGGGTCGTTGG------CAA-----CCCGGCGATCCGACGAG--AAGCTGCGCAAGCCGTATCACTTAGAGGAAGTAAAAGTCGTAACAAGGTTACCGTAGGTGAAC-----------------
>OTU_BM_2971
------------------------------------------------------------------------------------------------------------------------------------------------------------------------------------------------------------------------------------------------------------------------------------------------------------------------------------------------------------------------------------------------------------------------------------------------------------------------------------------------------------------------------------------------------------------------------------------------------------------------------------------------------------------AGC-TCCAATAGCGTATATTAAAGCTGCTGCATTTAAAAAGCTCGTAGTTGGATCTCGGGAGCAGAGCTGTGGTACTCTGA-AAG---------GA-T-GCACTGCAG---------A-CCTGTCCATCTATACTCTGCGGTTCCTTGCGGGTGCTCTTCACTGAGTG--CTACGAAGAACCGTGACGTTTACCTTGAAAAAATTAGAGTGCTCAACGCAAGC--TTAGCTTGAATAATGCAGCATGGAATAATGGAATAGGACCTCATTCTTGTTCTG-TTGGTCTTAGAGACTTGAGGTAATGATTAATAGGGACAGACGGGGGCATTCGTATTTCTGCGTTAGAGGTGAAATTCTTGGACCGCAGAAAGACGAACTAATGCGAAAGCATTTGCCAAGCATGCTTTCT---------------------------------------------------------------------------------------------------------------------------------------------------------------------------------------------------------------------------------------------------------------------------------------------------------------------------------------------------------------------------------------------------------------------------------------------------------------------------------------------------------------------------------------------------------------------------------------------------------------------------------------------------------------------------------------------------------------------------------------------------------------------------------------------------------------------------------------------------------------------------------------------------
>FR837717_Nemertoderma_sp.
-------------------------------------------------ATGCATGTCTAAGTATAAACC----CCAGAACGGTGAAACTGCGAATGGCTCATTAAATCAGTCATAGTTTCTTTGAGCGTAGC-AAAGTTACTTGGATAACTGTGGTAATTCTAGAGCTAATACATGCAATAAGCGGCT---------------T------TATAAGTCGTGCTTTTATTAGAC--GCAAGACCAAACGG-----CCTC-----------------GGCTGTTAGTCTGGTGAGTTCTGAGTGAC---AAGGAGATCGCA-TGGCC-------TCGTGCCGGCGACGCATCTTTCAAGTGTCTGCCCTATCAACTGTCGACGGTAGGGTATAGGCCTACCGTGGTGGCAACGGGTGACGGGGAATCAGGGTTCGATTCCGGAGAGGGAGCCTGAGAAACGGCTACCACATCCAAGGAAGGCAGCAGGCGCGCAAATTACCCACTCCCGACACGGGGAGGTAGTGACGATAAATAACGATGTAGAGCATC-TCA-TGTTCTGCAATTGGAATGAGTACACTTTAAATCCTTTAACGAGGATCTATTGGAGGGCAAGTCTGGTGCCAGCAGCCGCGGTAATTCCAGC-TCCAATAGCGTATATTAAAGCTGCTGCATTTAAAAAGCTCGTAGTTGGATCTCGGGAGCAGAGCTGTGGTACTCTGA-AAG---------GA-T-GCACTGCAG---------A-CCTGTCCATCTATACTCTGCGGTTCCTTGCGGGTGCTCTTCACTGAGTG--CTACGAAGAACCGTGACGTTTACCTTGAAAAAATTAGAGTGCTCAACGCAAGC--TTAGCTTGAATAATGCAGCATGGAATAATGGAATAGGACCTCATTCTTGTTCTG-TTGGTCTTAGAGACTTGAGGTAATGATTAATAGGGACAGACGGGGGCATTCGTATTTCTGCGTTAGAGGTGAAATTCTTGGACCGCAGAAAGACGAACTAATGCGAAAGCATTTGCCAAGCATGCTTTCTTTAATCAAGAACGAAAGTTAGAGGATCGAAGGCGATCAGATACCGCCGTAGTTCTAACCATAAACGATGCTAATCGGCAATCAGCGGTCGTTG-CCCATTGACCCCGCTGGCGGC--CTTGGGGAAACCAGAATTTTTCAGTTCTGGGGGAAGTATGGTTGCAAAGCTGGAACTTAAAGGAATTGACGGAAGGGCACCACCAGGAGTGGAGCCTGCGGCTTAATTTGACTCAACACGGGAAAACTCACCCGGCCCGGACACAGTGAGGATTGACAGATTGAGAGCTCTTTCTTGATTCTGTGGATGGTGGTGCATGGCCGTTCTTAGTTGGTGGAGTGATTTGTCTGGTTAATTCCGATAACGAACGAGATCCCATCCTGCTAAATAGTCACTTG--GACCTCG--GTCCAGGGTCGACTTCTTAGAGGGACAGGTGGCGTAT----AGCCACAC-GAAA--TGGAGCAATAACAGGTCTGTGATGCCCTTAGATGTTCGGGGCCGCACGCGCGCTACACTGAAAGAGTCAACGCGTGTCT----A-CCCTGCGCC-GAGAGGTGCGGGTAATCGTTTCAGCCCCT---TTCGTGATGGGGATAGGGGATTGCAATTTTTCCCCTTGAACGAGGAATTCCCAGTAAGTGCGAGTCATAAGCTTGCATTGATTACGTCCCTGCCCTTTGTACACACCGCCCGTCGCTACTACCGATTGAATGGTTTAGTGAGACCTTCTGATTGTGCGAGACTACATACCT---CG-GTACGGCGTCTTTGACGAA--AAGTTGTTCAAACTTGATCATTTA--------------------------------------------------------
>Nemertodermatida_Nemertoderma_westbladi_AF327726
--------GATCCTGCCAGTAGTCATATGCTTGTCTCAAAGATTAAGCCATGCATGTCTAAGTATAAACC----CCAGAATGGTGAAACTGCGAATGGCTCATTAAATCAGTCATAGTTTCTTTGAGCGTAGC-AAAGTTACTTGGATAACTGTGGTAATTCTAGAGCTAATACATGCAACAAGCGGCT---------------T------TTTAAGTCGTGCTTTTATTAGAC--GCAAGACCAAACGG-----CTTC-----------------GGCCGTTAGTCTGGTGAGCTCTGAGTGAC---AAGGAGATCGCA-TGGCC-------TCGTGCCGGCGACGCATCTTTCAAGTGTCTGCCCTATCAACTGTCGACGGTAGGGTATAGGCCTACCGTGGTGGCAACGGGTGACGGGGAATCAGGGTTCGATTCCGGAGAGGGAGCCTGAGAAACGGCTACCACATCCAAGGAAGGCAGCAGGCGCGCAAATTACCCACTCCCGACACGGGGAGGTAGTGACGATAAATAACGATGTAGAGCATC-TTA-TGTTCTGCAATTGGAATGAGTACACTTTAAATCCTTTAACGAGGATCTATTGGAGGGCAAGTCTGGTGCCAGCAGCCGCGGTAATTCCAGC-TCCAATAGCGTATATTAAAGCTGCTGCATTTAAAAAGCTCGTAGTTGGATCTCGGGAGCAGAGCTGTGGTACTCTGA-AAG---------GA-T-GCACTGCAG---------A-CCTGTCCATCTATACTCTGCGGTTCCTTGTGGGTGCTCTTCACTGAGTG--CTACGAAGAACCGTGACGTTTACCTTGAAAAAATTAGAGTGCTCAACGCAAGC--TTAGCTTGAATAATGCAGCATGGAATAATGGAATAGGACCTCATTCTTGTTCTG-TTGGTCTTAGAGACTTGAGGTAATGATTAAGAGGGACAGACGGGGGCATTCGTATTTCTGCGTTAGAGGTGAAATTCTTGGACCGCAGAAAGACGAACTAATGCGAAAGCATTTGCCAAGCATGTTTTCATTAATCAAGAACGAAAGTTAGAGGATCGAAGGCGATCAGATACCGCCGTAGTTCTAACCATAAACGATGCTAATCGGCGATCAGCGGTCGTTG-CCCATTGACCCCGCTGGCAGC--CTTGGGGAAACCAGAATTTTTCAGTTCTGGGGGAAGTATGGTTGCAAAGCTGGAACTTAAAGGAATTGACGGAAGGGCACCACCAGGAGTGGAGCCTGCGGCTTAATTTGACTCAACACGGGAAAACTCACCCGGCCCGGACACAGTGAGGATTGACAGATTGAGAGCTCTTTCTTGATTCTGTGGATGGTGGTGCATGGCCGTTCTTAGTTGGTGGAGTGATTTGTCTGGTTAATTCCGATAACGAACGAGATCCCATCCTGCTAAATAGTCACTT---GACCTCG--GTCCAGGGTCGACTTCTTAGAGGGACAGGTGGCGTAT----AGCCACAC-GAAA--TGGAGCAATAACAGGTCTGTGATGCCCTTAGATGTTCGGGG-CNCACGCGCGCTACACTGAAAGAGTCAACGCGTGTCT----A-CCCTGCGCC-GAGAGGTGCGGGTAATCGTTTCAGCCCCT---TTCGTGATGGGGATAGGGGATTGCAATTTTTCCCCTTGAACGAGGAATTCCCAGTAAGTGCGAGTCATAAGCTTGCATTGATTACGTCCCTGCCCTTTGTACACACCGCCCGTCGCTACTACCGATTGAATGGTTTAGTGAGATCTTCTGATTGTGCGAGACTACATACCT---CG-GTACGGCGTCTTTGACGAA--AAGTTGTTCAAACTTGATCATTTAGAGGAAGTAAAAGTCGTAACAAGGTTTCCGTAG-TGAACCTGCAGATGG-------
>AF327725_Nemertoderma_bathycola
------------------------------------------------------------------------------------------------------------------------------------------------------------------------------------------------------------------------------------------------------------------------------------------------------------------------------------------------------------------------TCTGCCCTATCAACTGTCGACGGTAGGGTATAGGCCTANCGTGGTGGCAACGGGTGACGGGGAANCAGGGTTCNATTNNNNNNNNNNNNNNNNNNNNNNNNNNNNNACATCCAAGGAAGGCAGCAGGCGCGCAAATTACCCACTCCCGACACGGNAAGGTAGTGACGATAAATAACGATGTAGAGCATC-TTA-TGTTCTGCAATTGGAATGAGTACACTTTAAATCCTTTAANGAGGATCTATTGGAGGGCAAGTCTGGTGCCAGCAGCCGCGGTAATTCCAGC-TCCAATAGCGNANATTAAAGCTGCTGCATTTAAAAAGCTCGTAGTTGGATCTCGGGAGCAGANCTGTGGTACTCTGA-AAG---------GA-T-GCACTGCAG---------A-CCTGTCCATCTATACTCTGCGGTTCCTTGTGGGTGCTCTTCACTGAGTG--CTACGAAGAACCGTGACGTTTACCTTGAAAAAATTAGAGTGCTCAACGCAAGC--TTAGCTTGAATAATGCAGCATGGAATAATGGAATAGGACCTCATTCTTGTTCTG-TTGGTCTTAGAGACTTGAGGTAATGATTAAGAGGGACAGACGGGGGCATTCGTATTTCTGCGTTAGAGGTGAAATTCTTGGACCGCAGAAAGACGAACTAATGCGAAAGNNTTTGCCAAGCATGTTTTCATTAATCAAGAACGAAAGTTAGAGGATCGAAGGCGATCAGATACCGCCGTAGTTCTAACCATAAACGATGCTAATCGGCGATCAGCGGTCGTTG-CCCATTGACCCCGCTGGCAGC--CTTGGGGAAACCAGAATTTTTCAGTTCTGGGGGAAGTATGGTTGCAAAGCTGGAACTTAAAGGAATTGACGGAAGGGCACCACCAGGAGTGGAGCCTGC-GCTTAATTTGACTCAACACGGGAAAACTCACCCGGCCCGGACACAGTGAGGATTGACAGATTGAGAGCTCTTTCTTGATTCTGTGGATGGTGGTGCATGGCCGTTCTTAGTTGGTGGAGTGATTTGTCTGGTTAATTCCGATAACGAACGAGATCCCATCCTGCTAAATAGTCACTTG--GACCTCG--GTCAGGGGTCGACTTCTTAGAGGGACAGGTGGCGTAT----ANCAAACC-GAAA--TGGAGCAATAACAGGTCTGTGATGCCCTTAGATGTTCGGGGCCGCACGCGCGCTACACTGAAAGAGTCAACGCGTGTCT----A-CCCTGCGCC-GAGAGGTGCGGGTAATCGTTTCAGCCCCT---TTCGTGATGGGGATAGGGGATTGCAATTTTTCCCCTTGAACGAGGAATTCCCAGTAAGTGCGAGTCATAAGCTTGCATTGATTACGTCCCTGCCCTTTGTACACACCGCCCGTCGCTACTACCGATTGAATGGTTTAGTGAGATCTTCTGATTGTGCGAGACTACATACCT---CG-GTACGGCGTCTTTGACGAA--AAGTTGTTCAAACTTGATCATTTAGAGGAAGTAAAAGTCGTAACAAGGTTTCCGTAG-TGAACCTNCNAT----------
>OTU_DS_29805
-------------------------------------------------ATGCATGTCTAAGTATAAACC----CCAGAACGGTGAAACTGCGAATGGCTCATTAAATCAGTCATAGTTTCTTTGAGCGTAGC-AAAGTTACTTGGATAACTGTGGTAATTCTAGAGCTAATACATGCGACAAGCGGCT---------------T------TTCAAGTCGTGCTTTTATTAGAC--GCAAGACCAAACGG-----CCTC-----------------GGCCGTTAGTCTGGTGAGCTCTGAGTGAC---AAGGAGATCGCA-TGGCCT-------CGTGCCGGCGACGCATCTTTCAAGTGTCTGCCCTATCAACTGTCGATGGTAGGGTATAGGCCTACCGTGGTGGCAACGGGTGACGGGGAATCAGGGTTCGATTCCGGAGAGGGAGCCTGAGAAACGGCTACCACA----------------------------------------------------------------------------------------------------------------------------------------------------------------------------------------------------------------------------------------------------------------------------------------------------------------------------------------------------------------------------------------------------------------------------------------------------------------------------------------------------------------------------------------------------------------------------------------------------------------------------------------------------------------------------------------------------------------------------------------------------------------------------------------------------------------------------------------------------------------------------------------------------------------------------------------------------------------------------------------------------------------------------------------------------------------------------------------------------------------------------------------------------------------------------------------------------------------------------------------------------------------------------------------------------------------------------------------------------------------------------------------------------------------------------------------------------------------------------------------------------------
>AM747481_Nemertoderma_westbladi
------------------------------------TCAAGATTAAGCCATGCATGTCTAAGTATAAACC----CTAGTACGGTGAAACTGCGAATGGCTCATTAAATCAGTCATAGTTTATTTGAGCGTGGC-AAAGTTACATGGATAACTGTGGTAATTCTAGAGCTAATACATGCAACAAGCGCTT---------------C------ATCGAAGCGTGCTTTTATTAGGC--GCAAGACCAAACGG-----CTTC-----------------GGTCGTTAGTCTGGTGATTTCTGAGTGAC---ATGGAGATCGCA-TGGCC-------TCGTGCCGGCGACGCATCTTTCAAGTGTCTGCCCTATCAACTGTCGACGGTAGGGTATAGGCCTACCGTGGTGGCAACGGGTAACGGGGAATCAGGGTTCGATTCCGGAGAGGGAGCCTTAGAAACGGCTACCACATCCAAGGAAGGCAGCAGGCGCGCAAATTACCCACTCCCGACACGGGGAGGTAGTGACGATAAATAACGATGTAGAGCATC-TTA-TGTTCTGCAATTGGAATGAGTACACTTTAAATCCTTTAACGAGGATCTATTGGAGGGCAAGTCTCGTGCCAGCAGCCGCGGTAATTCCAGC-TCCAATAGCGTATATTAAAGCTGCTGCATTTAAAAAGCTCGTAGTTGGATCTTGGGAACAGAGCTGTGGTACTCCGA-AAG---------GA-T-GCACTGCAG---------A-CCTGTCCATCAATAATCTGCGGTTCCTTGTGGGTGCTCTTTGCTGAGTG--CTACGAAGAACCGTGACGTTTACCTTGAAAAAATTAGGGTGCTCAAAGCAAGC--CTTGCTTGAATAATGCAGCATGGAATAATGGAATAGGACCTCGGTCTTGTTCTG-TTGGTCTTAGAGACTTGAGGTAATGATTAAGAGGGACAGTCGGGGGCATTCGTATTTCTGCGTTAGAGGTGAAATTCTTAGACCGCAGAAAGACGGACTAATGCGAAAGCATTTGCCAAGCATGTTTTCATTAATCAAGAACGAAAGTTAGAGGATCGAAGGCGATCAGATACCGCCGTAGTTCTAACCATAAACGATGCTAATCGGCAATCAGTGGTCGTTG-CCCATTGACTCCACTGGCGGC--CTTGGGGAAACCAGAATTTTTCAGTTCTGGGGGAAGTATGGTTGCAAATCTGGAACTTAAAGGAATTGACGGAAGGGCACCACCAGGAGTGGAGCCTGCGGCTTAATTTGACTCAACACGGGAAAACTCACCCGGCCCGGACACAGTGAGGATTGACAGATTGAGAGCTCTTTCTTGATTCTGTGGATGGTGGTGCATGGCCGTTCTCAGTTGGTGGAGTGATTTGTCTGGTTAATTCCGATAACGAACGAGACTCCAACCTGCTAAATAGACACTGG-TGACCTTG--GTCTCAGAT-GTCTTCTTAGAGGGACAGGTGGCGTAT----AGCCACAC-GAAA--TGGAGCAATAACAGGTCTGTGATGCCCTTAGATGTTCGGGGCCGCACGCGCGCTACACTGAAGGAGACAACGCGTGTCT----A-CCCTGCGCT-GAGAGGTGCGGGTAATCGTTTTAGCCTCC---TTCGTGATGGGGATAGGGGATTGCAATTATTCCCCTTGAACGAGGAATTCCCAGTAAGTGTGAGTCATAAGCTTGCATTGATTACGTCCCTGCCCTTTGTACACACCGCCCGTCGCTACTACCGATTGAATGGTTTAGTGAGACCTTCCGATCGTGCAAGACTACA-ACTT---CG-GT---------------------------------------------------------------------------------------------------
>AM747477_Nemertoderma_bathycola
----------------------------------------------------------TAAGTATAAACC----CTAGTACGGTGAAACTGCGAATGGCTCATTAAATCAGTCATAGTTTATTTGAGCGTGGC-AAAGTTACATGGATAACTGTGGTAATTCTAGAGCTAATACATGCGACGAGCGCTT---------------C------ATCGAAGCGTGCTTTTATTAGGC--GCAAGACCAAACGG-----CTTC-----------------GGTCGTTAGTCTGGTGATTTCTGAGTGAC---ATGGAGATCGCA-TGGCC-------TCGTGCCGGCGACGCATCTTTCAAGTGTCTGCCCTATCAACTGTCGACGGTAGGGTATAGGCCTACCGTGGTGGCAACGGGTAACGGGGAATCAGGGTTCGATTCCGGAGAGGGAGCCTTAGAAACGGCTACCACATCCAAGGAAGGCAGCAGGCGCGCAAATTACCCACTCCCGACACGGGGAGGTAGTGACGATAAATAACGATGTAGAGCATC-TTA-TGTTCTGCAATTGGAATGAGTACACTTTAAATCCTTTAACGAGGATCTATTGGAGGGCAAGTCTGGTTCCAGCAGCCGCGGTAATTCCAGC-TCCAATAGCGTATATTAAAGCTGCTGCATTTAAAAAGCTCGTAGTTGGATCTTGGGAACAGAGCTGTGGTACTCCGA-AAG---------GA-T-GCACTGCAG---------A-CCTGTCCATCAATAATCTGCGGTTCCTTGTGGGTGCTCTTTGCTGAGTG--CTACGAAGAACCGTGACGTTTACCTTGAAAAAATTAGGGTGCTCAAAGCAAGC--CTTGCTTGAATAATGCAGCATGGAATAATGGAATAGGACCTCGGTCTTGTTCTG-TTGGTCTTAGAGACTTGAGGTAATGATTAAGAGGGACAGTCGGGGGCATTCGTATTTCTGCGTTAGAGGTGAAATTCTTAGACCGCAGAAAGACGGACTAATGCGAAAGCATTTGCCAAGCATGTTTTCATTAATCAAGAACGAAAGTTAGAGGATCGAAGGCGATCAGATACCGCCGTAGTTCTAACCATAAACGATGCTAATCGGCAATCAGTGGTCGTTG-CCCATTGACTCCACTGGCGGC--CTTGGGGAAACCAGAATTTTTCAGTTCTGGGGGAAGTATGGTTGCAAATCTGGAACTTAAAGGAATTGACGGAAGGGCACCACCAGGAGTGGAGCCTGCGGCTTAATTTGACTCAACACGGGAAAACTCACCCGGCCCGGACACAGTGAGGATTGACAGATTGAGAGCTCTTTCTTGATTCTGTGGATGGTGGTGCATGGCCGTTCTTAGTTGGTGGAGTGATTTGTCTGGTTAATTCCGATAACGAACGAGACTCCAACCTGCTAAATAGACACTGT-TGACCTTG--GTCTCAGAT-GTCTTCTTAGAGGGACAGGTGGCGTAT----AGCCACAC-GAAA--TGGAGCAATAACAGGTCTGTGATGCCCTTAGATGTTCGGGGCCGCACGCGCGCTACACTGAAGGAGACAACGCGTGTCT----A-CCCTGCGCT-GAGAGGTGCGGGTAATCGTTTTAGCCTCC---TTCGTGATGGGGATAGGGGATTGCAATTATTCCCCTTGAACGAGGAATTCCCAGTAAGTGTGAGTCATAAGCTTGCATTGATTACGTCCCTGCCCTTTGTACACACCGCCCGTCGCTACTACCGATTGAATGGTTTAGTGAGACCTTCCGATCGTGCAAGACTACATACTT---CG-GTACGGCGTCTTTGGCGAA--AAGTTGTTCAAACTTGATCATTTAGAGGAAGTAAAAGTCGTAAACA----------------------------------
>KM062597_Nemertinoides_wolfgangi
[truncated: 295,055 more chars]
