# Supplementary material for: Hidden diversity of Acoelomorpha revealed through metabarcoding
Source: Biol Lett. 2016 Sep;12(9):20160674. doi: 10.1098/rsbl.2016.0674 (PMC5046940; doi:10.1098/rsbl.2016.0674)
Supplement: Supplementary_Material2.txt (named Xenacoelomorpha_OTUs_sequences.txt in the latest submission): Fasta file with all Xenacoelomorpha sequences (OTUs) reported in this study [file rsbl20160674supp4.txt]

Xenacoelomorpha sequences

>OTU_BM_253
AGCCTCTACAAGCATATGCAAAAGTTGCTGCGTTTGAAAAGCTCATAGTTGGATCCGTAGTCTGTTCGACTTCTTTCACACTACAGTCAGTGTATTGTCTGTGTGGACGTTGATCTGGACTGTCCCTTCGTTAAGGGTGTTTGCACTTAATTGTGTTGAACTCTCGGAACGGAGTATTTACCTTGAGTAAATTAGAGTGCTCAAAGCAAGCTTATGATTGAATAATAAAGCATGGAATAATGGAGGAGGCCTGCTCTCTATATAGCACCGGTTGCTGGAGTAGCAGTAATGGTTAAAAGGAACAGTCGGGGGTATTTGTATTGCTACGTTAGAGGTGAAATTCTTGGATCGTGGCAAGACAAACTAAAGCGAAGGCATTTACCAAGAATGTTTTCA
>OTU_BM_177
AGCTTCTACAAGTGTATACCAATGTTGCTGCGGTTAAAAAGCTCGTAGTTGGATCTCGGCGTTGGCCCGTGTGTCCACCCTCTCGGGTGCGATTGCGCGGTGTCTTCGCTTCTCTCTGCCGGTGGCTGATCCTCTTAATTGAGTGTCGGTCTACTTGCAGATTCTTTACTTTGAAAAAATTAGAGTGTTCAAAGCAGGCATCTCGCCTGAATACTCGAGCATGGAATAATGGAAAAGGACCGCTGAGCCGTTCTGTTGGTCTCTGGCGCAGCGGTAATGATTGAAAGGGACAGTTGGGGGCATTCGTACTTGGGCGTTAGAGGTGAAATTCTTGGATCGTCCAAAGACGAACTACTGCGAAAGCATTTGCCAAGAATGTTCTCA
>OTU_BM_319
AGCCTTCACAAGCATATGCAAAACTTGCTGTGTTTAAAAAGCTCGTAGTTGGATCCGTTAGCCTGGACTCCGCCAACTGGTTAGCCTCACTGGGGCGCCAGGGAGACCTTGCTACCTAGCCTCTGGGGCCTTTTGCGCTTCATTGCGTCGATCGGCTCTCGGATGCATACTTACTTTGACTAAATTAGAGTGTTCAAAGCAGCCTTTGGGCATGAATACATGAGCACGGAATAATGGAAAAGGACTGATTCCCATTGGTTTTGGCCGAATCGGTAATGATTAAAAGGGACAGTCGGGGGCATTCGTATTGCCGCGTTAGAGGTGAAATTCTTGGATCGTGGCAAGACGTCCTACTGCGAAAGCATTTGCCAAGAATGTTTTCA
>OTU_BM_488
AGCCTCCACAAGCATATACAAAAGTTGCTGCGTTTAAAAAGCTCGTAGTTGGATCTGTTAAACGAGACTCTGCAACTTGGCATTTCGGAAGAAAGTCAAGGAGTTTTGTTTTTCTTGGCGTTTAGAGTGTTTGCGCTTAATTGTGTCGAGCATTCAACATGTTAGTTTTACTTTGAATAAATTAGAGTGTTCAAAGCAGCCTTTGGGCATGAATATCTGAGCATGGAATAATGGAGAAGGACTGTTTCCCAGTCATGTTGGTCTATGGAGATACGGTAATGATTAAAAGGAACAGTTGGGGGCATTCGTATTGGCACGTTAGAGGTGAAATTCTTGGATCGTGTCAAGACGAACTACTGCGAAAGCATTTGCCAAGAATGTTTTCA
>OTU_BM_611
AGCCTTCACAAGCATATACAAATGTTGTTGCGTTTAAAAAGCTCGTAGTTGAATTTGTTGTGTACTACCCTTATACATACTGGATAGTATGGAGGTGTTGTCACCATCGTGTTGTCGACTATGCTTGCGCTTAATTGTGTTGAGTGTTGGAGATATGCGTTTTACTTTGAGAAAATTTGAGTGTTAAAAGCAGCCTTTGGGTGTGGATACTGTAGCATGGAATAATAGAAGATGACTACGTACTCGTTTTGTTGGTCTTGAGTTACGCTGTAATGATTGAAAAGGACAGGCGGGGGCATTCGAATTGTTACGTTAGAGGTGAAATTCTTGGATCGTAGCAAGACGTACTAAAGCGAAGGCATTTGTCAAGAATGTTTTTG
>OTU_BM_922
AGCCTTCACAAGCATATACAAATGCTGTTGCGTTTAAAAAGCTCGTAGTTGAATTTGTTGTGTACTGCTCTAAAATCATACAAAATTGTATGTAAGAGTAAGTAACCATCGTGTTGTCGAGTTTACTTGCGCTTAACTGTGATGAGTTTTTGAGATGTACGCTTTACTTTGAGAAAATTTGGGTGTTTAAAGCAGCCTTTGGGTGTGAATGCTGTAGCATGGAATAATAGAAAATGACTGTATACCCGTTTGGTTGGTCTTGGGTTATGTAGTAATGATTGAAAAGGACAGGCGGGGACATTCGAATTGTTGCGTTAGAGGTGAAATTCTTGGATCGCAGCAAGACGAACTAACGCGAAAGCATTTGTCAAGAATGTTTTTG
>OTU_BM_702
AGCATCCACAAGCATATACAAAAGTTGCTGCGTTTAAAAAGCTCGTAGTTGGATCTGTTCAGCTGGCCCTACGTAAATTGTGTTGCTTTTGCACCAATGGGGTCAGTTGACCTGGCCGGTGAGGGCTCTTGCGCTTAATTGTGTTGAGAGTTCTAGCTGGAAGTTTTACTTTGAATAAATTAGAGTGTTCAAAGCAGCCTTTGGGTTTGGATATCAGAGCATGGAATAATAGAACAGGGCTGTGTCCCAAATATGTTGGTCATTGGCGATACGGTAATGATTAAAAGGGACAAGCGGGGGCATTCGTATTGCTACGTTAGAGGTGAAATTCTTGGATCGTAGCAAGACGGACTACTGCGAAAGCATTTGCCAAGAGTGTTTTTA
>OTU_BM_676
AGCTCTACGAGTGTATACTAATGTTGCTGCGGTTAAAAAGCTCGTAGTTGGATGTCAGTTCACCGTAGCGGTCCTTCTCTTCAGAAGGTTCCGTTGCGGCGGACTTCTCTCCAGACGTAGTCGATGCCTTTAACCGGGTGTTGACTTACTTCTGGACGCTTTACTTTGAAAAAATTAGAGTGTTCAAAGCAAGCTATCGTACGAATACTTGAGCATGGAATAATGGAAAAGGACCTTCGCGGCCCGTCGTTGGTTGGGCCACCGTCGGTAATGATTAAAAGGGACAGACGGGGGCATTTGTACTTGAGCGTTAGAGGTGAAATTCTTGGATCGCTCAAAGACAAACTACTGCGAAAGCATTTGCCAAGAATGTTTTCA
>OTU_BM_2272
AGCTTCTACAAGTGTATACCAATGTTGCTGCGGTTAAAAAAGCTCGTAGTTGGATCTCGGCGTCGGCCCGCGCGTCCACCCTATCGGGTGCGATTGCGCGGAGTCTTCGCTTCTCTCTGTCGGTGGCCGATCCTCTTAATTGAGTGTCGGTCTACTCGCAGATTCTTTACTTTGAAAAAATTAGAGTGTTCAAAGCAGGCTTCTCGCCTGGATACTCGAGCATGGAATAATGGAAAAGGACCGCTGAGCCGTTCTGTTGGTCTCGGGCGCAGCGGTAATGATTGAAAGGGACAGTTGGGGGCATTCGTACTTGGGCGTTAGAGGTGAAATTCTTGGATCGTCCAAAGACGAACTACTGCGAAAGCATTTGCCAAGAATGTTCTCA
>OTU_BM_1029
AGCTCCAATAGCGTATATTAAAGTTGTTGCGGTTAAAACGCTCGTAGTTGGATCTCTCGCCCCGGCGGCCCGGTTCCCCTTTACGGCGGATACTGGCCGACGAGGCGTCACACTTGCAGTGTCCGTTGCGCGTGCGCTTTACTGCGTGCGTGGAACGCCTGCAGCGTTTACTTTGAACAAATTAGAGTGCTCAAAGCAGGCTCGCCGCCTATATATCTCAGCATGGAATAATGGAAAAGGACCTCGGATTCCTTTGTTGGTTTAGTCTCCCGAGGTAATGATCGAGAGGGACAGACGGAGGCATTCGTATTGCGACGTTAGAGGTGAAATTCTTGGATCGTCGCAAGACGGACTACTGCGAAAGCATTTGCCGAGGATGTTTTCA
>OTU_BM_1357
AGCTCCACAAGCGTACGCAAAAGTTGCTGCGTTTAAAAAGCTCGTAGTTGGATCTGTTTCGGGTGTGGGGTTAAACGGTTGCACCAGCAATGGTGGCCGCTTGCATCTGTATCTTCCCGCAAATGGTAGTTGCACTTAATTGTGATGATTATTATGAGCGATAATATTCAATTTGAGTAAATCAGAGTGTTCAAAGCGACCTTTGGGATTGAATGATAAAGCATGTGATAAAGGAGGAAGACCCGTGTTCTTGTATATTGTGGTTTGCAAGTCATGGTAATGATTAAAAGGAACAGTCGGGGGCATTTGTATTGCTACGTTAGAGGTGAAATTCTTGGATCGTGGCAAGACAAACTAAAGCGAAAGCATTTGCCAAGAATGTTTTCA
>OTU_BM_1818
AGCCTCCACAAGCATATACAAAAGTTGCTGCGTTTAAAAAGCTCGTAGTTGGATCTGCTAATTGAGTTTCGTAAACCCGATCCATATGGATGTGGGAGAGACTTGATTAACTTGCCGTTGAGGGTACTTGCGCTTAGTTGCGTCGAGTTCCCGACGCGGAAGTTTTACTTTGAATAAATTAGAGTGTTCAAAGCAGCCTTTGGGCTTGGATATCAGAGCATGGAATAATGGAAAAGGACTGTGTCCCAATCATGTTGGTCTGTGGAGACGCGGTAATGATTAAAAGGGACAGGCGGGGGCATTCGTATTGCTACGTTAGAGGTGAAATTCTTGGATCGTAGCAAGACGGACTACTGCGAAAGCATTTGCCAAGAATGTTTTCA
>OTU_BM_1378
AGCCTCTACAAGCATATGCAAAAGTTGCTGCGTTTGAAAAGCTCATAGTTGGATCTGTTGATTGTGCGGCTTCTTGTACAGGACTTACGTGGCGATGTACTCGTTGCATAATCTGTCTTTCTGTTGAGGGTAATTGCACTTCATTGTGTCGATTGCTCAAGACAGAAAATTTACCTTGAGTAAATTAGAGTGCTCAAAGCATGCATGGAATGAATAATAAAGCATGGAATAATGGAGGACGACCCGCTACCTATGATGGCGTTGTTGCTGGGTGTGCGGTAATGATTGAAAGGAACAGTCGGGGGCATTCGTATTGCTACGTTAGAGGTGAAATTCTTGGATCGTGGCAAGACGAACTACTGCGAAAGCATTTGCCAAGAATGTTTTCA
>OTU_BM_1370
AGCTCCAATAGCGTATACTAAATTTGTTGCGGTTAAAAAGCTCGTAGTTGGATCTCGGCGGGTGGGGGTCGGTTGGTTGTTTGACCAGACTGGCTTTTTTTTGCCCGTGAAAATGTCGGAGGTACGCGGGTGCTCTTAATCGAGTGTGCGCGTGCGCCGTCAGGTTTACTTTGAAAAAATTAGAGTGCTCAAAGCAGGCTTTACAGGCTTGAATATTCGTGCATGGAATAATGGAATAGGACGTCGTTTCTATTTTGTTGGTTTTCGGAAATCGACGTAATGATTAATAGGGACAGTCGGGGGCATTAGTATTCAGACGACAGAGGTGAAATTCTTGGACCGTCTGAAGACTGACTACTGCGAAAGCATTTGCCAAGAATGTTTTCA
>OTU_BM_1317
AGCATCCACAAGCGTATGCAAAAGTTGCTGCGTTTAAAAAGCTCGTAGTTGGATCTGTTGATGGTGTTGCGTTCAACCGCCAGATTCGTTGAACAGTGCGGGTGACACCATCTTCTTCCCATTGAAAGTGTTTGCACTTAATTGTGTCGAACTCTTGAGATGGATAACTAATTTGAATAAATTAGAGTGTTCAAAGCAACCTTTGGGATTGCATAATAAAGCATGTGATAGAGGAGGAAGACCCACCGTTGTTCGGTTGGGGTTTGCAACGGCTGGTAATGATTGAAAGGAACAGTCGGGGGCATTTGTATTGCTACGTTAGAGGTGAAATTCTTGGATCGTGGCAAGACAAACTACAGCGAAAGCATTTGCCAAGAATGTTTTCA
>OTU_BM_1704
AGCATCCACAAGCATATACATAAGTTGCTGCGTTTAAAAAGCTCGTAGTTGGGTCTGTCATTTGAGGTCCGCACAACTGGTAACCTTTTGGTGCTAGTGGGTCTTGGATGCCTTTCCGTTAAGGGTGCTTGCGCTTAATTGTGTCGAGTGCTCGAAATGGAAGTTTTACTTTGAATAAATTAGAGTGTTCAAAGCAGCCTTTGGGCTTGAATATCAGAGCATGGAATAATGGAAAAGGACTGTGTCCCTATCATGTTGGTCTCAGGAGATACGGTAATGATTAACAGGGACAGGCGGGGGCATTCGTATTGCCACGTTAGAGGTGAAATTCTTGGATCGTGGCAAGACGGACTACTGCGAAAGCATTTGCCAAGAATGTTTTCA
>OTU_BM_2971
AGCTCCAATAGCGTATATTAAAGCTGCTGCATTTAAAAAGCTCGTAGTTGGATCTCGGGAGCAGAGCTGTGGTACTCTGAAAGGATGCACTGCAGACCTGTCCATCTATCACTCTGCGGTTTCCTTGCGGGTGCTCTTCACTGAGTGCTCACGAAGAACCGTGACGTTTACCTTGAAAAAATTAGAGTGCTCAACGCAAGCTTAGCTTGAATAATGCAGCATGGAATAATGGAATAGGACCTCATTCTTGTTCTGTTGGTCTTAGAGACTTGAGGTAATGATTAATAGGGACAGACGGGGGCATTCGTATTTCTGCGTTAGAGGTGAAATTCTTGGACCGCAGAAAGACGAACTAATGCGAAAGCATTTGCCAAGCATGCTTTCT
>OTU_BM_21175
AGCCTCTACAAGCATATGCAAAAGTTGCTGCGTTTGAAAAGCTCATAGTTGGATCCGTAGTCTGTTCGACTTCTTTCACACTACAGTCAGTGTATTGTCTGTGTGGACGTTGATCTGGACTGTTCCCTTCGTTAAGGGTGTTGCACTTAATTGTGTTGAACTCTCGGAACGGAGTATTTACCTTGGGTAAATTAGAGTGCTCAAAGCAAGCTTATGATTGAATAATAAAGCATGGAATAATGGAGGAGGCCTGCTCTCTATATAGCACCGGTTGCTGGAGTAGCAGTAATGGTTAAAAGGAACAGGTCGGGGGTATTTGTATTGCTACGTTAGAGGTGAAATTCTTGGATCGTGGCAAGACAAACTAAAGCGAAGGCATTTACCAAGAATGTTTTCA
>OTU_TO_221
GTCGCTACTACTGATTGAATGATGAAGCAAGACTTGCGGAACTGGGTCGTCGAGACTTCGGTCTTGATGACTTGGCCGATAAGCGGAACAAGCTTCATTGTTTAGAGGAAGTAAAAGTCGTAACAAGGTTTCC
>OTU_TO_639
GTCGCTACTACTGATGGTTGTTTAAGCGAGAAGCTTGGAGACTTTCTTTTGCTGCTTCGGTGGTAACTGATTAGTCGAAGAGCGTCAAGCTTAATCGGCTAGAGGAAGTAAAAGTCGTAACAAGGTTTCT
>OTU_TO_1152
GTCGCTACTACTGATTGGATGGTTAAGCAAGAACTTCGGAAACTCTAAGTTGACGCTTCGGCTGAAACAGTGAGTGGAAGAGGATCGAGCTTATCTGTCTAGAGGAAGTAAAAGTCGTAACAAGGTTTCC
>OTU_TO_2761
GTCGCTACTACTGATTGGATGGTTAAGCTAGAACCTTGGACACTCACCGTTGAGGCTGCGGCTGATTCGGGGAGAAGAAGAGGGTCAAGCTAAACTGTCTAGAGGAAGTAAAAGTCGTAACAAGGTTTCC
>OTU_TO_3764
GTCGCTACTACTGATGGTTGTTTAAGCGAGAAGCTTGGAGGCTTTCTTTTGCTGCTTCGGCGGTAACTGAACAGTCGAAGAGCGTCAAGCTTAATCGGCTAGAGGAAGTAAAAGTCGTAACAAGGTTTCT
>OTU_TO_12693
GTCGCTACTACTGATTGAATGATGAAGCAAGACTTGCGGAACTGGGTCGTCGAGACTTCGGTCTTGATGACTTGGCCGATAAGCGGAATAAGCTTCATTGTTTAGAGGAAGTAAAAATCGTAACAAGGTTTCC
>OTU_TO_12809
GTCGCTACTACTGATTGGATGGTTAAGCTAGAACCTTGGACACTCTCTGTTGAAGCTACGGCTGCTACAGAGAGAAGAAGAGGGTCAAGCTAAACTGTCTAGAGGAAGTAAAAGTCGTAACAAGGTTTCC
>OTU_TO_13682
GTCGCTACTACTGATTGGGTGTTCAAGTGAGAATCTTGGACTTTTGCTTCTTGAATATTTTTAGGTTGCATGGAGAAAAAGTTTCAAGCTGGAGTGTCTAGAGGAAGTAAAAGTCGTAACAAGGTTTCC
>OTU_TO_20457
GTCGCTACTACTGATTGAATGATGAAGCAAGACTTGCGGAACTGGGTCGTCGAGACTTCGGTCTTGATGACTTGGCCGATAAGCGGAACAAGCTTCATTGTTTAGAGGAAGTAAAAGTCGTAACAAGGTAGCT
>OTU_TO_20779
GTCGCTACTACTGATTGGATGGTTAAGCTAGAACCTTGGACACTCACCGATGATGCTACGGTTGATTCGGGGAGAAAAAGAGGGTCAAGCTAAACTGTCTAGAGGAAGTAAAAGTCGTAACAAGGTTTCC
>OTU_TO_23762
GTCGCTACTACTGATGGTTGTTTAAGCGAGAAGCTTGGAGACTTTCTTTTGCTGCTTCGGTGGTAACTGATTAGTCGAAGAGCGTCAAGCTTAATCGGCTAGAGGAAGTAAAAGTCGTAACAAGGTAGCT
>OTU_TO_41939
GTCGCTACTACTGATTGGGTGTTTAAGCAAGATATTCGGAAACTCGCAGTTTTGGCTTCGGCTGGGACCGTGAGTGGAAGAGAATCGAGCTTATCTGCCTAGAGGAAGTAAAAGTCGTAACAAGGTTTCC
>OTU_TO_37699
GTCGCTACTACTGATTGGGTGTTCAAGTGAGATGCTTAGACCCTTGTTGCATGGTTCATTATTGTGTTTCGAAAGGAAAAAGTTTCAAGCTTGAGTGTCTAGAGGAAGTAAAAGTCGTAACAAGGTTTCC
>OTU_TO_38455
GTCGCTACTACTGATTGAATGATGAAGCAAGACTTGCGGAACTGGGTCGTCGAGACTTGGCCGATAAGCGGAACAAGCTTCATTGTTTAGAGGAAGTAAAAGTCGTAACAAGGTTTCC
>OTU_TO_38464
GTCGCTACTACTGATTGGGTGTTCAAGTGAGATGCTTAGACCCTTGCTTGCATGGTTCAATATTGTGCGGCGAAAGGAAAAAGTTTCAAGCTTGAGTGTCTAGAGGAAGTAAAAGTCGTAACAAGGTTTCC
>OTU_TO_38921
GTCGCTACTACTGATTGGGTGTTCAAGTGAGATGCTTGGACTTTAGTTACATGATTCAATATTGTGTTTCAGAAGAAAAAGTTTCAAGCTTGAGTGTCTAGAGGAAGTAAAAGTCGTAACAAGGTTTCC
>OTU_TO_50321
GTCGCTACTACTGATGGTTGTTTAAGCGAGAAGCTTGGAGACTTTCTTTTGCTGCTTCGGTGGTAACTGATTAGTCGAAGAGCGTCAAGCTTAATCGGCTAGAGGAAGGAGAAGTCGTAACAAGGTTTCC
>OTU_TO_48207
GTCGCTACTACCGATTGGGTGTCGAAGCGAGCATTGTGGATGTTATGTGATGGAGCTTTTCGCTTTGTTCATTTGCATGAGTGAAGCAATGCTAGCTTTGATAGCTAGAGGAAGTAAAAGTCGTAACAAGGTTTCC
>OTU_TO_52436
GTCGCTACTACTGATTGGGTGTTCAAGTGAGATGCTTAGACCCTTGTTGCATGGTTCAATATTGTGCTGCGAAAGGAAAAAGTTTCAAGCTTGAGTGTCTAGAGGAAGTAAAAGTCGTAACAAGGTTTCC
>OTU_TO_56739
GTCGCTACTGATGGTTGTTTAAGCGAGAAGCTTGGAGACTTTATTTTGCTGCTTCTGTGGTAACTGACAGTCGAAGAGCGTCAAGCTTAATCGGCTAGAGGAACTAAAAGTCATAACAAGGTTTCT
>OTU_TO_59365
GTCGCTACTACTGATTGGGTGTTCAAGTGAGATGCTTAGACCCTTGTAGCATGGTTCATTATTGTGCTTCGAAAGGAAAAAGTTTCAAGCTTGAGTGTCTAGAGGAAGTAAAAGTCGTAACAAGGTTTCC
>OTU_TO_60212
GTCGCTACTACTGATTGAATGATGAAGCAAGACTTGCGGAAACTCTAAGTTGACGCTTCGGCTGAAACAGTGAGTGGAAGAGGATCGAGCTTATCTGTCTAGAGGAAGTAAAAGTCGTAACAAGGTTTCC
>OTU_TO_61037
GTCGCTACTACTGATTGAATGATGAAGCAAGACTTGCGGAACTGGGTCGTCGAGACTTAGGTCTTGATGACTTGGCAGATAAGCGGAACAAGCTTAATTGTTTAGAGGAAGTAAAAGTCGTAACAAGGTTTCC
>OTU_TO_61417
GTCGCTACTACTGATTGGATGGTTAAACAAGAACTGCTGAAATTCGCTGCTGTGGCTTCGTGCCTCTGGTAGTGCGTGGAAGCGGATCGAGTTTAATTGTCTAGAGGAAGTAAAAGTCGTAACAAGGTTTCC
>OTU_TO_70161
GTCGCTATTGCTGATTGGGAGTGTGGACGAGGTCTTCGGACTCTGGCAATGTACCTACTGGGTCGAATGGGAAAGATTGAACCGAGTCTATGTTCTTAGAGGGAGTATAAGTCGTAACAAGGTTACC
>OTU_TO_65288
GTCGCTACTACTGATTGGGTGTTCAAGTGAGATGCTTAGACCCTTGCTTGTATGGTTCATAATTGTGCGGCGAAAGGAAAAAGTATCAAGCTTGAGTGTCTAGAGGAAGTAAAAGTCGTAACAAGGTTTCC
>OTU_TO_65930
GTCGCTACTACTGATTGGGTGTTTAAGCAAGATATTCGGAAACTCGCAGTTTAGGCTTCGGCTTAGACCGTGAATGGAAGAGAATCGAGCTTATCTGCCTAGAGGAAGTAAAAGTCGTAACAAGGTTTCC
>OTU_TO_68904
GTCGCTACTACTGATTGGATGGTTAAGCAAGAACTTCAAATACTTGCAGTTTTGACTTCGGTTGAGACAGCGAGTTGAAGAAGATCGAGCTTATTTGTCTAGAGGAAGTAAAAGTCGTAACAAGGTTTCC
>OTU_TO_70490
GTCGCTACTACTGATTCGATGGTTAAGCAAGACTGTGTTGAACCCCTCTGGGTAGCGATACCCCTTGGGTGGATGCACTTCGAGCTTAATTGTCAAGAAGAAGTAAAAGTCGTAACAAGGTTTTC
>OTU_TO_70493
GTCGCTACTACTGATTGGATGTTTAAGCGAGGTTCTCGAACTGCTAGTGACTTAGCTTCGGTGAGGTCACAGTGTGGGAAGTGAACCTAGCTTTGGTGTCTAGAGGAAGTAAAAGTCGTAACAAGGTTTCC
>OTU_TO_75222
GTCGCTACTACTGATTGGACGTTTAAGCAAGATTTTTAAACACTGACAGTTAATGGCTTCGGCCAAGACACAGTGAGAAGAAGAAGATCGAGCTTACTTGTCTAGAGGAAGTAAAAGTCGTAACAAGGTTTCC
>OTU_TO_78042
GTCGCTACTACTGATTGGATGTTCAAGCAAGAACTTTGAAGACTGGCAGCTTTGGCTTCGGTTAAGGCAGTTGGTCGAAGAAGATCGAGCTTAAGTGTCTAGAGGAAGTAAAAGTCGTAACAAGGTTTCC
>OTU_TO_78657
GTCGCTACTACTGATTGGATGGTTAAGCTAGAACCTTGGACACTTACTGTTGAAGCTACGGCTGATACAGGAAGGAGAAGAGGGTCAAGCTAAACTGTCTAGAGGAAGTAAAAGTCGTAACAAGGTTTCC
>OTU_TO_81077
GTCGCTACTACTGATTGAATGATGAAGCAAGACTTGCGGAACTGGGTCGTCGAGACTTCGGTCTTGATGACTTGGCCGATAAGTTTAGAGGAAGTAAAAGTCGTAACAAGGTTTCC
>OTU_TO_85036
GTCGCTACTACTGATTGGGTGATTAAGCAAGAACTGCTGAAGCTCGTTACTGTGGCTTCTGGCCTCTGGTAATGCGTGGAAGCGGATCGAGCTTAATTGTCTAGAGGAAGTAAAAGTCGTAACAAGGTTTCC
>OTU_TO_110457
GTCGCTACTACTGATTGGATGGTTAAGCAAGAACTTCGGAAACTCTAAGTTGACGCTTCGGCTGAAACAGTGAGTGGATGAAGATTGAGCCTGTCTGTCTAGAGGAAGTAAAAGTCGTAACAAGGTTTCC
>OTU_TO_92688
TTCTCTACTACTTATGGTTGTTTAAGCGAGAAGCTTGGAGACTTTCTTTTGCTGCTTCGGTGGTAACTGATTAGTCGAAGAGCGTCAAGCTTAATCGGCTAGAGGAAGTAAAAGTCGTAACAAGGTTTCT
>OTU_TO_95791
GTCGCTACTACTGATTGAATGATGAAGCAAGAACTTCGGAAACTCTAAGTTGACGCTTCGGCTGAAACAGTGAGTGGAAGAGGATCGAGCTTATCTGTCTAGAGGAAGTAAAAGTCGTAACAAGGTTTCC
>OTU_TO_100814
TTCTCTACTACTTATTGGATGGTTAAGCAAGAACTTCGGAAACTCTAAGTTGACGCTTCGGCTGAAACAGTGAGTGGAAGAGGATCGAGCTTATCTGTCTAGAGGAAGTAAAAGTCGTAACAAGGTTTCC
>OTU_TO_105581
GTCGCTACTACTTATGGTTGTTTAAGCGAGACTTTCTTTTGCTGCTTCGGTGGTAACTGATTAGTCGAAGATCGTCAAGCTTAATCGGCTAGAGGAAGTAAAAGTCGTAACAAGGATTCT
>OTU_TO_120061
GTCGCTATTGCTGATTGGGAGTGTGGACGAGGTCTTCGGACTCAGGCAAGGTACCTACTGGGTGGAATGGGAAAGATTGAACCGAGTCTATGTTCTTAGAGGGAGTATAAGTCGTAACAAGGTTACC
>OTU_TO_121605
GTCGCTACTACTGATTGGATGGTTAAGCAAGACTTGCGGAACTGGGTCGTCGAGACTTCGGTCTTGATGACTTGGCCGATAAGCGGAACAAGCTTCATTGTTTAGAGGAAGTAAAAGTCGTAACAAGGTTTCC
>OTU_TO_124523
GTCGCTACTACTGATTGGACGGCTAAGCAAGAATTTCAAATACTTGCAGTCTTGGCTTCGGCTTTAGACGGTGAGTTGAAGAAAATCGAGCTTAATTGTCTAGAGGAAGTAAAAGTCGTAACAAGGTTTCC
>OTU_TO_125542
GTCGCTACTACTGATTGGATGGTTAAGCTAGAACCTTGGACACTCACCGTTGAGGCTGCGGCTGATTTGGGGGGAGAAGAAGAGGGTCAAGCTAAACTGTCTAGAGGAAGTAAAAGTCGTAACAAGGTTTCC
>OTU_TO_126218
GTCGCTACTACTGATTGGATGGTTAAGCTAGAACCTTGGACACTCACTGTTGAGGCTGCGGCTGATACGGGGAGAAGAAGAGGGTCCAGCTAAACTGTCTAGAGGAAGTAAAAGTCGTAACAAGGTTTCC
>OTU_TO_133741
GTCGCTACTACTGATTGGATGGTTAAGCTAGAACCTTGGACACTCACCGTTGAGGCTGCGGCTGATTCGGGGAGAAGAAGAGGGTCAAGCTAAACTGTCTAGAGGAAGTAAAAGTCGTAACAAGGTAGCT
>OTU_TO_140049
GTCGTTACTACTGATTGAATGATGAAGCAAGACTTGCGGAACTTGGTCGTCGAGACTTCGGTCTTGATGACTTGGCCGACAAGCGGAACAAGCTTCATTGTTTAGAGGAAGTAAAAGTCGTAACAAGGTTTCC
>OTU_TO_143131
GTCGCTACTACTGATTGGGTGTTCAAGTGAGATGCTTGGACTTTTGTATCATGACGCTCTGCGTTGCGACACGTTAAGGAAAAGTTTCAAGCTTGAGTGTCTAGAGGAAGTAAAAGTCGTAACAAGGTTTCC
>OTU_TO_144290
GTCGCTACTACTGATTGGATGTTTAAGCGAGATCTTCGGACCTCGGGTTCATGGTCTACCCGGACCTAGAGCTATGGGGGAAGTAGATCAAGCTTTGGTGTCTAGAGGAAGTAAAAGTCGTAACAAGGTTTCC
>OTU_TO_145683
GTCGCTACTACTGATGGTTGTTTAAGCGAGAAGCTTGGAGACTTTCTTTTGCTGCTTTGGTGGTAACTGATTAAACGAAGAGCGTCAAGCTTAATCGGCTAGAGGAAGTAAAAGTCGTAACAAGGTTTCT
>OTU_TO_148635
GTCGCTACTACTGATTGGGTGTTCAAGTGAGATGCTTAGACCCTTGCTTGTATGGTTCAATATTGTGCGGCGAAAGGAAAAAGTATCAAGCTTGAGTGTCTAGAGGAAGTAAAAGTCGTAACAAGGTTTCC
>OTU_TO_153960
GTCGCTACTACTGATTGGATGGTTAAGCAAGAACTTAATAGATTTACGAATTTGGCCTCGGCTGAGTCTGTGAATCGCAGAAGTTCAAGCTTAATTGTCTAGAGGAAGTAAAAGTCGTAACAAGGTTTCC
>OTU_TO_163462
GTCGCTACTACTGATTGGACGGTTAAGCTAGATGCTGGGAGACTTTCTTTTGTGGCTTCGGTCGCAACTGAAGGGCGAACAGTTTCAAGCTGAACTGGCTAGAGGAAGTAAAAGTCGTAACAAGGTTTCC
>OTU_TO_165357
GTCGCTACTACTGATAGAATGATGAAGCAATACTTGCGGAACTGGGTCGTCGAGACTTCGGTCTTGATGACTTGGCCGATAAGCGCAACAAGCTTCATTGTTTAGAGGAAGTAAAAGTCGTAACAAGGTTTCC
>OTU_TO_217416
GTCGCTACTACTGATTGAATGATGAAGCAAGGCTTGCGGAACTGGGTCGTCGAGACTTCGGTCTTGATGACTTGGCCAATAAGCGGAACAAGCTTCATTGTTTAGAGGAAGTAAACGTCGTAACAAGGTTTCC
>OTU_TO_182170
GTCGCTACTACTGATTGAATGATGCAGCCAGCCTTGCGGAACTGGGTCGTCGAGACTTCGGTCTTGATGACTTGGCCGATAAGCGGAACAAGCTTCATTGTTTAGAGGAAGTAAAAGTCGTAACAAGGTTTCC
>OTU_TO_191333
GTCGCTACTACTGATGATTGTTTAAGCGAGAAGCTTGGAGACTTTCTTTTGCTGCTTCGGTGGTAACTGATTAGTCGAAGAGCGTCAAGCTTAATCGGCTAGAGGAAGAAAAACGTCGTAACAAGGTTTCT
>OTU_TO_195758
GTCGCTATTGCTGATTGGGAGTGTGGACGAGGTCTTCGGACTCAGGCCAGGTACCCACTGGGTGCAATGGGAAAGATTGAACCGAGTCTATGTTCTTAGAGGGAGTATAAGTCGTAACAAGGTTACC
>OTU_TO_197926
GTCGCTACTACTGATTGGACGTTTAAGCGAGACCTTCGGACTCCTAGCGCAAGATCTTCGGTGAAAGCGCTGTGGGGGAAGTAGATCGAGCTTTGGTGTCTAGAGGAAGTAAAAGTCGTAACAAGGTTTCC
>OTU_TO_211817
GTCGCTACTACTGATTGGATGATTAAGCAAGATTCGCGGGTACTCTGTGCTGAGGCTTCGGCTTCGTGCGCTGAGGGGAAGCAGATCAAGCTTAATTGTCTAGAGGAAGTAAAAGTCGTAACAAGGTTTCC
>OTU_TO_214823
GTCGCTACTACTGATTGGATGGTTAAGCAAGAACTTCGGAAACTCTAAGTTGACGCTTCGGCTGAAACAGTGAGTGGAAGAGGATTGAACTTATCTGTCTAGAGGAAGTAAAAGTCGTAACAAGGTATCC
>OTU_TO_220461
GTCGCTACTACTGATTGAATGATGAAGCAAGACTTGCGGAACTGGGTCGTCGAGACTTCGGTCTTGATGACTTGGCCGATAAGCGGAACAAGCTTCATTGTTTAGAGGAAGTAAAAGTCGTAACAAGGTTTCCGTAC
>OTU_TO_227100
GTCGCTACTACTGATTGAATGATGAAGCAAGACTTGCGGAACTGGGTCGTCGAGACTTCGGTCTTGATGACTTGGCCGATAAGCGGAACATTGTTTAGAGGAAGTAAAAGTCGTAACAAGGTTTCC
>OTU_DS_38073-27991
ATGCATGTCTAAGTTCAGCTTTTGAACAGTGAAACCGCGAACGGCTCATTAAATCAGTCTTGGTTTATTGGATAGTGAAAGTTACATGGATAACTGCGGTAACTCTGGAGCTAATACATGCCAAAACCTTGCCTCCGGGTAGGGTGCTTTTATTAGATTCAAGACTAATCGTAGGCCCGTTTGGGTAACGAATTGGTGAACTCTGGATAACTGCAGGACCCCAGATGCCTTGAGCAGGGGGCGTATCTTTCAAGTGTCTGCCCTATCAACTTTTGACGGTAGTGTACCGGACTACCGTGGTTGTAACGGGTAACGGGGAATCAGGGTTCGATTCCGGAGAGGGAGCCTGAGAGACGGCTACCACA
>OTU_DS_5686-19963
ATGCATGTCTAAGTTCAACTCATTGAACAGTGAAACCGCGAACGGCTCATTAAATCAGTCTTGGTTTATTTGATAGTAACCACTTACTTGGATAACTGCGGTAACTCTGGAGCTAATACATGCTGAGAACCACTTCGGTGGATGCTTTTATTAGATTCAAGACTACGCTGTGCCGTGATGGTGCAGACGTTGGTGAACTCTGGATAACTGCAGGACCCCAGATGCCATGAGCAGGGGGCGTATCTTTCAAGTGTCTGCCCTATCAACTTTGGACGGTAGTGTATCGGACTACCGTGGTTGTAACGGGTAACGGGGAATCAGGGTTCGATTCCGGGAGAGGGAGCCTGAGAGACGGCTACCACA
>OTU_DS_43309-19616
ATGCATGTCTAAGTTCAACTCATTGAACAGTGAAACCGCGAACGGCTCATTAAATCAGTCTTGGTTTATTTGATAGTAAACACTTATATGGATAACTGCGGTAACTCTGGAGCTAATACATGCTAAACAACCACTACGGTGGGTGCTTTTATTAGATTCAAGACTACGCTGTGCCTTTCGGTACAGATCTTGGTGAACTCTGGATAACTGCAGGACCCCAGACGCCATGAGCGGGGGGCGTATCTTTCAAGTGTCTGCCCTATCAACTTTGGACGGTAGTGTATCGGACTACCGTGGTTGTAACGGGTAACGGGGAATCAGGGTTCGATTCCGGAGAGGGAGCCTGAGAGACGGCTACCACA
>OTU_DS_13115-11580
ATGCATGTCTAAGTTCAGCCTCTTGAACAGTGAAACCGCGAACAGCTCATTAAATCAGTCATGATTTCTTTGATAAGTACCTCTACTTGGATAACTGCGGTAACTCTGGAGCTAATACATGCACTACACCGATCTCTTTTGACCGGGTGCTTTTATTAGATTCAAGACCACGACGACCACACCAGTGGCTTCGTCACTTGATGAACTCTGGATAACTGCAGGACCGTACAAGCCTTAGAGCTTACGGCGTATCTTTCAAGTGTCTGCCCTATCAACTTTAGACGGTAGTGTACCGGACTACCGTGGTTGTAACGGGTAACGGGGAATCAGGGTTCGATTCCGGAGAGGGAGCCTGAGAAACGGCTACCACA
>OTU_DS_21557-16828
ATGCATGTCTAAGTTCAGCGATAATGATACGTGAAACCGCGAATGGCTCATTAAATCAGTCTTGGTTTATTTGATATCTTCTCTACTTGGATAACTGTGGTAACTCTAGAGCTAATACATGCATATTCCCGCATCTTCGGACGTGGGAGCTTTTATTAGTTTCAAGATTAATCCCTTTGGGGTTGCTTGATGAACTCTGGATAACTGCAGGACCGGCTAGCCCAATGCGCTTCCGGCGTATCATTCAAGTGTCTGCCCTATCAACTTTGGATGGTAGTATACAGGACTACCATGGTTTTTACGGGTGACGGGGAATCAGGGTTCGATTCCGGAGAGGGAGCCTGAGAAACGGCTACCACA
>OTU_DS_7084-32969
ATGCATGTCTAAGTTCAACTCTTGAACAGTGAAACCGCGAACGGCTCATTAAATCAGTCTTGGTTTATTTGATAGTAAACTCTTACTTGGATAACTGCGGTAACTCTGGAGCTAATACATGCTGACTAACCACTTCGGTGGGTGCTTTTATTAGATTCAAGACTACGCTGTGATGTAAACATCGCAGAATTTGATGAACTCTGGATAACTGCAGGACCCCAGATGCCATGAGCAGGGGGCGTATCTTTCAAGTGTCTGCCCTATCAACTTTGGACGGTAGTGTATCGGACTACCGTGGTTGTAACGGGTAACGGGGAATCAGGGTTCGATTCCGGAGAGGGAGCCTGAGAGACGGCTACCACA
>OTU_DS_4335-14605
ATGCATGTCCAAGTTCAGCTTCTCTGATGGTGAAACCGCGAATGGCTCATTAAATCAGTCTTGGTTTATTGGATATGTTACTTACTTGGATAACTGTAGTAATTCTAGAGCTAATACATGACCGGATCCTCGATTCTTACGGGTTGAGGTACTTTTATTAGATTCAAAACCAGCACTATCGTAAAGGTAGTAAGCTTGTCGAACTCTGGATAACTGCAAGATTGCGAGGCCTTGCGCCAGCGATGTTTCTTTCAAGTGTCTGCCCTATCAACTTTGGATGGTAGGGTATTGGCCTACCATGGTTGTAACGGGTAACGGGGAATCAGGGTTCGATTCCGGAGAGGGAGCCTGAGAAACGGCTGCCACA
>OTU_DS_8259-3276
ATGCATGTCTAAGTTCAGCTTATGAACAGTGAAACCGCGAACGGCTCATTAAATCAGTCTTGGTTTATTGGATAGTAATCTTACTTGGATAACTGCGGTAACTCTGGAGCTAATACATGCCGAAACTCTACCTTCGGGCAGAGTGCTTTTATTAGATTCAAGACTACGCTCGGCCTTTTGGTCGGGATCTTGGTGAACTCTGGATAACTGCAGAACCCCAGATGCCATGAGCAGGGGGTGTATCTTTCAAGTGTCTGCCCTATCAACTTTGGACGGTAGTGTACCGGACTACCGTGGTTGTAACGGGTAACGGGGAATCAGGGTTCGATTCCGGAGAGGGAGCCTGAGAGACGGCTACCACA
>OTU_DS_10712-609
ATGCATGTCTAAGTTCAACTCATTGAACAGTGAAACCGCGAACGGCTCATTAAATCAGTCTTGGTTCATTTGATAGTAACCACTTACTTGGATAACTGCGGTAACTCTGGAGCTAATACATGCTAAACAACCACTTCGGTGGGTGCTTTTATTAGATTCAAGACTACGCTGTGCTTTTTAGTGCAGAAGTTGGTGAACTCTGGATAACTGCAGGACCCCAGATGCCATGCGCAGGGGGCGTATCTTTCAAGTGTCTGCCCTATCAACTTTGGACGGTAGTGTATCGGACTACCGTGGTTGTAACGGGTAACGGGGAATCAGGGTTCGATTCCGGAGAGGGAGCCTGAGAGACGGCTACCACA
>OTU_DS_19407
ATGCATGTCTAAGTTCAGCGATAATGTTACGTGAAACCGCGAATGGCTCATTAAATCAGTCTTGGTTTACTTGGTATCTTCTTTACATGGATAACTGTGGTAACTCTAGAGCTAATACATGCGTATTCCCGCCATCTTCGGACGTGGGAGCTTTTATTAGTTTCAAGATTAATCCCTTCGGGGTTGCTTGATGAACTCTGGATAACTGCAGGACCGGCAGGCCCAATGCGCCTCCGGCGTACCATTCAAGTGTCTGCCCTATCAACTTTGGACGGTAGTGTACCGGACTACCGTGGTGTTCACGGGTGACGGGGAATCAGGGTTCGATTCCGGAGAGGGAGCCTGAGAAACGGCTACCACA
>OTU_DS_32495
ATGCATGTCTAAGTTCAGCTTTTGAACAGTGAAACCGCGAACGGCTCATTAAATCAGTCTTGGTTTATTTGATAGTAAACCGTACTTGGATAACTGCGGTAACTCTGGAGCTAATACATGCCACACACTCGGCACCCTTGTGGGTCGAGGGCTTTTATTAGATTCAAGACTACGACGTGCCTTTTGGTGCGTATCTTGGGTGAACTCTGGATAACTGCAGGACCCCAGATGCCTTGAGCAGGGGGCGTATCTTTCAAGTGTCTGCCCTATCAACTTTGGACGGTAGTGTATCGGACTACCGTGGTTGTAACGGGTAACGGGGAATCAGGGTTCGATTCCGGAGAGGGAGCCTGAGAAACGGCTACCACA
>OTU_DS_165
ATGCATGTGTAAGTTCAGCTCTTGAATAGTGAAACCGCGAATAGCTCATTAAATCAGCTACAATCTATTTGGTTATTCATAACTTCAGGGATAACTGCGGTAACTCTGCAGCTAATACCTAAATCAAGCCACCCTTCGGGGAGGTGCTTTTATTAGAGAGAACCATGGATCTGGGAAACCAGGCCGCTTACGTGAGGAATTCTGAATAACTGAATGACCCCATTGCAAACAAGCAGGGGGCGAACCATTCGAATATCTGACCTATCAACTTCTGACGGTAGTGTAACGGACTACCGTGGTAGTAACGGGTAACGGGGAATTAGGGTTCAATTCCGGAGAGGGAGCCTGAGAAACGGCTACCACA
>OTU_DS_34935
ATGCATGTACAAGTTAAGCTCGACCATAGTGAAACCGCGAATGGCTCATTAAATCAGTTATAATCTCAACAATTGTCAGAGATAGAAGGATAACTGCGGTAACCCTGCAGCTAATACTTGCAATAACAGGGACGGGTGTAGATTCGTTTACATACTGTGCCTAACTTTTATTAGAGGTAACCTTGTAGTACACCGCTTGGTGGCTCCCCGCGTGTTGATTTCTGAATAACTGAAGGATCACGTCGCAAAGCATAGTGACGAATTGTTTGAGTATCTGACCTATCACCTAGTGACGGTAGTGTAACGGACTACCGTGGGTGTAACGGGTAACGGGGAATCAGGGTTCGATTCCGGAGAGGGAGCCTGAGAAACGGCTACCACA
>OTU_DS_30739
ATGCATGTCTAAGTTCAGCTATGTGAACAGTGAAACCGCGAACGGCTCATTAAATCAGTCTTGGTTTATTTGATAGATACCATTTACTTGGATAACTGCGGTAACTCTGGAGCTAATACATGCTAAACCCTGCTTCGGCAGGAAGCTTTTATTAGACTTAAGACTACGCTTCCCTTTTTAGGGAGGAATAAATTGAAATCTGGATAACTGCAGGACCGCAGTAAGCCTTGTGCTGGCGGCGTATCATTCAAGTGTCTGCCCTATCAACTTTGGACGGTAGTGTACCGGACTACCGTGGTTGTAACGGGTAACGGGGAATCAGGGTTCGATTCCGGAGAGGGAGCCTGAGAGACGGCTACCACA
>OTU_DS_29805
ATGCATGTCTAAGTATAAACCCCAGAACGGTGAAACTGCGAATGGCTCATTAAATCAGTCATAGTTTCTTTGAGCGTAGCAAAGTTACTTGGATAACTGTGGTAATTCTAGAGCTAATACATGCGACAAGCGGCTTTTCAAGTCGTGCTTTTATTAGACGCAAGACCAAACGGCCTCGGCCGTTAGTCTGGTGAGCTCTGAGTGACAAGGAGATCGCATGGCCTCGTGCCGGCGACCGCATCTTTCAAGTGTCTGCCCTATCAACTGTCGATGGTAGGGTATAGGCCTACCGTGGTGGCAACGGGTGACGGGGAATCAGGGTTCGATTCCGGAGAGGGAGCCTGAGAAACGGCTACCACA
>OTU_DS_38870
AGTGGAGTGATCTGTCTGGTTAATTCCGATAACGAACGAGATCCCGGCCATTTAAATAGCTTCGGTCACTTTTCAGTGTCCGTTTGCTTCTTAGAGGAACCATGTGGAAACAATACCACAAGGAAGTGGGGCTATAACAGGTCTGTGATGCCCTTAGATGTCCTGGGCCGCACGCGCGCTACACTGGGTTCCACAGCATGATTGTTCACCTGGTCCGCTAAGGTCTAGGTAATCACTGAATGGAACGCCATACTTGGGATAGATTATTGCAATTTTTAATCTTAAACGAGGAATTCCTAGTAAGCGCCAGTCAACAGCTGGCGTTG
>OTU_DS_24184
AGTGGAGTGATCTGTCTGGTTAATTCCGATAACGAACGAGATCCCGGCCATTTAAATAGCTTCGGTCACTTCTATGTGTCCGTTTGCTTCTTAGAGGAACCATGTGGAAACAATACCACAAGGAAGTGGGGCTATAACAGGTCTGTGATGCCCTTAGATGTTCTGGGCCGCACGCGCGCTACACTGGGTGCCTCAGCATGATTTGCTACCTGGTCCGCCAAGGTCTAGGTAATCACTGAATGGCACGCCATACTTGGGATAGATTATTGCAATTTTTAATCTCAAACGAGGAATTCCTAGTAAGCGTCAGTCATCAGCTGGCGTTG
>OTU_DS_31885
AGTGGAGTGATCTGTCTGGTTAATTCCGATAACGAACGAGATCCCGGCCATTTAAATAGCTTCGGTCACTTTTCAGTGTCCGTTTGCTTCTTAGAGGAACCATGTGGAAACAATACCACAAGGAAGTGGGGCTATAACAGGTCTGTGATGCCTTAGATGTCCTGGGCCGCACGCGCGCTACACTGGGTTCCACAGCATGATTGTTCACCTGGTCCGTCAAGGTCTAGGTAATCACTGAATGGAACGCCATACTTGGGATAGATTATTGCAATTATTAATCTTAAACGAGGAGTTCCTAGTAAGCGCCAGTCAACAGCTGGCGTTG
>OTU_DS_5423
GGTGGAGCGATTTGTCTGGTTAATTCCGATAACGAACGAGACCTCGGCCTGCTAAATAGCGAGGTTCACTCCGGTGAATCAGCGCTTCTTAGAGGGACCAGGTGATTCTAAACACCAGGAAGTGAGGTCATAACAGGTCTGTGATGCCCTTAGATGTTCTGGGCCGCACGCGCGCTACACTGGATGCCTCAGTATGTACTTTCCTAGTCCGACGAGGCCTGGGTAATCACTGAATGGTATCCGTGCTTGGGATAGATTATTGCAATTATTAATCTTGAACGAGGAATTCCTAGTAAGCGCAAGTCATCAGCTTGCGTTG
>OTU_DS_13056
AGTGGAGTGATCTGTCTGGTTAATTCCGATAACGAACGAGATCCTAACCATTTAAATAGAGACAGTCACTTAATGTGAATGAAAGCTTCTTAGAGGAACAATGTGGAACAATTACCACAGGGAAGTGGGGCTATAACAGGTCTGTGATGCCCTTAGATGTCCTGGGCTGCACGCGCGCTACACTGGGATACCACGAATTGAAACATACCTTGTCCGCAATGGTCCGGGTAATCACCTAAAAGCTTGTCATAATTGGGATGGACTGTTGTAATTAGTAGTCCTGAACGAGGAATTCCTAGTAAGTTCCAGTCAACAGCTGGTACTG
>D85099_Amphiscolops_sp
GTTAGCCATGCATGTGTAAGTACAGCCTGAAAAAGCTGAAACCGCGAATGGCTCATTAAATCAGTTACAATCTATTAGTTTACCGTCGCGCTATATGAATAACTCTGCTAACCGTAGAGCTAATGCATGCAGATCGCGCTTGCAAATTCTCCTCCTAATCGGGGCAATCTGAACTTTTATTGGATCAGCAGACGTCGGCAAGGGGGCAGTAGTTCCACCGCGTACATGAACTATGTTCGTAACTGACCGATCCCAGAAGGCTACTGAGCCGGCGACGAAACTTTCAAGTGTCTGAGCTATCAACTTACGACGGTAGGGTAACGGCCTACCATGGTTGTAACGGCTAACGGGGAATCAGGGTTCGATTCCGGAGAGGCAGCCTGAGAAACGGCTACCACATCCAAGGAAGGCAGCAGGCACGCAAATTACCCACTCTCGGCACGAGGAGGTAGTGACGAGAAATAACACTATAAACCTTAATGGTTTGTAAGTGGAATGGTATGGATCTATAGAATCCATAGATTAACGAGTAGAGGGCAAGTCTGGTGCCAGCAGCGCGCTAATACCAGCCTCTACAAGCGTATGCAACGATTGCTGCGTTTAAAAAGCTCATAGTTGGATCTGTTACGGTGTACGGTCAACTAGTGAACTATTGTTGTATCATACCTGCTACAACAACACTAGCGTAATGCTCGTACCTTCGCATCGTCTAGATTGTTTGCACTTCACCGTGTCGAACTCTCAAACGGTGTTACACTTTGAGAAAATTAGAGTGTTCAAAGCGTCCTTTGGGATTGAATAATAAAGCATGGAATAAAGGAGAATGACCCGCGTTTCTTGAAGCAGGTTTGCGGAAATGCGGTAATGATTAAAAGGAACAGGCGGGGGCATTTGTATTGCTAGGTTAGAGGTGAAATTCTTGGATCCTAGCAAGACAAACTACTACTGCGAAAGCATTTGCCAAGAATGTTTTCATTAATCAAGAACGAAAGTCAGAGTATTGAAGAGGATTAGATACCCTCGTAATTCTGACCTTAAACTATACCAACTTACGACTTGCCAAAGTCATACCATGACTTGGCAAGAAGTTAACCGGGAAACCAAAGTTTATTGGTTCCGGGGGAAGTATGGTTGCAAAATTGAAACTTAAAGGAATTGACGGAAGGGCACCACCAGGAGTGGAGCCTGCGCTTAATTTGACTCAACACGGGAAAACTCACCGGGTCCAGACATCTTAAGGATTGACAGATTGAATCTCTTTCATGATTATATGGGCGGTGGTGCATGGCCGTTCTTAGTTAGTGGAGTGATCTGTCTGGTTAATTCCGATAACGAACGAGATCTCACTCATTTTAATAGTAAATGTCACTTAATGTGGCATAATACTTCTTAGAGGGACTAAGCAGAATTAAATACTGCTAGTGAAGTGAGACTATAACAGGTCTGTGATGCCCTTAGATGTTCTGGACGCACGCGCGCTACAATGTGTGCTTCAATATGATAAATCCTTTGACCGAGAAGGTCTGGGAAATCACAAAAGGACATTCCTAAAGGGGATCGACTATTGTAACTAGTAGTTGTGAACCAGGAATTCCTAGTACGTAGAAGTCAACAACTTCTACAGATTACGTCCCTGCCCTTTGTACACACCGCCCGTCGCTACTACTGATTGGGTAGAAAAGCAACACACTCGGAAACTTTCTTCCCTTGCTCCGGCTTGGGATTAAAGTGGAA
>AJ012523_Amphiscolops_sp
TTGCCATATGCTTGTCTGAAAGACTAAGCCATGCATGTGCAAGCGAAGCTTGAAAAAGTGGAACCGCGAATGGCTCATTAAATCAGTTACTATCTATTAGTTGATCTGCCTGCTAAATGAATAACTGCGGTAACCCTGCAGCTAATGCATGCTGATTGTCCGGCACTGTCGGAGACTTTTACAAGACTACACCGGGTGATTTGCTAAGTACTGACACATACCGTGATGAGTCCTAGTAACTGAAAGATCCCAGATAGCTTCGGCTTGGGGACGGAACTTCCGAATTTCTGACCTATCAACCTATGATGGTAGTGTAACGGACTACCATGGTTGTGACGGGTAACGGGGAATCAGGGTTCGATTCCGGAGAGGGAGCCTTAGAAACGGCTACCACATCCAAGGAAGGCAGCAGGCACGCAAATTACCCACTCTCCGCACGAGGAGGTAGTGACTAGAAATAATGATATGAACCTTTATGGTTTGTAATCAGAATGGCATGGACTTAAAAGCTCCATTGATGAACGAGTAGAGGGCAAGTCTGGTGCCAGCAGCCGCGGTAATACCAGCCTCTACAAGCGTATGCAATAGTTGCTGCGTTTAAAAAGCTCATAGTTGGATCTGTTTGAGTAGAACGGTAACATGGTCTTCAGTTAAATCTGTTGACTCGTTCCGCTCATCCTTCGCATCGAAGAAATAGTTTGCACTTAAATGTGACGAACTGTGGAAACGGTGTTTTCACCCTGAGAAAATTAGAGTGTTCAAAGCATCCTTTGGGATCGAATAATAAAGCATGGAATAATGGAGAATGACCCGCTACTCGATTGATGCCGGTTGGCTGAGTGCGGTAATGATTGAAAGGAACAGACGGGGGCATTTGTATTGCTACGTTAGAGGTGAAATTCTTGGATCGTGGCAAGACAAACTACTGCGAAAGCATTTGCCAAGAATGTTTTTCATTAATCAAGAACGAAAGTCAGAGTATTGAAGAGGATTAGATACCCTCGTAATTCTGACCATAAACTATACCAACCTACAATTTGTCAAAGTCTACAATGACTTGGCAAGAGATTAACCGGGAAACCAAAGTTTATGGTTCCGGGGGAAGTATGGTTGCAAAATCGAAACTTAAAGGAATTGACGGAAGGGCACCACCAGGAGTGGAGCCTGCGGCTTAATTTGACTCAACACGGGAAAACTCACCCGGTCCAGACATCTTAAGGATTGACAGATTGAATATCTTTCATGATTATATGGGCGGTGGTGCATGGCCGTTCTTAGTTAGTGGAGTGATCTGTCTGGTTAATTCCGATAACGAACGAGATCTTCTCCATCTAAATAATGAAATTCACTTTATGTGGATTCAAACACTTCTTAGAGGAACTATGCGGAATTAAATACCGCAGATGAAGTGAGGCTATAACAGGTCTGTGATGCCCTTAGATGTTCTGGACTGCACGCGCGCTACACTGTGTACTTCAATATGAGTACTCTGACCTTTGTCCGAAATGGACTGGGCAATCCTTGAAAAGTACAGCGCTTCAAGGGGATCGTCTGTTGTAACTTGCAGACGTGAACCAGGAATTCCTAGTACTTATGAGTCAACAACTCATAGGGATTACGTCCCTGCCCTTTGTACACACCGCCCGTCGCTACTACTGATTGGATAGTTAAGCAAGAATTGCAAATTCCTTTGTCGGAGACTTCGGTTTCTGACTGCGGATGAAGCGGATCGAGCTTAATTGTCTAGAGGAAGTAAAAGTCGTAACAAGGTTTCCGT
>D83381_Convoluta_naikaiensis
ATGCATGTGTAAGTATATCTTGAAAAAGTGAAACCGCGAATGGCTCATTAAATCAGTTACTATCTAAAGGCTGAGTGACATTCTACAAGAATAGCTGCGCTAACCGCGTGTTAATGCTTGCAGATTGCTTGGGAGACTGAGACTTTTACGAGATATCCACCGGGGAGCTCTGAAACACCGAGACCCAGGCGATGATGAATCGCGTAGTCGTGTGAAACTGAAAGATCGTACAAAGGCCGTGAAGGCTGGTGACGTAGTCTCCGAATTGCTGAGCTATCAACCTATGACGGTAGTGTAACGCACTACCGTGGTTGTGACGGCTAACGGGGAATCAGGGTTCGATTCCGGAGAAGGAGCCTGAGAAACGGCTACTACATCCAAGGAAGGCAGCAGGCACGCAAATTACCCAATCCGGAACGGGGAGGTAGTGACGAGAAATAATCATTTAAGCCTTAATGGTTTATAATGAGAATGGAATGGATCGAAAAGCTCCAATGATGACCGAGTAGAGGGCAAGTCTGGTGCCAGCACCCGTAATACCAGCCTCTACAAGCGTATCGATGAGTTGCTGCGTTTAAAAAGCTCATAGTTGGATCTGTTTGGTATTTGATACATCCGCTATACACATTGCGCGTATAGAGGCCTCGACGCCCATCCTTCGCATCGATGATATTAGTTGCACTTTGTTGTGACGACTAGTGGAAACGGTGTTTTCACTTTGAGTAAATTAGAGTGTTCAAAGCAACCTTTGGGATTGCATAATAAAGCATGGAATAATGGAGAATGACCTGAGTCAACGTTTTGAACCGGTGGCTGTTGCTCGGTGATGATTGAAAGGAACAGGCGGGGGCATTTGTATTGCTACGTTAGAGGTGAAATTCTTGGATCGTGGCAAGACAAACTACTGCGAAAGCATTTGCCAAGAATGTTTTCATTAATCAAGAACGAAAGTTAGAGTATTAAAGAGGATTAGATACCCTCGTAATTCTAACCATAAACTTTACCAACTTACGATTTGTCCCTGTCCCTCTCGACTGGGCAAGAATTTAACCGGGAAACCAAAGTTTATTGGTTCCGGGGGAAGTATGGTTGCAAAATCGAAACTTAAAGGAATTGACGGAAGGGCACCACCAGGAGTGGAGCCTGCGCTTAATTTGACTCAACACGGGGAAACTCACCAGGTCCAGACATCTTAAGGATTGACAGATAGTATACCTCTCATAATCAGATGGGCGGTGGTGCATGGCCGTTCTTAGTTAGTGGAGTGATCTGTCTGGTTAATTCCGATAACGAACGAGATCTTGGCCAATTAAATAGGAAAGCAGTACCGAGGTATTGCAAAAGCTTCTTAGAGGCACTGTTCCGAATTTAAATACGGAAAGCGAAGTGAGGCTATAACAGGTCTGTGATGCCCTTAGATGTTCTGGACTGCACGCGCGCTACACTGTACTCTACAGAGTGTGAAAAACCTAATCTAGAGAGGATTGGGAAATCACAGAACGGAGAAATTTTGAGGGGATCGTGCATTGTAACTTTTGCACGTGAACCCGGAATTCCTCGTAAATGGAAGTCAACAACTTCTATTGATTACGTCCCTGCCCTTTGTACACACGCCCGTCGCTACTACTGATTGGATGGCAGAGTAAGAGGCTCTGAAAATCCCTGCTTGATTATTGCTATTGTGATAATTGGTTTGATGGACCGTCGA
>AY078372_Convoluta_pulchra
CATATGCTTGTTTAAATTTTAAACCATGCACGTGTCAGTCCAACAATTGTGAAACCGCGAACGGCTCAGTAAATCGGTTGAAATCTTACAGAGATTAAAACTATAGGATAACTCGGGTAACTNTTGAGCTAATACTTATGAATACTCCTCAGGGAGTGTGATCTGCCTATGACCAGTCGTGTCTTTGAAGAACATGCAAGAGGAACCAAGGTTGATTGCAAACACCAATGTGTAATACTCGGTGGTTCTCGCTGGGGCGTCCGACCTATCAATTAGGGACGGTAGTGTATGGGACTACCGTGGTTGTGACGGGTAACGGGGAATTAGGGTTCGATTCCGGAGAGGCAGCCCGAGTGACGGCTACCACACCCAAGGGAGGCAGCAGGCGCGCAAATTACCCAATAGTAGTTTTCTGAGGTAGTGACGAAAAATAACGATGCATTGCTACATAGCAGTGTAATCGGAATGACTGTGATTGAAAAATTCTGAGGAGGATCAAGTGGAGGGCAAGTCTGGTGCCAGCAGCCGCGGTAATACCAGCATCCACGAGCATATGCAAAAGTTGCTGCGTTTAAAAAGTTCGTAGTTGGTGCTGTTTCATCCGTCAATCGATTCAATGTATTGTTGGTCGGGCGAATGAATCTGTGCATTTGCGGGAATTGCACTTAATTGTGTGAGACCTGTGCAAGCAGATATACCTAGAATAAATCAGCGTGTTCAAGGCAGCCTTTGGGCGTGAATAGTGGAGCGTGGAATTGATGTAAAAGATCGTGCATCTGTTTAGGTCGTTGATTAGGCGATAATGGTCAAAAAGATTGAATGGGGGCATGTGTATTGATGCGTCAGAGGTGAAATCTTGGATCGCGTCGGAAAACATTTGCCAAGAATGATTTTTTTAATAAAGAACGAAAGTTGGAGTATTGAAGAGGATTAGATACCCTCGTAATTCTAACCATAAACTCTACAATCCCTACTTGTGTTGTATTGTTTACGATTTGGCACGGGTTATCAGGGAAACTGAAGTGTTTCTGTTACGGGGGTAGTATGGTTGCAAAATCGAAACTTGAAGGAATTGACGGAAGGGCACCACCAGGAGTGGAGCCTGCGGCTTAATTCGACTCAACACGGGAAAATTCACCGGGTCCAGACACAGGAATGATTGACAGGCTGGATATTCATCACGATACTGCGGGTGGTGGTGCATGGCCGTTCTTAGTTAGTGGAGTAGTTTGTCTGGTTGATTCCGATAACGAACGAGACCTCTATCGACTGAATACGGTGAATTGTTAGTACGAAGAACCGTACATAAGAGAGACTAAGTGGGTATAATACCGCATGGAAGTGAGGCTATAACAGGTCTGTGATGCCCTTAGATGTCCCGGGCTGCACGCGTGCTACACTGAGTGCGTCAACAGGTTATAGGGTCCGAAAGGGTCTGGTGAATCCTGCAACGTTATTCATGCTTGGGATCAATTTCTGTCATATCGAATTGTGAACGAGGAATTTCTAGTAAGTGCCGGTAAGTAACTGGCGCTGATTATGTCCCTGCCCTTTGTACACACCGCCCGTCGCTACTACTGATTGGGTGTATGAGCAAGTCGCGTGGACATCATTTTCTACTTATAAGTGATGAAAGCGAAACGAGTTCACATATCTAGAGGAAGTAAAAGTCGTAACAAGGTTTCCGTAGGTGAACCTGC
>AF102897_Philomecynostomum_lapillum
TTACCTGGTTGATCCTGCCAGTAGCCATATGCTTGTTTCAAAGACAAAGCCATGCATGTCCAAGTTCAACGATGGAAATCGTGAAACCGCGAATGGCTCATTAAATCAGTTTTGGTTCATTTGTATGTCAGATCTATATGGATAACTGCGGTAACCCTGCAGCTAATACATGCTAAGCGCTAATTTCCGGATTAGAACTTTTACATGTTGAATTTATTCCAGGACTCGGCATTGTGCCTTGTATGCAGAATGAACTCCAGTAACTGAAGGACCCCAAACGCCTACGTGCTAGGGGCGATGCATTCGAATATCTGCCCTATCAACTACTGACGGTAGTGTAACGGACTACCGTGGTTGTGACGGGTNACGGGGAATCAGGGTTCGATTCCGGAGAGGGAGCCTGAGAAACGGCTACCACATCCAAGGACGGCAGCAGGCGCGCAAATTACCCAATCCCGGAACGGGGAGGTAGTGACGAAAAATAACAATATGAGCCCTTACGGGTTTCTATTGTAATGGATGGAATTTAACACATTCCATGAGGATCTAGTAGAGGGCAAGTCTGGTGCCAGCANCCGCGGTAATACCAGCCTCTACAAGCATATGCAAATGTTGCTGCGTGTGAAAAGCTCATAGTTGGATCCGATGATGCTGTTGTCTATTCGGTTGTCCCGGTTCGGCCGCGCAACCAGGGCACACATCTGTTTTTCCGTTTAGAGTGTTTGCACTTAACTGTGTCGAGTACTCGAGACGGAAAATTTACCTTGAGTAAATTAGAGTGTTCAAGGCAACCCTCGGGTTTGTGAACAATAAAGCATGGAATAATGGAGGATGACCCGCTCTCTTAATAGCTGGTAGCTGGGGATGCGGTAATGATTGAAAGGAACAGTCGGGGGCATTCGTATTGCTACGTTAGAGGTGAAATTCTTGGATCGTGGCAAGACGAACTACTGCGAAAGCATTTGCCAAGAATGTTTTCATTAATCAAGAACGAAAGTCAGAGCATTGAAGAGGATTAGATACCCTCGTAATTCTGACCATAAACGATACCGACTTACGATTTGTCAAAGTCCTGCATGACTTGTCAAGGAGTTAACCGGAAAACCAAAGTTTNTGGGTTCCGGGGGAAGTATGGTTGCAAANTCGAAACTTAAAGGAATTGACGGAAGGGCACCACCAGGNGTGGAGCCTGCGGCTTAATTTGACTCAACACGGGNAANCTCACCNGGTCCAGACANNGNNAGGATTGACAGATTGAATATCTTTCNTGATTCNNTGGGTGGTGGTGCATGGCCGTTCTTAGTTNGTGGAGNGATCTGTCTGGTTAATTCCGNTAACGAACGAGATCCCGGCCATTTAAATAGAAGTAGCAACCGTGGTTGCTGAGTACTTCTTAAAGGAACTATGCGGAACGCATACCGCAAGGAAGTGGGGCTATAACAGGTCTGTGATGCCCTTAGATGTCCTGGACTGCACGCGCGCTACACTGAATGCTATAGTGTGAGGATACCTTGTCCGAAATGGTCTGGGTAATCACATAAAAGCATGAGTCATTATGGGAATGGAGTATTGTAATTAGTACTCCTGAACGAGGAACCCCTCGTAAATGCAAGTCAACAACTTGTATTGATTACGTCCCTGCCCTTTGTACACACCGCCCGTCGCTACTACTGATCGGATGGTTAAGCAAGAACTTTTGAACCTTGCTGTCTTCGGCTTCGGTCGATTCAGTGGGCGGATAAAGATCGAGCTTATTTGTCTAGAGGAAGTAAAAGTCGTAACAAGGTTTCCGTAGGTGAACCTGCGGAAGG
>FR552026_Neochildia_fusca
ATGCATGTGCAAGTTCAGCTTGAAAAAGTGAAACCGCGAATGGCTCATTAAATCAGTTACTATCCCTTGGCTTACTATCTAGTAACAAGGATAACTGCGGTAACCCTGCAGCTAATACTTGAAGATTACTTTTAGTGCTGACTTACCGCCTAGTAATTGGGCAGTCAGGAACTTTTACTAGAAATCGCCGGGTGGCCTAGGTTCAGTAGAGTTATCTTCTCTATTGATTAAGTCATGTTTGGGATGAATCAAAGTAACTGACCGATCCTATTAGGGGAGTTTCCCTGAGGACGAAGCCTACGAGTTTCTGACCTATCAACCTATGACGGTAGTGTAACGGACTACCGTGGTTGTGACGGGTAACGGGGAATCAGGGTTCGATTCCGGAGAAGGAGCCTTAGAAACGGCTACTACATCCAAGGAAGGCAGCAGGCACGCAAATTACCCAATCCCAGCTCGGGGAGGTAGTGACGAGAAATACCAATATGAACCTAAGGGTTTGTAATTGGAATGGAAGTTAAACTAAAGATTCTCTTGAGGATCTAGTGGAGGGCAAGTCTGGTGCCAGCAGCCGCGGTAATACCAGCCTCCACAAGCATATACGAAAGTTGCTGCGGTTAAAAAGCTCATAGTTGGATCTGTTTACAGTGTTACGGTAACATCTAGTTGGTCGAGACCGGCCCTCTAGCGTAATGCTTAACCTTCGCATCGTGGAAATTGTTTGCACTTCAGTGTGTTGAACTATGAAAACGATGTTTTCACTTTGAGTAAATTAGAGTGCTTAGAGCGTCCTTTGGGATTGAATAATGAAGCATGGAATAATGGAGAAAGACCAGCATTGTCGAAAAGCCGGTGGCTGACATGCGGTAATGATTGAAAGGAACAGGCGGGGGCATTTGTATTGCTGGGTTAGGGGTGAAATCCTGGGATCCCAGCAAGACAAACTACTGCGAAAGCATTTGTCCAGAATGTTTTCATTAATCAAGAACGAAAGTTAGAGTATTAAAGAGGATTAGATACCCTCGTAATTCTAACCATAAACTATACCAACTTACAATCTGTCAAAGTCCTGACCGACTTGACAGGTGATTAACCGGGAAACCAAAGTTTATTGGTTCCGGGGGAAGTATGGTTGCAAAATCGAAACTTAAAGGAATTGACGGAAGGGCACCACCAGGAGTGGAGCCTGCGGCTTAATTTGACTCAACACGGGAAAACTTACCAGGTCCAGACATTTTAAGGATTGACAGATTGAATATCTCTCATGATTATATGGGCGGTGGTGCATGGCCGTTCTTAGTTAGTGGAGTGATCTGTCTGGTTAATTCCGATAACGAACGAGATCTCCCCCTTTCTAAATAATAATCTTATACTCACCCAGTGCAAAAATGTTTCTTAGAGGAACAATGTGGGAAAAATACCACAAGAGAAGTGAGGCTATAACAGGTCTGTGATGCCCTTAGATGTCCTGGACCGCACGCGCGCTACATTGAATAGATCAAAAAGTTGACGAAATCATGGAACGCCGGGCCGAAACGGTCTGGCAAACCATGCAAACCCTGTTGCCATCTTAAACGGGGATCGGTTCTTGTAATAGGACCGTGAACCAGGAATTCCTAGTAATTGTTCGTCAACAGCGAACAGTGATTATGTCCCTGCCCTTTGTACACACCGCCCGTCGCTACTACTGATTGGATGATTAAGCAAGAACCTCGGAACCTCGCTATCGAAACTACGGTTGAGATAATGAGCGGAAGAGGATCAAGCTTATTTGTCTA
>AJ012522_Actinoposthia_beklemischevi
TTGTCATATGCTTGTTTCAAAGATTAAGCCATGCAAGTTTAAGTTCTTCTGTTGATTGGTGATACCGCGGAAGGCTCATTAAATCAGTGATCGTTTATTTATGTGGTTTTCGATAAGGATAACTGCGGTAACCCTGCAGATAATACTTGTAAAATCTACTTTAGATACGGAGGAAGAGAGTTATATATTAAAAGGCCATTACCTTGAAAATAGGTAGCTGATGAAGTTCACATAATGACTAAAACCAATTTAACTTGTCTTAAAGGCAAAACTAAGAAAATCTCTGACCTATCAACTATGGACGGTAGTGTACGGGACTACTGTGGTTTTAACGGGTGACGGAGAATTAGGGTTCGATTCCGGAGAGGGAGCCTGAGGAATGGCTACCACATCTAAGGGAGGCAGCAGGCGCGCAAATTACCCAATCATAGAACGGGGAGGTAGTGACGAAAAATAACGATACGGTGCCTTCGGTATTGTGATCGGAATGAGATGAACAAAACTACTTCATCAAGGATCAAGTGGAGGGCAAGTCTGGTGCCAGCAGCCGCGGTAATACCAGCCTTCACAAGCATATACAAAAGTTGCTGCGCTTGAAAAGCTCGTAGTTGGATTTGTTGATGATAGCAAAGTGTAATCTAATAGAGGAATAACTATGCTTGTCATTATCAAGACGTTGGATGAGCTTGCACTTAATTGTGTTGAGTTAATTAGGCGGATGATTCATTTTGAGTAAATTAGAGTGTTCAAAGCAGCCCATGGGTTAGTATATTACAGCATGGAATGATGGAGGAAGACGTGATCTCAAATTCATTGGTCGTTGTAGATTATGTAATGGTTGAAAAGGATAAGCGGGGGTATTCGAATTGATGTGTTAGAGGTGAAATTCTTGGATCGCATCAAGTCCACCTAATGCGAAAGCATTTGCCAAGAATGTTCCTATTAATCAAGAACGATAGTTAGAGTATTGAAGAGGATTAGATACCCTCGTAATTCTAACCATAAACGATACATACTTGCAACTCGTGAGAGTCGATAGTAGATTTCATGGGGAGTTATCTGGTAAACCAAAGTAAATTTGTTCCGGGGGAAGTATGGTTGCAAAATCGAAACTTAAAGGAATTGACGGAAGGGCACCACCAGGAGTGGAGCCTGCGGCTTAATTTGACTCAACACGGGAAAACTCACCAGGTCCAGACATGGGAAGGATTCACAGATTAGATCTCTCTGAAGATTTCTATGGGTGGTGGTGCATGGCCGTTCTTAGTTAGTGGAGCGATTTGTCTGGTTAATTCCGATAACGAACGAGATTCTATCCATCTAAATAGAATACCCGACTTTAGATCGGGTTTTCTTCTTAGAGGAACCGTGAGGGAACATACACCAAGGAAGGGGGGTCATAACAGGTCTGTGATGCCCTTAGATGTCCTGGGCCGCACGCGTGCTACACTGAATATCGTAAAGTGATTATTTCTTGTCCGGAATGGTTTGGGCAATCATCAAATGTTTATTCATAATGGGAACCGATTACTGTAAATATTATTCGCAAACGAGGAATTCCTAGTAAGCGCTAATCAACAGTTAGTGTTGATTATGTCCCTGCCCTTTGTACACACCGCCCGTCGCTACTACTGATTGGGCGTTTCAAGTAAGAATTTCGGACTGATGATGTCATGCTTCGTGCATGTAATTGAAGGAAATGATTCTAGCTTAAGTGCTTAGAGGAAGTAAAAGTCGTAACAAGGTTTCCGT
>FR837690_Convoluta_convoluta
ATGCATGTGTAAGTTCATCTTGAAAAAGTGAAACCGCGAATGGCTCAGTAAATCAGTTACAATCTAATGGTTGAGTTCCTTGTAAAAAGAATACCTGAGGTAAGTCTTCAGTCAATGCTTGCAGATTGCTTGCGAGAGTGAGAACTTTTACGCTGAAACGCCGGGTTACTCTTTCAAGGGAACATTCCGGATGATTACCCAGTAACTGAAAGATGCTACAGACATTATTGTACTGAGCACGTAACCTACGGGTTTCTGACCTATCAACCTATGGCGGTAGTGTAACGGACTACCGCGGTTGTGACGGGTGACGGGGAATCAGGGTTCGATTCCGGAGAGGGAGCACGAGAAACGGCTACCATATCCAAGGAAAGCAGCAGGCACGCAAATTACCCAATCCCGGTACGGGGAGGTAGTGACGAGAAATACTGATTTAATCCTTAAAGGTTTATAATCAGAATGGAAAGGATGCAAAAGCTCCTTTGATGAACGAGTAGAGGGCAAGTCTGGTGCCAGCAGCCGCGGTAATACCAGCCTCTACAAGCGTATGCAAATGTTGCTGCGTTTAAAAAGCTCATAGTTGGATCTGTTTGGGTATCGGGATAACATGTAGATTTGATTTGCGTAACCACTTCTACCCCGACGCCCATAACCTTCGCATCGGTGATTAGATTGCACTTTAGTGTGACGATCTATGATCTTCGGTGTTTTCACTTTGAATAAATTAGAGTGTTCAAAGCATCCTTTGGGATTGAATAATAAAGCATGGAATAATGGAGAATGACCCGTGAGGCGATTATGCCGGTTGGCTGCTCATGGTAATGGTTAAAAGGAACGGACGGGGGCATTAGTATTGCTTGGGGAGAGGTGAAATTCTTGGATCCTAGCAAGACTAACTACTGCGAAAGCATTTGCCCAGTACGTTTTCATTAATCAAGAACGAAAGTTAGAGTATTGAAGAGGATTAGATACCCTCGTAATTCTAACCATAAACTATACCAACTTACGATTCGCTGAAGTCGCTTGAGACTTGGCGAGAAATTAACCGGGAAACCAAAGTTTATTGGTTCCGGGGGAAGTATGGTTGCAAAATTGAAACTTAAAGGAATTGACGGAAGGGCACCACCAGGAGTGGAGCCTGCGGCTTAATTTGACTCAACACGGGAAAACTTACCAGGTCCAGACATCTTAAGGATTGACAGATTAAATATCTTTCATGATTATATGGGCGGTGGTGCATGGCCGTTCTTAGTTAGTGGAGTGATCTGTCTGCTTAATTGCGATAACGAACGAGATCTCATTCATTTAACTAGAAAGATTCACTTTATGTGTTTCTAATGTCACTTCTTAGAGGGACAATGCGGGATATAATACCGCAAGTGAAGTGAGGCTATAACAGGTCTGTGATGCCCTTAGATGTTCTGGACTGCACGCGCGCTACATTGAGCGTTTATGAGAGTGAATATCCTGGGCCGAAATGGTCTGGGTAATCACCAAAAAAGGCTGTAATGGTGGGAATCGTATATTGTAATAATATACGTGAACTTGGAATTCCTCGTAAACAGGACTCAACAAGTCCTGCTGATTACGTCCCTGCCCTTTGTACACACCGCCCGTCGCTACTACTGATTGGACGGATAAGAGAGATATGCTGAGGAACTTTGCTCTTGAATTCGTTCTTGTTGCTTTAGTTAAACCAACGCACTCCAATCCTGTCGATCTA
>AJ012525_Acoel_sp
TTACAATCTACCTGTATATAGCCTTATATATGTATAACCACGGTAACACTGTGGCTAATACAAGCGTGAGTGAGGCACAGCGTTGATCGCGTTCTAAACTTTTAGCGACAAGGTCGTTAGAAAGAGTCTATTGTAGTCATCTCGCATAGTGTAGTTTGCTAACTGATAAAACCCAACAAATCCCAAGGGATGAGGGTATAACTAATGAGTTTCTGAGCCATCAACCTAAGATGGTGGGGTAACGGCCTACCATGGTTGTGACGGCTAACGGGGAATCTGGGTTCGGTTCCGGAGAGGGGGCCTGAGAGATGGCCACCACATCCAAGGAAGGCAGCAGGCGCGAAAATTACCCACTTCCGGCGCGGAGAGGTAGTGACTAGTCATAACAAATATAGACCCTAGTGGTTTGTATTTGGACTGGTGAGATGTTATAAATATCTCAGTAATCTAGATCAGGGCAAGTCTGGTGCCAGCAGCCGCGGTAATACCAGCCTGATCAAGCGTATGCTTTAGTTGCTGCGTTTAAAAAGCTCATAGTTGGATCTTCGACAGCGTGATCATCAAAGGGCGTAGTTCGGTTACGGTCGTTCTATTCCTGGTCACGGACTGCTCACTATACTTGTAAGACAGTTTATTCTTAACTGAATAGACTGATCGAAAACAAGTGATAAACCTTGAAAAAATTAGAGTGCTCAAAGCAAGCTTTGGCCTTGAATTTTAAAGCATGGAATTGAGGAAGAGGACCATTATGGTCGTGAACCATTTTGGTAATGATTAAAAGGAACAGACGGGGGCATACGTATTGCTCGGGGAGGGGTGAAATCCGTAGATCCCAGCAAGACGACCTACTGCGAAAGCATTTGCCAAGAATGTTTTCATTAATCAAGAACGAAAGTTAGAGTATTAAAGAGGATTAGATACCCTCGTAATTCTAACCTTAAACGATACCACCCTAATCTTAGCCAATGTAATTTATTACTTGGTTAGGATTAAACCGGGAAACCAAAGCCATTTGGTTCCGGGGGGAGTATGGTTGCAAAATCGAAACTTAAAGGAATTGACGGAGGGGCACCACCAGGAGTGGAGCCTGCGGCTTAATTTGACTCAACACGGGGAAACCTACCAGGTCCAGACATCTCAAGGATTGACAGATAGAATCTCTTTCATGATTAGATGGGCGGTGGTGCATGGCCGTTCTTAGTTAGTGGAGTGATTCGTCTGGTTAATTCCGATAACTAACGAGTTCTCTTCCATCTAACTAGTAGATGACACTTATTGTGTTGTCAAGACTTCTTAGAGGAACTAAGTACAATTAAATAGTACTAGTGAAGTGAGATTATAACAGGTCTGTGATGCCCTTAGATGTCCTGGACCGCACGCGCGCTACAATGCTTGCTTTAATGTGTTGATAACTCTCTAAGCCGAGATGGTTTTGGGAAATCGTTAAAAGTATAAGGATGTTCTTAGTGGGGATCAACTATTGTAACTAGTAGTTGTGAACTCGGAATTCCTAGTACTTAGATTTCACCAGAATCTAGGGATTACGTCCCTGCCCTTTGTACACACCGCCCGTCGCTACTACTGATTGGTTGCTTAAGCGAGTAACTTGGAGGCTGCCAGCTGATCACTTCGGTGGTCTCTGGTATGCTGAAGAGTGTCGAGCTTAAATGACTAGA
>AJ012527_Anaperus_biaculeatus
TACTATCTATTAGTTTAGTACCCAGTTATATGAATAACTGCGGTAACTCTGCAGCTAATGCATGAAAATTGCTGGACCTTCGGGCCAGAACTTTTACTAGAAATCACCGGGTGTTCAGTGTTTAGGGCACATCACCGATGAATCAAAGTAACTGAAAGATCCCAGATGGCGAATTGCCGGGGGACGAAACTTCCGAATTTCTGACCTATCAACCTATGACGGTAGTGTAACGGACTACCGTGGTTGTGACGGGTAACGGGGAATCAGGGTTCGATTCCGGAGAGGGAGCCTTAGAAACGGCTACCACATCCAAGGAAGGCAGCAGGCACGCAAATTACCCAATCCCAGTTCGGGGAGGTAGTGACGAGAAATAACAATATGAACCTTAATGGTTTGTAATTGGAATGGAAGTGAAGTAAAAGCTCACTTGATGATCTAGTGGAGGGCAAGTCTGGTGCCAGCAGCCGCGGTAATACCAGCCTCCACAAGCGTATGCAAAAGTTGCTGCGTTTAAAAAGCTCATAGTTGGATCTGTTTACAGTGTTACGGCAAATCTAGTGGTTGCTTCGGCATACCTACTAGCGTAATACTTAACCTTCGCATCGAAAAAATAGTTTGCCCTTTATTGGGTTGAACTGTGGAAACGGTGTTTTCACTTTGAGTAAATTAGAGTGTTCAAAGCGTCCTTTGGGATTGAATAATAAAGCATGGAATAATGGAGAATGACCCGCGTTGTCGAATAGCCGGTGGCTGACATGCGGTAATGATTGAAAGGAACAGACGGGGGCATTTGTATTGCTACGTTAGAGGTGAAATTCTTGGATCGTGGCAAGACAAACTACTGCGAAAGCATTTGCCAAGAATGTTTTCATTAATCAAGAACGAAAGTTAGAGTATTGAAGAGGATTAGATACCCTCGTAATTCTAACCATAAACTATACCAACTTACGATTTGTCAAAGTCCAATATGACTTGGCAAGAAATTAACCGGGAAACCAAAGTTTATTGGTTCCGGGGGAAGTATGGTTGCAAAATCGAAACTTAAGGAATTGACGGAAGGGCACCACCAGGAGTGGAGCCTGCGGCTTAATTTGACTCAACACGGGAAAACTCACCAGGTCCAGACATTTTAAGGATTGACAGATTGAATATCTTTCATGATTATATGGGCGGTGGTGCATGGCCGTTCTTAGTTAGTGGAGTGATCTGTCTGGTTAATTCCGATAACGAACGAGATCTCATCCATCTAAATAATATATGTCACTAAATGTGGCAATATACTTCTTAGAGGAACCATGCGGAATATAATACCGCAAGTGAAGTGAGGCTATAACAGGTCTGTGATGCCCTTAGATGTCCTGGACTGCACGCGCGCTACACTGTACAAGTGATGACGAGACTCTATCCTAGGCCGATAAGGCCCGGGTAATCGCTCAAACTTGTTGTGATCTTAACGGGGATCGACTATTGTAACTCGTAGTCGTGAACCAGGAATTCCTCGTAATCTCAGGTCAACAGCCTGAAATGATTACGTCCCTGCCCTTTGTACACACCGCCCGTCGCTACTACTGATTGGACGATTAAGCAAGAACTTCGGAACCTCGCTGTCAAGACTTCGGTCGAGACAATGAGAGGAAGAGGATCAAGCTTATTTGTCTAGAT
>AJ012528_Aphanastoma_virescens
TCAAAATTTTTTGAGTTTAGTTTCATAAAGGATACCTCAGGTAACCCTTGAGCTAATACTTGACTCGCCCTCCGGGGCATGCCTCTTGTATTCTAGACCTAAGAGTTCCGGAGGAACTATTCGGGGGAGATCTGACGAGAGTGCTAACTCCGATGGCTAATGCACGGAGTGATATCTTGAAGTGTCTGACCTATCAATTGGGGACGGTAGTGTATGGGACTACCATGGTCCTGACGGGTGACGGGGAATCAGGGTTTTATTCCGGAGAGGCAGCCTTAAAAACGGCTACTACACCCAAGGGAGGCAGCAGGCGCGCAAATTACCCAATACTAGTTCTGTGAGGTAGTGACGAGAAATAACAATACATCGCTTTTGCGTTGTAATTGGAATGACAGTGAAGTAAATTTTCTGCGGAGGAACAAGTGGAGGGCAAGTCTGGTGCCAGCAGCCGCGGTAATACCAGCCTCCACAAGCATATGCAAAAGTTGCTGCGTTTAGAAAGCTCGTAGTTGGTGCTGTCACGGTGTATCCGAAATCTGCTCAGTTGTAGCGGTGGAACACTGTTTCTGCGGTGCTTTAAAGTTTTGCACTTAATTGTGTGAGAGTTTGAAGCCGGTTTTACCTAGAATAAAACAGCGTGTTCAAAGCAGCCTTTGGGTATGAATAACGGAGCATGGAATAAAAGAGGAGGATCGTTCGTCTTCTTTGGTTATGATTAACGATAATGGTCTACAAGATTGAATGGGGGTATCCGTATTGTTGCGTCAGAGGTGAAATTCTTGGATCGCAGCAAGACGTCCTACTGCGAAAGCATTTACCAAAAGTGTTTTTACTTATCAAGAACGAAAGTTGGAGTATTGAAGAGGATTAGATACCCTCGTAATTCTAACCATAAACTATTCAAACTCGGTTTGTGCATGATCAAAAGTGTTCTAGCATGAATCATGAAGGAAACTAAAGTTTTTCTGTTACGGGGGTAGTATGGTTGCAAAATCGAAACTTAAAGGAATTGACGGAAGGGCACCACCAGGAGTGGAGCCTGCGGCTTAATTCGACTCAACACGGGGAAACTCACTAGGTCCAGACATGGTAATGATTGACAGACTAGATATTCATCATGATACCTTGGGTGGTGGTGCATGGCCGTTCTTAGTTAGTGGAGTGCTCTGTCTGGTTGATTCCGATAACGAACGAGACCTTTTTCAATTGAGTAACGTCGATGCGGGCTGCGTCTGATGTTTCTAAGAGAGACCATGTGGATAAAGTACCGCTTGGAAGTTGGGCTATAACAGGTCTGTGATGCCCTTAGATGTCCTGGGCTGCACGCGCGCTACACTGAGTGTTACAACGTGAATGTTTTGTCCGACAGGGTCTGGGAAATCATTGAATTATTTCACGTGCTGGGAATCGATTTCTGGAATTTCGAATCGTGAACGAGGAATTCCTAGTAAGTATCGGTAAGTATCCGGTGCTGATTACGTCCCTGCCCTTTGTACACACCGCCCGTCGCTACTACTGATTGGGTGTATGAGCGAGGTTTGCGGACGCATAGGATGGTTTATTCTGTCTAGCGGTGAAAGCAAATCAAGTTCATGCGTTTAGAGGAAGTAAAAGTCGTAACAAGGTTTCCGT
>AY078367_Childia_groenlandica
AAAGATTAAGCCATGCAAGTACAAGTTCAGCTTTAAAAAGTGAAACCGCGAATGGCTCATTAAATCAGTTTTGGTTCATTTGTATTTTCCATTTATATGAATAACTGCGGTAACCCTGCAGCTAATGCATGCTATTGCTCCTCCTTGTTGTGGAGAACTTTTACTAGCATAACTGGACCCATCGGCACGGCATCGATGGTAAATGATGAATACTGAGTAACTGAATGACCTTTATACGCTATATACAGCGAAAGGCGATGCATTCGAATATCTGCCCTATCAACTTCTGATGGTAGTGTAACGGACTACCATGGTTGTGACGGGTGACGGGGAATCAGGGTTCGATTCCGGAGAGGGAGCCTGAGAAACGGCTACCACTTTCAAGAAAGGCAGCAGGCACGCAAATTACCCAATGTCGGGACGACGAGGTAGTGACGAAAAATAACGATATGAGCCCATTGGGTTTGTAATCGGAATGGAAGAGATTTAACAAATCTCTTGAGGATCTAGTAGAGGGCAAGTCTGGTGCCAGCAGCCGCGGTAATACCAGCCTCTACAAGCATATGCAAATGTTGCTGCGTTTGAAAAGCTCATAGTTGGATCCGTAGTCTGTTCAAGTTCTTTCACGTTCAGCTCAGAAGAAGCCTGTCTGTGGACCTAGATCAGGACTGTCCCTTCGTTAAGGGTGTTTGCACTTCATTGTGTCGAATACTCGGAACGGAGTATTTACCTTGAGTAAATTAGAGTGCTCAAAGCAAGCATATGATTGAATAATAAAGCATGGAATAATGGAGGAGGCCTGCTCTCTTTATAGCACCGGTTGCTGGAGTAGCAGTAATGGTTAAAAGGAACAGTCGGGGGTATTTGTATTGCTACGTTAGAGGTGAAATTCTTGGATCGTGGCAAGACAAACTAACCAAGAATGTTTTCATTAATCAAGAACGAAAGTCAGAGCATTGAAGAGGATTAGATACCCTCGTAATTCTGACCATAAACGATACCAACTTACGATTTGTCAAAGTCCCATCCTGACTTGGCAAGNGAGTTAACCNGGGAAACCAAAGTTTTTTGGCTCCGGGGGAAGTATGGTTGCAAAATCGAAACTTAAAGGAATTGACGGAAGGGCACCACCAGGAGTGGAGCCTGCGGCTTAATTTGACTCAACACGGGAAAACTCACCAGGTCCAGACATCGAAAGGATTGACAGATTGAATATCTTTCATGATTCAATGGGTGGTGGTGCATGGCCGTTCTTAGTTAGTGGAGTGATCTGTCTGGTTAATTCCGATAACGAACGAGATCCTAGCCATTTAAATAGAAGTAGTAACTTCGGTTGCTATACACTTCTTAGAGGAACTATGCGGAATATAATACCGCAAGGAAGTGGGGCTATAACAGGTCTGTGATGCCCTTAGATGTCCTGGGCTGCACGCGCGCTACACTGAGTACAGAAGTGTGATTGTGGAAACCTAGTCCGAAATGGTCCGGGTAACCACCAAAATGTACTTATTATGATGGGGATAGACTCTTGTAACTAGTAGTCTTGAACGAGGAATTCCTAGTAATATCAAGTCAACAACTTGATGTGATTACGTCCCTGCCCTTTGTACACACCGCCCGTCGCTACTACTGATTGGATGATTAAGCAAGAACTCCTGAAACTTGCAGCTCCGGTTTCGTATCGGAGCAGTGAGCGGACGGAGATCGAGTTTTGTTGTCTAGAGGAAGTAAAAGTCGTAACAAGGTTCC
>AJ012530_Symsagittifera_roscoffensis
TTGCCATATGCTTGTCTGAAAGACTAAGCCATGCATGTGTAAGTGAAACTTGCAAAAGTGAAACCGCGAATGGCTCATTAAATCAGTTACTATCTAAAAGTTGAGTTACCTGTCAGATGAATAACTGCGGTAACCCTGCAGCTAATGCATGCAGATTGCGTGACTCCGGTCGCGAACTTTTACAAGAATTCACCGAGCGACCTGCTAAGTACGGGCGCATACCGGATGAATCCAAAGTAACTGAAAGATCCCAGATGGCTTAGGCCGGGGGACGCAGCTTCCGAATTTCTGAGCTATCAACCTATGATGGTAGTGTAACGGACTACCATGATTGTGACGGCTAACGGGGAATCAGGGTTCGATTCCGGAGAGGGAGCCTTAGAAACGGCTACCACATCCAAGGAAGGCAGCAGGCACGCAAATTACCCACTCTCCGCACGAGGAGGTAGTGACGAGAAATAATGATATGAGCCTTAATGGTTTGTAATCAGAATGGAAAGGATGCAAAAGCTCCTTTGATGATCGAGTAGAGGGCAAGTCTGGTGCCAGCAGCCGCGGTAATAACAGCCTCTACAAGCGTATGCAAAAGTTGCTGCGTTTAAAAAGCTCATAGTTGGATCTGTTTGAGTATAACGGTAACATGGTGGTTAGTTAACGCTTTCCACTCGTTACGCTCATCTTCGCATCGAAGAAATACCTTGCACTTAAATGTGACGAGGTGTGGAAACGGTGTTTTCACTTTGAGAAAATTAGAGTGTTCAAAGCATCCTTTGGGATTGAATAATCAAGCATGGAATAATGGAGAATGACCCGCGTTTTACTGATGCCGGTGGCTAAAGTGCGGTAATGATTGAAAGGAACAGCCGGGGGCATTTGTATTGCTACGTTAGAGGTGAAATTCTTGGATCGTGGCAAGACAAACTACTGCGAAAGCATTTGCCAAGAATGTTTTCATTAATCAAGAACGAAAGTTAGAGTATTGAAGAGGATTAGATACCCTCGTAATTCTAACCATAAACTATACCAACTTACGATTTGTCAAAGTCTCTTCTGACTTGGCAAGAAATTAACCGGGAAACCAAAGTTTATTGGTTCCGGGGGAAGTATGGTTGCAAAATCGAAACTTAAAGGAATTGACGGAAGGGCACCACCAGGAGTGGAGCCTGCGGCTTAATTTGACTCAACACGGGAAATCTCACCAGGTCCAGACATCTTAAGGATTGACAGATTGATGATCTTTCATGATTATATGGGCGGTGGTGCATGGCCGTTCTTAGTTAGTGGAGTGATCTGTCTGGTTAATTCCGATAACGAACGAGATCTTGATCATCTAAATAGTGCCATTCTCGTTAGAGTATTGGTTACTTCTTAGAGGTACTATGTGCAATTAAATAGCACAAGTGAAGTGAGGCTATAACAGGTCTGTGATGCCCTTAGATGTCCTGGACTGCACGCGCGCTACACTGGTGAATTTAAATTGAGGGATAACCTTGGCCAATATGGTCCGGGTAATCACCTAAAATTCATGAGCGTGAAGGGGATCGAATGTTGTAACTTGCATTCGTGAACCAGGAATTCCTAGTACTCGGTAGTCAACAACTACTGGGGATTACGTCCCTGCCCTTTGTACACACCGCCCGTCGCTACTACTGATTGGATGTTTAAGCAAGAATTGCGGAAGCCCGTCGCTGAGACTTCGGTCCTGGCAATAGGTGGAAGCGGATCGAGCTTAATTGTCTCAGA
>FR837727_Philactinoposthia_saliens
ATGCATGTACAAGTTAAGCCCAACCTTAGTGAAACCGCGAATGGCTCATTAAATCAGTTATAATCTCAACAGATGTCACTTTAGAAGGATAACTGCGGTAACCCTGCAGCTAATACTTGCGAATCGTAGGCTGTGCAATGCTTCGCGCTTCACGCCCTATTACTTTAATTAGAAGAACCGATGGCTCTGGTTAGTGTCATTCTGCGTGTAGATCTCTGAATTACTGAAGGATCAAGCAGCGAAAAGCGTATTGACGATCTGTTTGAGTATCTGACCTATCACCTATTGTCGGTAGTGTAACGGACTACCGAGGGTGTAACGGGTAACGGGGAATCAGGGTTCGATTCCGGAGAGGGAGCCTGAGAAACGGCTACCACATCCACGGAAGGCAGCAGGCGCGCAAATTACCCAATCTCGGTACGAGGAGGTAGTGACGAGAAATAACAATATGAACCCATGTGGTTTGTGATTGGAATGAGAGAAATGTAACTACTTTCATTCGAAAGCTAGTGGAGGGCAAGTCTGGTGCCAGCAGCCGCGGTAATACCAGCTCCACAAGCGTACGCAAAAGTTGCTGCGTTTAAAAAGCTCGTAGTTGGATCTGTTTCGAGTGTGACATTGAAAAACAGGCATCTCCTTGTGGGAGTCTGGTTGCATTTGTTTCTTCCCGTAAATGGTAGTTACACTTAATTGTGATGATTATTATGAGCGATTGATTAAATTTGAATAAATCAGAGTGTTCAAAGCGACCTTTGGGATTGAATGATAAAGCATGTGATAAAGGAGGAAGACCCGTAACGATGCGTTAAAGAGGTTTGCAAGTTATGGTAATGATTAAAAGGAACAGTCGGGGGCATTTGTATTGCTACGTTAGAGGTGAAATTCTTGGATCGTGGCAAGACAAACTAAAGCGAAAGCATTTGCCAAGAATGTTTTCATTAATCAAGAACGAAAGTTAGAGTATTGAAGAGGATTAGATACCCTCGTAATTCTAACCATAAACGATACCTACTTACGATTTGTCAATGTTCTCTCCTGTAGACTTGACAAGGAGTTACCCGGGAAACCAAAGTTAATTGGCTCCGGGGGAAGTATGGTTGCAAAATCGAAACTTAAAGGAATTGACGGAAGGGCACCACCAGGAGTGGAGCCTGCGGCTTAATTTGACTCAACACGGGGAAACTCACCAGGTCCAGACATAATAAGGATTGACAGACTAATGATCTTTCATGATTCTATGGGTGGTGGTGCATGGCCGTTCTTAGTTAGTGGAGCGATCTGTCTGGTTAATTCCGATAACGAACGAGATCCAAACCATCTAAATAGTACATTCAACTAATTAATGTTGGAGATATGTACTTCTTAGAGGGACTACCTGGAATATAATACCAGGGGGAAGTTGGGCTATAACAGGTCTGTGATGCCCTTAGATGTCCTGGGCCGCACGCGCGCTACACTGAATGTTACATTGTGAGAATTAGCCTTGTGCGAAATGCACTGGGTAAACACTAAAAGCATATCGTAATTGGGATAGATTGTTGTAATTAGTAGTCTTGAACGAGGAATTCCTAGTAAGTATCAGTCATCAGCTGGTACTGATTACGTCCCTGCCCTTTGTACACACCGCCCGTCGCTACTACTGATTGGGCGTTCAAGCGAGGTCCTTGAACACTGACACTAAATTACTTTACGGTAATGTCGCCGTTCGAAGAAGAGGATCGAGCTTTTGCGTCTA
>AF102896_Paedomecynostomum_bruneum
TCCTGCCAGTAGCCATATGCTTGTCTCAAAGACTAAGCCATGCTTGTCCAAGTTCAACGTCAATGTAACACGTGAAACCGCGAATGGCTCATTAAATCAGTTTNGGTTCATTTGTTGGTTCTGCAGTATATGAATAACTGCGGTAACCCTGCAGCTAATGCATGCCTAGTGCTTTCTTCGGAGAGAACTTTTACTTGCAAAACCAGTGCCTACGGTTTGCCGTCTGACAACCAGTTGAAAACTCAAGTAACTGAAGGATCCTCATACGCATCATCTTTATGCGGAGGACGAAGCATTCGAATATCTGCCCTATCAACTTCTGACGGTAGTGTAACGGACTACCGTGGTTGTGACGGGTGACGGGGAATCNGGGTTCGATTCCGGAGAGGGAGCNTGAGAAACGGCTACCACTTTTAAGAAAGGCAGCAGGCACGCAAATTACCCAATGCCGGAACGGCGAGGTAGTGACGAAAAATAACGATATGAGCCCATTGGGTTTGTAATCGGAATGGAAGAGATCTAACAAATCTCTTGAGGAACTAGTAGAGGGCAAGTCTGGTGCCAGCAGCCGCGGTAATACCAGCCTCTACAAGCATATGCAAAAGTTGCTGCGTTTGAAAAGCTCATAGTTGGATCCGTTGGGAGTTCGAGTTCTCGTACAGGACTTACGTGGCGATGTACCCCTTGACTGTCAGTCTTTCTGTTAAGAGTTTTTGCACTTAATTGTGTCGAATTCTCAAGACAGAATATTTACCTTGAGTAAATTAGAGTGCTCAAAGCATGCCAGGAATGAATAATAAAGCATGGAATAATGGAGGAGGCCTGCACACTTGATAGCGTTGGTCGCGGGTGTTGCAGTAATGATTGAAAGGAACAGTCGGGGGCATTTGTATTGCTACGTTAGAGGTGAAATTCTTGGATCGTGGCAAGACAAACTACTGCGAAAGCATTTGCCAAGAATGTTTTCATTAATCAAGAACGAAAGTCAGAGCATTGAAGAGGATTAGATACCCTCGTAATTCTGACCATAAACGATACCAACTTACGATTTGTCAAAGTCCTACCCTGACTTGCAAGGAGTTAACCGGGAAACCAAAGTCTTTTGGTTCCGGGGGAAGTATGGTTGCAAAATCGAAACTTAAAGGAATTGACGGAAGGGCACCACCAGGAGTGGAGCCTGCGGCTTAATTTGACTCAACACGGGAAAACTCACCAGGTCCAGACATCGAAAGGATTGACAGATTGAATATCTTTCATGATTCAATGGGTGGTGGTGCATGGCCGTTCTTAGTTAGTGGAGTGATCTGTCTGGTTAATTCCGATAACGAACGAGATCCTAGCCATTTAAATAGAAGTAGTAACTTCGGTTGCTATGAACTTCTTAGAGGAACTATGCGGAATATAATACCGCAAGGAAGTGGGGCNATAACAGGTCTGTGATGCCCTTAGATGTCCTGGGCTGCACGCGCGCTACACTAGATGCTAAAGAATGAAGTGTTATGCCTGGTCCGAGATGGTCCGGGTAACCACTAAAAAGCATCGTCATATGATTGGAATAGACTCTTGTAACTAGTAGTCTTGAACGAGGAATTCCTAGTAATTTGATGTCAACAACATCATGTGATTACGTCCCTGCCCTTTGTACACACCGCCCGTCGCTACTACTGATTGGATGATTAAGCAAGAACTTCTGAAATTTGCTATTGGGGCTTCGGCCATCGATAGTGAGTGGAAGAGGATCGAGCTTATTTGTCTAGAGGAAGTAAAAGTCGTAACAAGGTTTCCGTAGGTGAACCTGCGGAAGGAT
>AF102893_Symsagittifera_psammophila
GATCCTGCCAGTAGTCANAGGNTNGTNTCAAAGANTAAGCCATGCATGTCTAAGTATAAACTGCTTATACTGTGAAACTGCGAATGGCTCATTAAATCAGTTATAGTTTATTTGATGGTACCTACTACTCGGATAACCGTAGTAATTCTAGAGCTAATACGTGCGTAAATCCCGACTTCTGGAAGGGACGTATTTATTAGATTTAAGGCCAACCGAGCTTGCTCGTCTCTTGGTGAATCATGATAACTTCACGAATCGCATGGCCTCGCGCCGGCGATATTTCATTCAAATTTCTGCCCTATCAATTGGCGATGGTAGGATAGAGGCCTACCATGGTGTTAACGGGTGACNGGGGATTANGGTTCGATTCCGGAGAGGGAGCCTNAGAAAACGGCTACCACATCCAAGGAAGGCAGCAGGCACGCAAATTACCCACTCTCAGAGCGAGGAGGTAGTGACGAGAAATAATGATATGAGCCTTAATGGTTTGTAATCAGAATGGAAAGGATGCAAAAGCTCCTTTGATGATCGAGTAGAGGGCAAGTCTGGTGCCAGCAGCCGCGGTAATACCAGCCTCTACAAGCGTATGCAAAAGTTGCTGCGTTTAAAAAGCTCATAGTTGGATCTGTTTGAGTATAACGGTAACATAGTGGTTAGTTAACACTTTCCACTCGTTACGCTCATCCTTCGCATCGAAGAAGCACCTTGCACTTAAATGTGACGAGGTGTGGAAACGGTGTTTTCACTTTGAGAAAATTAGAGTGTTCAAAGCATCCTTTGGGATTGAATAATCAAGCATGGAATAATGGAGAATGACCCGCGTTTTACTGATGCCGGTGGCTAAAGTGCGGTAATGATTGAAAGGAACAGCCGGGGGCATTTGTATTGCTACGTTAGAGGTGAAATTCTTGGATCGTGGCAAGACAAACTACTGCGAAAGCATTTGCCAAGAATGTTTTCATTAATCAAGAACGAAAGTTAGAGTATTGAAGAGGATTAGATACCCTCGTAATTCTAACCATAAACTATACCAACTTACGATTTGTCAAAGTCTTTTCTGACTTGTCAAGAAATTAACCGGGAAACCAAAGTTTATTGGTTCCGGGGGAAGTATGGTTGCAAAATCGAAACTTAAAGGAATTGACGGAAGGGCACCACCAGGAGTGGAGCCTGCGGCTTAATTTGACTCAACACGGGAAATCTCACCAGGTCCAGACATCTTAAGGATTGACAGATTGATTATCTTTCATGATTATATGGGCGGTGGTGCATGGCCGTTCTTAGTTAGTGGAGTGATCTGTCTGGTTAATTCCGATAACGAACGAGATCTTGATCATTTAAATAGTGCCATTCTCGTTAGAGTATTGGTAACTTCTTAGAGGAACTATGTGCAATTAAATAGCACAAGTGAAGTGAGGCTATAACAGGTCTGTGATGCCCTTAGATGTCCTGGACTGCACGCGCGCTACACTGTTGGCTTTAAATTGAGGGATAACCTTGGCCTATATGGTCCGGGTAATCACCTAAAAGTCAAAAGCGTGAAGGGGATCGAATGTTGTAACTTGCATTCGTGAACCAGGAATTCCTAGTACTCAGTAGTCAACAACTACTGGGGGATTACGTCCCTGCCCTTTGTACACACCGCCCGTCGCTACTACTGATTGGATGTTTAAGCAAGACTTGCGGAAGCCCGTCGCTGAGACTTCGGTCCTGGCAATGGGTGGAAGCGGATCGAGCTTAATTGTCTAGAGGAAGTAAAAGTCGTAACAAGGTTTCCGTAGGTGAACCTGC
>FR837755_Symsagittifera_psammophila
CGTTTAAAAAGCTCATAGTTGGATCTGTTTGAGTATAACGGTAACATAGTGGTTAGTTAACACTTTCCACTCCTTACGCTCATCCTTCGCATCGAAGAAGCACCTTGCACTTAAATGTGACGAGGCGTGGAAACGGTGTTTTCACTTTGAGAAAATTAGAGTGTTCAAAGCATCCTTTGGGATTGAATAATCAAGCATGGAATAATGGAGAATGACCCGCGTTTTACTGATGCCGGTGGCTAAAGTGCGGTAATGATTGAAAGGAACAGCCGGGGGCATTTGTATTGCTACGTTAGAGGTGAAATTCTTGGATCGTGGCAAGACAAACTACTGCGAAAGCATTTGCCAAGAATGTTTTCTTTAATCAAGAACGAAAGTTAGAGTATTGAAGAGGATTAGATACCCTCGTAATTCTAACCATAAACTATACCAACTTACGATTTGTCAAAGTCTTTTCTGACTTGTCAAGAAATTAACCGGGAAACCAAAGTTTATTGGTTCCGGGGGAAGTATGGTTGCAAAATCGAAACTTAAAGGAATTGACGGAAGGGCACCACCAGGAGTGGAGCCTGCGGCTTAATTTGACTCAACACGGGAAATCTCACCAGGTCCAGACATCTTAAGGATTGACAGATTGATTATCTTTCATGATTATATGGGCGGTGGTGCATGGCCGTTCTTAGTTAGTGGAGTGATCTGTCTGGTTAATTCCGATAACGAACGAGATCTTGATCATTTAAATAGTGCCATTCTCGTTAGAGTTTTGGTAACTTCTTAGAGGAACTATGTGCAATTAAATAGCACAAGTGAAGTGAGGCTATAACAGGTCTGTGATGCCCTTAGATGTCCTGGACTGCACGCGCGCTACACTGTTGGCTTTAAATTGAGGGATAACCTTGGCCTATCTGGTCCGGGTAATCACCTAAAAGTCAAAAGCGTGAAGGGGATCGAATGTTGTAACTTGCATTCGTGAACCAGGAATTCCTAGTACTCAGTAGTCAACAACTACTGGGGATTACGTCCCTGCCCTTTGTACACACCGCCCGTCGCTACTACTGATTGGATGTTTAAGCAAGAATTGCGGAACCCTGTCGCTGAGACTTCGGTCCTGGCAATGGGTGGAAGCGGATCGAGCTTAATTGTCTA
>AF102894_Simplicomorpha_gigantorhabditis
TCCTGCCAGTAGCCATATGCTNGTCTCAAAGATTAAGCCATGCATGTCTAAGTTCAGCGCCTTGAACAGTGAAACCGCGAACGGCTCATTAAATCAATCGTTGTTTACTTGATAGTAAACTTTACTTGGATAACTGCGGTAACTCTGGAGCTAATACATGCCGAAACCCTGTCCAAGTGGCAGGGGGCTTTTATTAGATTCAAGACTACGCTTCCCGCAACTACGGGAGGATTTTGTTGAACTCTGGATAACTGCAGGACCGCAGAAGCCTTGTGCTGGCGGCGTATCTTCCAAGTGTTTGCCCTATCAACTTTGGACGGTAGGGTACCGGCCTACCGTGGTTGTAACGGGTAACGGGGAATCAGGGTTCGATTCCGGAGAGGGAGCCTGAGAGACGGCTACACATCTAAGGAAGGCAGCAGGCGCGCAAATTACCCAATCCCAGAACGGGGAGGTAGTGACGAAAAATAACAATATGAAACCCTTGTGGTTTTGTGATTGGAATGGACGGGATATAAAAACTCCCGTGAGGATCTAGTGGAGGGCAAGTCTGGTGCCAGCAGCCGCGGTAATACCAGCCTCCACAAGCATATGCAAAAGTTGCTGCGTTTAAAAAGCTCGTAGTTGGATCTGTTGATTGAGTCTCACAATCCCGATATCCTCGTATGAGGTGTTGGGGAGACTTGACTACCTGAGCTATCAAGGGTGCTTGCGCTTAACTGCGTCGAGTACCCGCGATGGAGGTTTTACTTTGACTAAATTAGAGTGTTCAAAGCAGCCTTTGGGCTTGAATATCAGAGCATGGAATAATGGAAAAGGACTGTGTCCCAATCATGTTGGTCTATGGAGATACGGTAATGATTAACAGGGACAGTCGGGGGCATTCGTATTGCCGCGTTAGAGGTGAAATTCTTGGATCGTGGCAAGACGACCTACTGCGAAAGCATTTGCCAAGAATGTTTTCATTAATCAAGAACGAAAGTTAGAGTATTGAAGAGGATTAGATACCCTCGTAATTCTAACCATAAACGATACCTACTTGCGATCCGCCGGCGTCCTCTATGACTCGCGGGGAGCTACCCCGGTAAACCAAAGTCCATTGGTTCTGGGGGAAGTATGGTTGCAAAATCGAAACTTAAAGGAATTGACGGAAGGGCACCACCAGGAGTGGAGCCTGCGGCTTAATTTGACTCAACACGGGAAAACTCACCAGGTCCAGACATAGTAAGGATTGACAGACTGAATCTCTTTCATGATTCTCTGGGTGGTGGTGCATGGCCGTTCTTAGTTAGTGGAGTGATCTGTCTGGTTAATTCCGATAACGAACGAGACCCCGGCCATTTAAATAGTATCAGTCACTCTTGGTGGCTGCTTACTTCTTAGAGGAACCATGTGGAATAAATACCCCANGGAANTGGGGCAATAACAGGTCTGTGATGCCCTTAGATGTTCTGGGCCGCACGCGCGCTACACTGGGTGGCTCATCATGATTATTAGCCTGGTCCGTCAAGGTCTAGGTAATCACGGAGGGTCACGCCATACCTGGAATAGATTATTGCAACTATTAATCTTGAACGAGGAATTCCTAGTAAGCACCAGTCATCAGCTGGTGTTGATTACGTCCCTGCCCTTTGTACACACCGCCCGTCGCTACTACTGATTGGACGTTTAAGCGAGATCTTCGGACTCCGGGTTCATGGTTCATCTGGACCTAGAGCTATGGGGGAAGTAGATCAAGCTTTGGTGTNTAGAGGAAGTAAAAGTCGTAACAAGGTTTCCGTAGGTGAACCTGCGG
>AF102900_Haplogonaria_syltensis
TTTTCACGTGATCCTGCCAGTAGTCATATGCTTGTCTTAAAGACTAAGCCATGCATGTGTAAGTCCAGCTCTAGGAAAGTGAAACCGCGGATGGCTCATTAAATCAGTTATAGTTTGGTTCATTACTCAAATACATGGATATCTGCAGTAACTCTGTAGTCAATACACGCTCCATGCCAAATCTNCGGATAAGGTGATCAATTGTATTAGAGATCTTCGTGAGTTGGAAACAACCGCACATTTGTGAATATATGTAACTGAATAACCCATTACCCTTTGTGCATTGGGATTAGATGAGAAGTTTCTGCCCCATCAACTTTCGACGGTAGGGTATTTNCCTACGGTGGTTGTAACGGGTAACGGGGAATCAGGGTTCNATTCCGGAGAGGGAGCTTGAGAGATAGGCTACCACATCTAAGGAAGGCAGCAGGCGCGTAAATTACCCAATTGCGGATTGCAGAGGTAGTGACAAAAAATAACGATGCGGTACGTTACGTATTGTGATTGGAATGGAATGATTGTAAAGCATTTTTTGAGGAGCAAGTGGAGGGCAAGTCTGGTGCCAGCAGCCGCGGTAATACCAGCCTTCACAAGCATATACAAATGTTGTTGCGTTTAAAAAGCTCGTAGTTGAATTTGCTTGCGTCACCTTCTTTTAGCCCACGGGCCCAGGTTGGAGGCGTATCAGTCCGCTTTGCGCTTATTTGCACTTAACTGTGTCGAGTAGGCAATATGCAAAAACAACTTTGAGAAAATTTGAGTGTTTAAAGCAGCCTTTGGGTATGAATGCCGTAGCATGGAATTGTAGAAAATGACTTACGGTCCATAATGTCGGTCAGGTACTGTAGTAATGATTAAAAAGGACAGGCGGGGACATTCGAATTGTTGCGTTAGAGGTGAAATTCTTGGATCGCAGCAAGACGAACCAAAGCGAAAGCATTTGTCAAGAATGTTTTTGTTAATCAAGAACGATAGTCAGAGTATTGAAGAGGATTAGATACCCTCGTAATTCTAACTGTAAACGATACAGGCTTGAGATCCGTTATTTTTAGTGCAGAATTGTGGGAAGTTATCCGGGAAACCAAAGCTAATATGTTACGGGGGAAGTATGGTTGCAAAATTGAAACTTAAAGGAATTGACGGAAGGGCACCACCAGGAGTGGAGCTTGCGGCTTAATTTGACTCAACACGGGGAAACTCACCAGAACCAGACATGACAAGGATTCACACGATGCTTTTTTCTGATGATTTCATGGGTGGTGGTGCATGGCCGTTCCTAGTTAGTGGAGTGATCTGTCTGGTTGATTCCGATAACGAACGAGATTTTATCCATCTTAGTAGGATGTGCTATTTTTGGCGCAGTCTTCTTAGAGGAACTATGAGGAATATNTCATACCCCAAGGAANTTGGGCAATAACAGGTCTGTGATGCCCTTAGATGTTNTGGGCTGCACGCGTGCTACACTGATGTTGGCAAAATGTTCTTATCTTGTTCGCTATGGATTAGGTAATCAAGAAATAAGTTTTCATGCTTGGGATCGGTAATTGAAATTTTGTCGTGAACGAGGAATTCCTAGTAAGCACTGGTCAGCAGCCAATGTTGATTATGTCCCTGCCCTTTGTACACACCGCCCGTCGCTACTACTGATTGGGCGTTTCAAGTGAGAAATTTGGATGTTTGGAGCTTGATGACCGTTGGGTTTCAGATAGAACAGACTCCAAGCTTGAGTGTCTAGAGGAAGTAAAAGTCGTAACAAGTTTCCGTAGGTGACCTGCGAGAA
>AF102895_Atriofonta_polyvacuola
TACCTGGTTGATCCTGCCAGTAGTCATATGCTTGTCTTAAAGACTAAGCCATGCATGTGTAANTTCAGCTATTTTATAGTGAAACCGCGGACGGCTCATTAAATCAGTTATAGTTTGTTTCACAAGAATTATATGGATAACTGCAGTAACTCTGTAGCCAATACATGCGACTAGCCCTATTCACGTAGGGTTACATTTTTATGTGAGATTGACGTTCACAGTGTGGACATTATTGTGAGTATATGTAATTGATTCACCTAATTGCCATGTGCAATAGGGGTTTTAATAAAGTTTCTGCCCCATCAACTTTCGACGGTAGTGTATTTGACTACGGTGGTTGTAACGGGTAACGGGGAATAAAGGTNCGATTCCGGAGAGGGAGCTTGAGAGATGGCTACCACATCTAAGGAAGGCAGCAGGCGCGTAAATTACCCAATTTTGGAACGAAGAGGTAGTGACAAAAAATAACGATACAGTACGTTTCGTATTGTGATTGGAATGGAATGAATGTAAAACATTCTTTGAGGAGCTAGTGGAGGGCAAGTCTGGTGCCAGCAGCCGCGGTAATACCAGCCTTCACAAGCATATACAAATGTTGTTGCGTTTAAAAAGCTCGTAGTTGAATTTGCTGTGACCTACTCTTCAAACTTACACAATGTAAGGAAGAGTTGTTACCATCATGTTGTCGATTTGCTTGCGCTTAATTGTGTTGAGTGAACAAGATGAATGATTTACTTTGAAAATTTGAGTGTTTAAAGCAGCCTTTGGGCATGAATGCTGTAGCATGGAATAATANAAAATGACTGCGTACTCGTTTGGTCGGTTTTGAGTGTTGTAGTAATGATTAAAAAGGACAGGCGGGGACATTCGAATTGTTGCGTTAGAGGTGAAATTCTAGGATCGCNNCAAGACGCACTNACACGAAAGCATTTGCCAAGAATGTTTTTGTTAATCAAGAACGATAGTCAGAGTATTGAAGAGGATTAGATACCCTCGTAATTCTAACTGTAAACGATACATGCTTGAGATCCGTCATTTTTGAGTAGACTTGCGGGAAGTTATCCGGAAAACCAAAGCTAATATGTTACGGGGGAAGTATGGTTGCAAAATCGAAACTTAAAGGAATTGACGGAAGGGCACCACCAGGAGTGGAGCTTGCGGCTTAATTTGACTCAACACGGGAAAACTCACCAGGACCAGACATGACAAGGATTCACATGTAATTTTTTTCTGATGATTTCATGGGTGGTGGTGCATGGCCGTTCCTAGTTAGTGGAGTGATCTGTCTGGTTGATTCCGATAACGAACGAGATTTTATCCTTCTTAATAGACTGCACCACTTGTGGTGCTTTCTTCTTAGAGGAACTATGGGGAATACGTACCGCAAGGAAATGGGGCAATAACAGGTCTGTGATGCCCTTAGATGTTCTGGGCTGCACGCGTGCTACACTGATATTGCCAATATGTTATTCTTCTTATCCGTAGTGGATTGGGTAATCAAGTAATGAAGTTTCATGCTTGGAATCGGTAATTGTAATTTTATCGTGAACGAGGAATTCCTAGTAAGCACTAGTCATCAGCTAATGTTGATTATGTCCCTGCCCTTTGTACACACCGCCCGTCGCTACTACTGATTGGGTGTTCAAGTGAGATGCTTAGACCCTTGTAGCATGGTTCAATATTGTGCTTCGGAAGGAAAAAGTTTCAAGCTTGAGTGTCTAGAGGAAGTAAAAGTCGTAACAAGGTTTCCGTAGGTGAACCTGCGGAAGGACA
>AF102898_Anaperus_tvaerminnensis
GTTGATCCTGCCAGTAGTCATATGCTTGTCTCAAAGACTAAGCCATGCATGTGTGAGTTCAGCATTAAACATAGTGAAACCGCGAACGGCTCATTAAATCAGTTTGGGTTTATTAGGTATTTATTCGTNACTTGGATAACTGCGGTAACTCTGGAGCTAATACTTGCTTTATCGGTACTGCATAAGTATCGGAACTTTTATTTATTTCAAGAGNACCACACTTTTTCAANTGTTAGTTGGTGAACTCTGGATAAATGCATAACTCCAGTTGCCTTGAGCAGGGGGTGTATCTTTCAAGTGTCTGCCCTATCAACTTTGGACGGTAGTGTATCGGACTACCGTGGTTGTCACGGGTAACGGCGAATCAGGGTTCGATTCCGGAGNGGGAGCCTTAGAAACAGCTACCACATCCAAGGAAGGCAGCAGGCACGCAAATTACCCAATCTCAGCTCGNNGAGGTAGTGACGAGAAATAACAATATGATCCTTAAAGGATTGTGATTGGAATGGAAGTGAATTAAGTAAAAGCTCACTTGATGAACGAGTGGAGGGCAAGTCTGGTGCCANCAGCCGCGGTAATACCAGCCTCCACAAGCATATACAAAAGTTGCTGCGTTTAAAAAGCTCATAGTTGGATCTGTNTAAGTGTTACGGCAACATCTAGGAGGTAACTACGGTTTAATCCTAGCGATGCTTATCCTNCGCATCGAAAAAATATGTTTGCACTTAATTGTGTTGAACTGTGGAAACGATGTTTTCACTTTGAGTAAATTAGAGTGTTCAAAGCGTCCTTTGGGATTGAATAATAAAGCATGGAATANNGGAGAATGACCCGTTATGCCGAAAAGCCGGTGGCTGGCATGCGGTAATGATTGAAAGGAACAGACGGGGGCATTTGTATTGCTACGTTAGAGGTGAAATCTTGGATCGTGGCAAGACAGACTACTGCGAAAGCATTTGCCAAGAATGTTTTCATTAATCAAGAACGAAAGTTAGAGTATTGAAGAGGATTAGATACCCTCGTAATTCTAACCATAAACTATACCAACTTACGATTTGTCAAAGTCCAATATGACTTGCAAGAAATTAACCGGGAAACCAAAGTCTTTTGGTTCCGGGGGAAGTATGGTTGCAAAATCGAAACTTAAAGGAATTGACGGAAGGGCACCACCAGGAGTGGAGCCTGCGGCTTAATTTGACTCAACACGGGAAAACTCACCAGGTCCAGACATTTTAAGGATTGACAGATTGAATATCTTTCATGATTATATGGGCGGTGGTGCATGGCCGTTCTTAGTTAGTGGAGTGATCTGTCTGGTTAATTCCGATAACGAACGAGATCTTCCCCATCTAAATAATAATTGTCACTCAATGTGGCAAAATACTTCTTAGAGGTACTATGCGGAATATAATACCGCAAGTGAAGTGAGGCTATAACAGGTCTGTGATGCCCTTAGATGTTCTGGACTGCACGCGCGCTACACTGTACACTTTAGTAAGTTATCTATCTCTTGGACCGATAAGGTCTGGGTAACCATGAATAGTGTTGGATCTTAACAGGGGATCGACTATTGTAATTAGTAGTCGTGAACCAGGAATTCCTCGTACCTGGAACTCACCACGTTCTAAGGATTACGTCCCTGCCCTTTGTACACACCGCCCGTCGCTACTACTGATTGGACGATTAAGCAAGAACTTCGGAACCTTGTTGTCAAAACTTCGGTTGAGGCAATGAGCGGAAGAGGATCNAGCTTATTTGTCTAGAGGAAGTNNAAGTCGTAACAAGGTTTCCGTAGGTGAACCTGC
>AF102899_Postmecynostomum_pictum
GGTTGATCCTGCCAGTAGCCATATGCTTGTCTCAGAGATTAAGCCATGCATGTCCAAGTTCAGCGTCAATCAATACGTGAAACCGCGAATGGCTCATTAAATCAGTCTTGGTTCATTTGTTTGTTCTATACAGATATGAATAACTGCGGTAACCCTGCAGCTAATGCAAGTACATTGCTTCTTTCGAGGAGAACTTTTACTTGTAAAACGGCGCGTTCCCCTGTGGGAAACTAATAGATGAAACTCAAGTAACTGAAGGACCCTCATACGAGTCATNTATACTCGGAGGGCGATGCATTCGAATATCTGCCCTATCAACTGCTGACGGTAGTGTAACGGACTACCGTGGTTGTGACGGGTGACGGGGAATCAGGGTTCGATTCCGGAGAGGGAGCCTGAGAAACGGCTACCACTTTTAAGAAAGGCAGCAGGCACGCAAATTACCCAATGCCGGAACGGCGAGGTAGTGACGAAAAATAACGATATGAGCCCTATGGGTTTGTAATCGGAATGGAAGAGATNTAACAAATCTCTTGAGGAACTAGTAGAGGGCAAGTCTGGTGCCAGCAGCCGCGGTAATACCAGCCTCTACAAGCATATGCAAAAGTTGCTGCGTTTGAAAAGCTCATAGTTGGATCTGTTGATAGTGCGGCTTCTTGTACAGGACCTACGTGGCGATGTACTCCTTGATAGTCTGTCTTTCTGTTGAGGGTATTTGCACTTCATTGTGTTGAATGCTCAAGACAGGAAATTTACCTTGAGTAAATTAGAGTGCTCAAAGCATGCATGGAATGAATAATAAAGCATGGAATAATGGAGGACGACCCGCTTCACTATGATGGCGTTGTATGCTGGTGATGCGGTAATGATTGAGAGGAACAGTCGGGGGCATTCGTATTGCTACGTTAGAGGTGNANTTCTTGGATCGTGGCAAGACGAACTACTGCGAAAGCATTTGCCAAGAATGTTTTCATTAATCAAGAACGAAAGTCAGAGCATTGAAGAGGATTAGATACCCTCGTAATTCTGACCATAAACGATACCGACTTACGATTTGTCAAAGTCCAACCCTGACTTGCAAGGAGTTAACCGGAAAACCAAAGTCTTTTGGCTCCGGGGGAAGTATGGTTGCAAAATCGAAACTTAAAGGAATTGACGGAAGGGCACCACCAGGAGTGGAGCCTGCGGCTTAATTTGACTCAACACGGGAAAACTCACCAGGTCCAGACATCGAAAGGATTGACAGATTGAATATCTTTCATGATTCAATGGGTGGTGGTGCATGGCCGTTCTTAGTTAGTGGAGTGATCTGTCTGGTTAATTCCGATAACGAACGAGATCCTAGCCATTTAAATAGAAGTAGTAACTTCGGTTGCTATGAACTTCTTAGAGGAACTATGCGGAATATAATACCGCAAGGAAGTGGGGCNATAACAGGTCTGTGATGCCCTTAGATGTCCTGGGCTGCACGCGCGCTACACTGGATGCTAATGAATGAGGTGTAAAGCCTAGTCCGAAAAGGTCCGGGCAACCACCAAAAAGCATAGCGATATGATTGGAATAGACACTTGTAATTAGTTGTCTTGAACGAGGAATTCCTAGTAATTTGATGTCAACAACATCATGTGATTACGTCCCTGCCCTTTGTACACACCGCCCGTCGCTACTACTGATTGGATGATTAAGCAAGAACTTCTGAAATTGGCTATTGAGGCTCCGGCTTTNGATAGTTGATGGAAGAGGATCGACCTTATTTGTCTAGAGGAAGTAAAAGTCGTAACAAGGTTTCCGTAGGTGAACCTGCGGA
>AJ319029_Symsagittifera_corsicae
GATCCTGCCAGTTGCCATATGCTTGTCTGAAAGACTAAGCCATGCATGTGTAAGTGAAACTTGCAAAAGTGAAACCGCGAATGGCTCATTAAATCAGTTACTATCTATTAGTTGAGTTACCTGTCAGATGAATAACTGCGGTAACCCTGCAGCTAATGCATGCAGATTGCGTGACTACGGTCGCGAACTTTTACAAGAATTCACCGAGCGACCTGCTAAGTACGGGCGCATACCGGATGAATCCAAAGTAACTGAAAGATCCCAGATGGCTACGGCCGGGGGACGCAGCTTCCGAATTTCTGAGCTATCAACCTATGATGGTAGTGTAACGGACTACCATGGTTGTGACGGCTAACGGGGAATCAGGGTTCGATTCCGGAGAGGGAGCCTTAGAAACGGCTACCACATCCAAGGAAGGCAGCAGGCACGCAAATTACCCACTCTCAGAGCGAGGAGGTAGTGACGAGAAATAATGATATGAGCCTTAATGGTTTGTAATCAGAATGGAAAGGATGCAAAAGCTCCTTTGATGATCAAGTAGAGGGCAAGTCTGGTGCCAGCAGCCGCGGTAATACCAGCCTCTACAAGCGTATGCAAAAGTTGCTGCGTTTAAAAAGCTCATAGTTGGATCTGTTTGAGTATAACGGTAACATAGTGGTTAGTTAACACTTTCCACTCGTTACGCTCATCCTTCGCATCGAAGAAGCACCTTGCACTTAAATGTGACGAGGTGTGGAAACGGTGTTTTCACTTTGAGAAAATTAGAGTGTTCAAAGCATCCTTTGGGATTGAATAATCAAGCATGGAATAATGGAGAATGACCCGCGTTTTACTGATGCCGGTGGCTAAAGTGCGGTAATGATTGAAAGGAACAGCCGGGGGCATTTGTATTGCTACGTTAGAGGTGAAATTCTTGGATCGTGGCAAGACAAACTACTGCGAAAGCATTTGCCAAGAATGTTTTCATTAATCAAGAACGAAAGTTAGAGTATTGAAGAGGATTAGATACCCTCGTAATTCTAACCATAAACTATACCAACTTACGATTTGTCAAAGTCTTTTCTGACTTGTCAAGAAATTAACCGGGAAACCAAAGTTTATTGGTTCCGGGGGAAGTATGGTTGCAAAATCGAAACTTAAAGGAATTGACGGAAGGGCACCACCAGGAGTGGAGCCTGCGGCTTAATTTGACTCAACACGGGAAATCTCACCAGGTCCAGACATCTTAAGGATTGACAGATTGATTATCTTTCATGATTATATGGGCGGTGGTGCATGGCCGTTCTTAGTTAGTGGAGTGATCTGTCTGGTTAATTCCGATAACGAACGAGATCTTGATCATTTAAATAGTGCCATTCTCGTTAGAGTTTTGGTAACTTCTTAGAGGAACTATGTGCAATTAAATAGCACAAGTGAAGTGAGGCTATAACAGGTCTGTGATGCCCTTAGATGTCCTGGACTGCACGCGCGCTACACTGTTGGCTTTAAATTGAGGGATAACCTTGGCCTATATGGTCCGGGTAATCACCTAAAAGTCAAAAGCGTGAAGGGGATCGAATGTTGTAACTTGCATTCGTGAACCAGGAATTCCTAGTACTCAGTAGTCAACAACTACTGGGGATTACGTCCCTGCCCTTTGTACACACCGCCCGTCGCTACTACTGATTGGATGTTTAAGCAAGAATTGCGGAAGCCTGTCGCTGAGACTTCGGTCCTGGCAATGGGTGGAAGCGGATCGAGCTTAATTGTCTAGAGGAAGTAAAAGTCGTAACAAGGTTTCCGTAGGTGAACCTGC
>AF329178_Paraphanostoma_cycloposthium
TACCTGGTTGATCCTGCCAGTAGTCATATGCTTGTCTGAAAGATTAAGCCATGCATGTCCAAGTTCAACTGAAGCAATCAGTGAAACCGCGAATGGCTCATTAAATCAGTTTTGGTTCATTTGTATGTTCTCATATATGAATAACTGCGGTAACCCTGCAGCTAATGCATGGCGAGTGCTCTTTACGAAGAGAACTTTTACTAGCTACATACTGTACTCTGGCGATTGCCTAGGTTTGCTGATGAATACTGAGTAACTGAAGGACCTTCAACGCTAATATACAGCGGAAGGCGATGCATTCGAATATCTGCCCTATCAACTTCTGACGGTAGTGTAACGGACTACCGTGGTTGTGACGGGTGACNGGGAATCAGGGTTCGATTCCGGAGAGGGAGCCTGAGAAACGGCTACCACTTTTAAGNAAGGCAGCAGGCACGCAAATTACCCAATGTCGGCACGACGAGGTAGTGACTAGAAATAACGATATGAGCCCATCGGGTTTGTAATCGGAATGGAAGAGATTTAACAAATCTCTTGAGGAACTAGTAGAGGGCAAGTCTGGTGCCAGCAGCCGCGGTAACACCAGCCTCTACAAGCATATGCAAAAGTTGCTGCGTTTGAAAAGCTCATAGTTGGATCCGTAGTCTGTAAACGTTCTTTCACGGTGCCACCCATTGGAGTGCCAGCGTGGACCGATTTCTTGGACTGTCCTTCCGTTTTGGGTGTTTGCACTTCATTGTGTCGAACACTAGGGACGGAATATTTACCTTGAGTAAATTAGAGTGCTCAAAGCAAGCAGTTGATCGAATAATAAAGCATGGAATAATGGAGGAGGCCTGCTGTCTATATAGCGCGGTAGCTGGATCAGCAGTAATGATTAAAAGGAACAGTCGGGGGTATTTGTATTGCTACGTTAGAGGTGAAATTCTNGGATCGTGGCAAGACAAACTAAAACGAAAGCATTTGCCAAGAATGTTTTCATTAATCAAGAACGAAGGTTAGGGTATCGAAAACGATTAGATACCGTTGTAGTCTTAACAGTAAACTATGCCGACTAGGGATCGGTCGATGTTATCTTTTTGACTCGATCGGCACCTTACGAGAAATCAAAGTTTTTGGGTTCTGGGGGGAGTATGGTCGCAAGGCTGAAACTTAAAGAAATTGACGGAAGGGCACCACCAGGAGTGGAGCCTGCGGCTTAATTTGATTCAACACGGGGAAACTCACCAGGTCCAGACATAGGAAGGATTGACAGATTGATAGCTCTTTCTTGATTCTATGGGTGGTGGTGCATGGCCGTTCTTAGTTGGTGGAGTGATTTGTCTGGTTAATTCCGATAACGAACGAGACCTTAACCTGCTAAATAGCCCCATCGACTATGGTTGGTGGCTGGCTTCTTAGAGGACTATTNGCTTCCNCCNATGGAANTTTGATGCAATAACNGGTCTGTGATGCCCTTAGATGTCNTGGGCTGCACGCGCGCTACACTGGTCACAAAATAGTGATTGTGGGGACCTAGTCCGGAATGGTCCGGGTAACCACCAAAATGTGCCAGCTTTATGATTGGGATAGACGCTTGTAATTAGTAGTCTTGAACGAGGAATTCCTAGTAATTTCAAGTCAACAACTTGATGTGATTACGTCCCTGCCCTTTGTACACACCGCCCGTCGCTACTACTGATTGGATGATTAAGCAAGAACTTCAAAAGCTTGCAGCTGAAGCTTCGCGCTGAGGCAGTGAGTGGAAGAGGATCGAGCTTTGTTGTCTAGAGGAAGTAAAAGTCGTAACAAGGTTTCCGTAGGTGAACCTGCGGAAGGATCA
>AY078365_Anaperus_gardineri
ATATGCTTGTCTGAAAGACTAAGCCATGCTGTGCAAGTTCAACTATAACGAAAGTGAAACCGCGAATGGCTCATTAAATCAGTTACTATCTATTGGCTTAATACCTNATTATATGAATAACTGCGGTAACTCTGCAGCTAATGCATGCAAATTGCTGGATGACCTCCACAACTTTTACTCGAAATCGCCGGGTGGATTAGGTGCGGGCGAAAGACCGTTTAGGTCATGTCAACGATGAATCAAAGTAACTGAAAGATCCCACATGGCGCATCGGCGGGGGACGAAGCTTCCGAATTTCTGACCTATCAACCTATGACGGTAGTGTAACGGACTACCGTGGTTGTGACGGGTAACGGGGAATCAGGGTTCGATTCCGGAGAGGGAGCCTTAGAAACGGCTACCACATCCAAGGAAGGCTGCAGGCACGCAAATTACCCAATCCCAGTTCGGGGAGGTAGTGACGAGAAATAACAATATGAACCTTAATGGTTTGTAATTGGAATGGAAGTGAACTAAAAATTCACTTGATGATCTAGTGGAGGGCAAGTCTGGTGCCACCAGCCGCGGTAATACCAGCCTCCACAAGCGTATGCAAAAGTTGCTGCGTTTAAAAAGCTCATAGTTGGATCTGTTTCCAGTGTTACGGTAACCTAGTTGGTTGCTTCGGTATACCTTCTAGCGTAATGCTTAACCTTCGCATTGAATAAATAGTTTGCACTTTACTGTGTCGAACTGTGGAAACGGTGTTTTCTCTTTGAGTAAATTAGAGTGTTCAAAGCGTCCTTTGGGATTGAATAATAAAGCATGGAATAATGGAGAATGACCCGCTTTGTCAAATAGCCGGGGGTCACTATGCGGTAATCATTAAAAGGCACAGTCGGGGGCTATTTGTATTGGTACGTTAGAGGTAAATTCTTGAATGTTTTCATTAATAAAGACGAAAGTTAGAGTATTGAAGAGGATTATGATACCCTCGTAATTCTAACCATAAACTATACCAACTTACGATTTGTCAAAGTCCAATATGACTTGGCAAGAAATTAACCGGGAAACCAAAGTTTATTGGTTCCGGGGGAAGTATGGTTGCAAAATCGAAACTTAAAGGAATTGACGGAAGGGCACCACCAGGAGTGGAGCCTGCGGCTTAATTTGACTCAACACGGGAAAACTCACCAGGTCCAGACATTTTAAGGATTGACAGATTGAATATCTTTCACGATTATATGGGCGGTGGTGCATGGCCGTTCTTAGTTAGTGGAGTGATCTGTCTGGTTAATTCCGATAACGAACGAGATCTCACCCATTTAAATAATACATGTCACTTTATGTGGCAAAGTGTTCCTTAAAGGAACCATGCGGGATATAATACCGCAAGTGAAGTGAGGCTATAACAGGTCTGTGATGCCCTTAGATGTCCTGGACCGCACGCGCGCTACACTGTACACTACAGAATGAACGTGTATCCTTGACCGATAAGGTCCGGGTAATCACGAAAAAGTGTTGTGATCATAACGGGGATCGGCTCTTGTAATTAGTAGCCGTGAACCAGGAATTCCTCGTAATCTGAAGTCAACAACTTCAAATGATTACGTCCCTGCCCTTTGTACACACCGCCCGTCGCTACTACTGATTGGACGATTAAGCAAGAACTTCGGAACCTCGCTATCAAAACTTCGGTTGAGATAATGAGGGAAGAGGATCAAGCTTTTTGTCTAGAGGAAGTAAAAGTCGTAACAN
>AY078366_Pelophila_lutheri
TCATATGCTTGTCTTAAAGACTAAGCCTGCATGTGTAAGTTCAGCTATATTATAGTGAAACCGCGGACGGCTCATTAAATCAGTTATAGTTTGTTTCACAAGAGGGTTACATGGATAACTGCAGTAACTCTGCAGCCAATACATGCTATCTTCCCTGTTATGCAGGGAAACTTTTTTATGTGAGATTGGTCACCTTCCCAGGTGCGCTTTGTGAGTATATGTAATTGATTCACCTAATTGCCAATGTGCAATAGGGGTTTTAATAAAGTTTCTGCCCCATCAACTTTCGACGGTAGTGTATTTGACTACGGTGGTTGTAACGGGTAACGGGGAATCAGGGTTCGATTCCGGAGAGGGAGCTTGAGAGATGGCTACCACATCTAAGGAAGGCAGCAGGCGCGTAAATTACCCAATTTTGGAACGAAGAGGTAGTGACAAAAAATAACGATACAGTACTTTTCGTATTGTGATTGGAATGGAATGAATGTAAAACATTCTTTGAGGAGCTAGTGGAGGGCAAGTCTGGTGCCAGCAGCCGCGGTAATACCAGCCTTCACAAGCATATACAAATGTTGTTGCGTTTAAAAAGCTCGTAGTTGAATTTGTTGCGTCTCGCCTACTGACTCATGTAACAATGGGGTAGGTAGAACGCCATCATGTTGTCGAGTTTGCTTGCGCTTCATTGTGTTGAGTGAACGAGATGAGCGATTTACTTTGAGAAAATTTGAGTGTTTAAAGCAGCCTTTGGGCATGAATGCTGTAGCATGGATAATAGAAAATGATTGCGTACTCGTTTTATCGGTCTTGAGTTATGCTGTAATGATTAAAAAGGACAGGCGGGGGACATTCGAATTGTTGCGTTAGAGGTAAATTCTTGGATCGCAGCAAGACGCACTAATATGTTTTTGTTAATCAAGAACGATAGTCAGAGTATTGAAGAGGATTAGATACCCTCGTAATTCTAACTGTAAACGATACATGCTTGAGATCCGTCATTTTTGTGCAGACTTGACGGGAAGTTATCCGGGAAACCAAAGCTAATATGTTACGGGGGAAGTATGGTTGCAAAATCGAAACTTAAAGGAATTGACGGAAGGGCACCACCAGGAGTGGAGCTTGCGGCTTAATTTGACTCAACACGGGAAAACTCACCAGGACCAGACATGACAAGGATTCACATGTAATTTTTTTCTGATGATTTCATGGGTGGTGGTGCATGGCCGTTCCTAGTTAGTGGAGTGATCTGTCTGGTTGATTCCGATAACGAACGAGATTTTATCCTTCTTAGTAGACTGCGTCAATTGTAACGTAATCTTCTTAGAGGAACTATGGGGAATACCTACCGTAAGGAAGTTGGGTCATAACAGGTCTGTGATGCCCTTAGATGTTCTGGGCTGCACGCGTGCTACACTGATATTGCCAAAATGTTATATTCTTATCCGCTGTGGATTGGGTAATCAAGTAATGAAGTTTCATGCTTGGAATCGGTAATTGCAACTTTATCGTGAACGAGGAATTCCTAGTAAGCATTAGTCATCAGCTAGTGTTGATTATGTCCCTGCCCTTTGTACACACCGCCCGTCGCTACTACTGATTGGGTGTTCAAGTGAGATGCTTAGACCCTTGTTTGCATGGTTCAATATTGTGCGGCGAAAGGAAAAAGTTTCAAGCTTGAGTGTCTAGAGGAAGTAAAAGTCGTAACAN
>AY078368_Aphanostoma_bruscai
TCATATGCTTGTCTCAAAGACTAAGCCTGCATGTGTGAGTTCAGCATTATTAAAAGTGAAACCGCGAACGGCTCATTAAATCAGTTTTGGTTTATTAGGTATTCAATTTACATGGATTACTGCGGTAACTCTGGAGCTAATACTTGCATTACCCGCGGTCTGTTAAAGCATCCGGGAGCATTTATTAAATTCAAGACTACAACCCCTTTTCAGGGGTTATTTGGTGAACTCTGGATAACTGCTTAACTCCAGTTGCCTTGAGCAGGGAGTGTATCTTTCAAGTGTCTGCCCTATCAACTTTGGACGGTAGTGTATCGGACTACCGTGGTTGTCACGGGTAACGGAGAATCAGGGTTCGATTCCGGAGAGGGAGCCTTAAAGACGGCTACCACATCTAAGGAAGGCAGCAGGCGCGCAAATTACCCAATCCCAGAACGGAGAGGTAGTGACGAAAAATAACAATATGATGCCTTTTGGTATTGTGATTGGAATGGAAGGGAAGTAAAATATCCCTTGAGGAACAAGTGGAGGGCAAGTCTGGTGCCAGCAGCCGCGGTAATACCAGCATCCACAAGCATATACAAAAGTTGCTGCGTTTAAAAAGCTCGTAGTTGGATCTGTTACGTGGGCCCTACTAAAATTGTGTTGCATCTCGCACCAATGGGGTCCATGTACCTGACCACTGAGGACTCTTGCGCTTAATTGTGTCGAGAGTTCTAGGTGGAAGTTTTACTTTGAATAAATTAGAGTGTTCAAAGCAGCCTTTGGGTTTGGATATCAGAGCATGGAATAATAGAACAGGGCTGTGTCCCAAGTATGTTGGTCATTGGCGATACGGTAATGATTAGAAGGAACAAGCGGGGGCATTCGGTATTGCTACGTTAGAGGTAAATTCTTGGATCGTAGCAAGACGGACTACTGAATGTTTTTATTAATTAAGAACGAAAGTTAGAGTATTGAAGAGGATTAGATACCCTCGTAATTCTAACCATAAACGATACTAACTTGCGATCCGCTAGAGTCCTCAACGACCTGGCGGGAAGCTACTCGGGAAACCAAAGTGAATTTGTTCCGGGGGAAGTATGGTTGCAAAATCGAAACTTAAAGGAATTGACGGAAGGGCACCACCAGGAGTGGAGCCTGCGGCTTAATTTGACTCAACACGGGAAAACTCACCAGGTCCAGACATGGTTAGGATTGACAGACTGAATCTCTTTCGTGATTCTATGGGTGGTGGTGCATGGCCGTTCTTAGTTAGTGGAGTGATCTGTCTGGTTAATTCCGATAACGAACGAGATCCCGGCCATTTAACTAGCCTTCATGACTTCGGTTATGTTGTGCTTCTTAGAGGGACCATGTAGAATTAATACTACAAGGAAGTGGGGCTATAACAGGTCTGTGATGCCCTTAGATGTCCTGGGCCGCACGCGCGCTACACTGGGTGCTTCATAATGATTACAAGCCTTGTCCGAAATGGTCTAGGTAATCACTGAAAAGCATGCCATACTTGGAATTGATTATTGCAATTATTAATCGTGAACGAGGAATTCCTAGTAAGCGCCAGTCATCAGCTGGCGTTGATTACGTCCCTGCCCTTTGTACACACCGCCCGTCGCTACTACTGATTGGATGTTTAAGCGAGACCTTCGGACACCTGGCGAAATGATTTCGGTCGTTTTGCTAAGGGGGAAGTAGATCTAGCTTATGTGTCTAGAGGAAGTAAAAGTCGTAACAN
>AY078369_Aphanostoma_sanguineum
TCATATGCTTGTTTCAAAGATTAAGCCTGCAAGTTTAAGTTCTTCTGTTGATTGGTGATACCGCGGAAGGCTCATTAAATCAGTGATCGTTTATTTATGTGGTTTTCGATAAGGATAACTGCGGTAACCCTGCAGATAATACTTGTAAAATCTACTTTAGATACGGAGGGAGAGAGTTATATATTAAAAGACCATTACGTTGAAAATACGTAGCCGATGAAGTTCACATAATGACTAAAACCAATTTAACTTGTCTTAAAGGCAAAACTAAGAAAATCTCTGACCTATCAACTATGGACGGTAGTGTACGGGACTACTGTGGTTCTAACGGGTGACGGAGAATTAGGGTTCGATTCCGGAGAGGGAGCCTGAGGAATGGCTACCACATCTAAGGGAGGCAGCAGGCGCGCAAATTACCCAATCATAGAACGGGGAGGTAGTGACGAAAAATAACGATACGGTGCCTTCGGTATTGTGATCGGAATGAGATGAACAAAACTACTTCATCAAGGATCAAGTGGAGGGCAAGTCTGGTGCCAGCAGCCGCGGTAATACCAGCCTTCACAAGCATATACAAAAGTTGCTGCGCTTGAAAAGCTCGTAGTTGGATTTGTTGATGATAGCAAAGTGTAATCTAATAGAGGAATAACTATGCTTGTCATTATCAAGACGTTGGATGAGCTTGCACTTAATTGTGTTGAGTTAATTAGGCGGATGATTCATTTTGAGTAAATTAGAGTGTTCAAAGCAGCCCATGGGTTAGTATATTACAGCATGGAATGATGGAGGAAGACGTCATCTCAAATTCATTGGTCGTTGTAGATTATGTAATGGTTGAAAAGGATAAGCGGGGGTATTCGAATTGATGTGTTAGAGGTAAATTCTTGGATCGCATCGAGTCCACCTAATATGTTCCTATTAATCAAGAACGATAGTTAGAGTATTGAAGAGGATTAGATACCCTCGTAATTCTAACCATAAACGATACATACTTGCAACTCGTGAGAGTCGATAGTAGATTTCATGGGGAGTTATCTGGTAAACCAAAGTAAATTTGTTCCGGGGGAAGTATGGTTGCAAAATCGAAACTTAAAGGAATTGACGGAAGGGCACCACCAGGAGTGGAGCCTGCGGCTTAATTTGACTCAACACGGGAAAACTCACCAGGTCCAGACATGGGAAGGATTCACAGATTAGATCTCTCTGAAGATTCTATGGGTGGTGGTGCATGGCCGTTCTTAGTTAGTGGAGCGATTTGTCTGGTTAATTCCGATAACGAACGAGATTCTATCCATCTAAATAGAATACCCGAATTTAGATCGGGTTTTCTTCTTAGAGGAACCGTGAGGGAACATACACCAAGGAAGGGGGGTCATAACAGGTCTGTGATGCCCTTAGATGTCCTGGGCCGCACGCGTGCTACACTGAATATCGTAAAGTGATTATTTCTTGTCCGGAATGGTTTGGGCAATCATCAAATGTTTATTCATAATGGGAATCGATTACTGTAAATATTATTCGCAAACGAGGAATTCCTAGTAAGCGCTAATCAACAGTTAGTGTTGATTATGTCCCTGCCCTTTGTACACACCGCCCGTCGCTACTACTGATTGGGCGTTCAAGTAAGAATTTCGGACTGATGATGTCGTGCTTCGTGCATGTAATTGAAGGAAATGATTCTAGCTTAAGTGCTTAGAGCAAGTAAAAGTCGTAGCAN
>AY078370_Conaperta_hortula
TCATATGCTTGTCTCAAAGACTAAGCCTGCATGTGTGAGTTTAGCAGAATAATAGTGAAACCGCGAACGGCTCATTAAATCAGTTTTGGTTTATTAGGTATTTAATTTACATGGATAACTGCGGTAACTCTGGAGCTAATACTTGCATTACCCGCGGTCTGATAAAGCATCCGGGAGCATTTATTAAATTCAAGACTACAACCCACTTTCGTTGGGTTATTTGGTGAACTCTGGATAACTGCGTAACTCCAGTTGCCTTGAGCAGGGAGTGTATCTTTCAAGTGTCTGCCCTATCAACTTTGGACGGTAGTGTATCGGACTACCGTGGTTGTCACGGGTAACGGAGAATCAGGGTTCGATTCCGGAGAGGGAGCCTTAAAGACGGCTACCACATCTAAGGAAGGCAGCAGGCGCGCAAATTACCCAATGCCAGATCGGCGAGGTAGTGACGAAAAATAACAATATGATGCCTTTTGGTATTGTGATTGGAATGGAAGGGAAGTAAAATATCCCTTGAGGAACAAGTGGAGGGCAAGTCTGGTGCCAGCAGCCGCGGTAATACCAGCATCCACAAGCATATACAAAAGTTGCTGCGTTTAAAAAGCTCGTAGTTGGATCTGTTACGTGGGCCCTACTAAAATTGTGTTGCTTTCGCACCAATGGGGTCCATGTACCTGGCCACTGAGGACTCTTGCGCTTAATTGTGTCGAGAGTTCTAGGTGGAAGTTTTACTTTGAATAAATTAGAGTGTTCAAAGCAGCCTTTGGGTTTGGATATCAGAGCATGGAATAATGGAGTAGGGCTGTGTCCCAAGTATGTTGGTCGTTGGCGATACGGTAATGATTAGAAGGAACAAGCGGGGGCATTCGTATTGCTACGTTAGAGGTAAATTCTTGGATCGTAGCAAGACGGACTACTTGTTTTTATTAATAAAGAACGAAAGTTAGAGTATTGAAGAGGATTAGATACCCTCGTAATTCTAACCATAAACGATACTAACTTGCGATCCGCTAACGTCCTCAACGACTTGGCGGGAAGCTACTCGGGAAACCAAAGTGAATTTGTTCCGGGGGAAGTATGGTTGCAAAATCGAAACTTAAAGGAATTGACGGAAGGGCACCACCAGGAGTGGAGCCTGCGGCTTAATTTGACTCAACACGGGAAAACTCACCAGGTCCAGACATGGTTAGGATTGACAGACTGAATCTCTTTCGTGATTCTATGGGTGGTGGTGCATGGCCGTTCTTAGTTAGTGGAGTGATCTGTCTGGTTAATTCCGATAACGAACGAGATCCCGGCCATTTAACTAGCTTCCAGTACTTTAGTACTGTTGTGCTTCTTAGAGGGACCATGTGGAATTAATACTACAAGGAAGTGGGGCTATAACAGGTCTGTGATGCCCTTAGATGTCCTGGGCCGCACGCGCGCTACACTGGGTGCTTCATAATGATACAAGCCTTGTCCGAAATGGTCTAGGTAATCACCGAAACGCATACCATACTTGGAATTGATTATTGCAATTATTAATCGTGAACGAGGAATTCCTAGTAAGCGCCAGTCATCAGCTGGCGTTGATTACGTCCCTGCCCTTTGTACACACCGCCCGTCGCTACTACTGATTGGATGTTTAAGCGAGACCTTCGGACTCCTGGCACGTGATTTCGGTTGTCGTGCTAAGGCGGAAGTAGATCTAGCTTATGTGTCTAGAGGAAGTAAAAGTCGTAACAN
>AY078371_Conaperta_norwegica
TCATATGCTTGTCTCAAAGACTAAGCCTGCATGTGTGAGTTCAGCATAATCATCGTGAAACCGCGAACGGCTCATTAAATCAGTTTTGGTTTATTAGGTATTCAAATTACACGGATAACTGCGGTAACTCTGGAGCTAATACTTGCATTACTCGCGACCTGTTAAAGAGTCCGGGAGCATTTATTAAATTCAAGACTACAACATCTTTTCAGGTGTTATTTGGTGAACTCTGGATAACTGCGTAACTCCAGTTGCCTTGAGCAGGGAGTGTATCTTTCAAGTGTCTGCCCTATCAACTTTGGACGGTAGTGTATCGGACTACCGTGGTTGTCACGGGTAACGGAGAATCAGGGTTCGATTCCGGAGAGGGAGCCTTAAAGACGGCTACCACATCTAAGGAAGGCAGCAGGCGCGCAAATTACCCAATGCCAGATCGGCGAGGTAGTGACGAAAAATAACAATATGATGCCTTTTGGTATTGTGATTGGAATGGAAGGGAAGTAAAATATCCCTTGAGGAACAAGTGGAGGGCAAGTCTGGTGCCAGCAGCCGCGGTAATACCAGCATCCACAAGCATATACAAAAGTTGCTGCGTTTAAAAAGCTCGTAGTTGGATCTGTTACGTGGGCCCTACTAAAATTGTGATGCGTTAGCACCAATGGGGTCCATGTACCTGGCCGCTGAGGACTCTTGCGCTTAATTGTGTCGAGAGTTCTAGGTGGAAGTTTTACTTTGAATAAATTAGAGTGTTCAAAGCAGCCTTTGGGTTTGGATATCAGAGCATGGAATAATAGAGAAGGGCTGTGTCCCAAGTTTGTTGGTCATTGGAGATACGGTAATGATTAAAAGGGACAAGCGGGGGCATTCGTATTGCTACGTTAGAGGTAAATTCTTGGATCGTAGCAAGACGGACTACTGAATGTTTTTATTAATCAAGAACGAAAGTTAGAGTATTGAAGAGGATTAGATACCCTCGTAATTCTAACCATAAACGATACTAACTTGCGATCCGCTAGAGTCCTCAACGACCTGGCGGGAAGCTACTCGGGAAACCAAAGTGAATTTGTTCCGGGGGAAGTATGGTTGCAAAATCGAAACTTAAAGGAATTGACGGAAGGGCACCACCAGGAGTGGAGCCTGCGGCTTAATTTGACTCAACACGGGAAAACTCACCAGGTCCAGACATGGTTAGGATTGACAGACTGAATCTCTTTCGTGATTCTATGGGTGGTGGTGCATGGCCGTTCTTAGTTAGTGGAGTGATCTGTCTGGTTAATTCCGATAACGAACGAGATCCCGGCCATTTAACTAGCTTTCAGTACTTTAGTACTGTTGTGCTTCTTAGAGGGACCATGTGGAAATAATACTACAAGGAAGTGGGGCTATAACAGGTCTGTGATGCCCTTAGATGTCCTGGGCCGCACGCGCGCTACACTGGGTGCTTCATAATGATACAAGCCTTGTCCGAAATGGTCTAGGTAATCACTGAAACGCATGCCATACTTGGAATTGATTATTGCAATTATTAATCGTGAACGAGGAATTCCTAGTAAGCGCCAGTCATCAGCTGGCGTTGATTACGTCCCTGCCCTTTGTACACACCGCCCGTCGCTACTACTGATTGGATGTTTAAGCGAGACCTTCGGACTCCTGTGATGGGATTTCGGTCACTATCACGGGAAGAAGTAGATCTAGCTTATGTGTCTAGAGGAAGTAAAAGTCGTAACAN
>AY078373_Praeconvoluta_tigrina
GGGTGATCCTGCCAGTATTAAATGCTTGTCTCAAAGATAAGCCATGCATGTGTGAGTTCAGCATTTATAATAGTGAAACCGCGAACGGCTCATTAAATCAGTTTTGGTTTATTAGGTATTCAAATTACATGGATAACTGCGGTAACTCTTGGAGCTAATACTTGCATTACCCGTTTCTGATAAAGCATTCGGGAGCATTTATTAAATTCAAGACTACAACGTTTTTTTTAAAGCGTTATTTGGTGAACTCTGGATAACTGCGTAACTCCAGTTGCCTTGAGCAGGGAGTGTATCTTTCAAGTGTCTGCCCTATCAACTTTGGACGGTAGTGTATCGGACTACCGTGGTTGTCACGGGTAACGGAGAATCAGGGTTCGATTCCGGAGAGGGAGCCTTAAAGACGGCTACCACATCTAAGGAAGGCAGCAGGCGCGCAAATTACCCAATGCCAGATCGGCGAGGTAGTGACGAAAAATAACAATATGATGCCTTTTGGTATTGTGATTGGAATGGAAGGGAAGTAAAATATCCCTTGAGGAACAAGTGGAGGGCAAGTCTGGTGCCAGCAGCCGCGGTAATACCAGCATCCACAAGCATATACAAAAGTTGCTGCGTTTAAAAAGCTCGTAGTTGGATCTGTTACGTGGGCCCTACTAAAATCGTGATGCTTTTGCACCGATGGGGTCCATGTACCTGGCCACGAGGACTCTTGCGCTTAATTGTGTCTGAGAGTTCTAGGTGGAAGTTTTACTTTGAATAAATTAGAGTGTTCAAAGCAGCCTTTGGGTTTGGATATCAGAGCATGGAATAATGGAACAGGGCTGTGTCCCAAGTATGTTGGTCATTGGCGATACGGTAATGATTAAAAGGGACAAGCGGGGGCATTCGTATTGCTACGTTAGAGGTGAAATTCTTGGATCGTAGCAAGACGGACTACTGAATGTTTTTATTAATCAAGACCGAAAGTTAGAGTATTGAAGAGGATTAGATACCCTCGTAATTCTAACCATAAACGATACTAACTTGCGATCCGCTAGAGTCCTCAACGACCTGGCGGGAAGCTACTCGGGAAACCAAAGTGAATTTGTTCCGGGGGAAGTATGGTTGCAAAATCGAAACTTAAAGGAATTGACGGAAGGGCACCACCAGGAGTGGAGCCTGCGGCTTAATTTGACTCAACACGGGAAAACTCACCAGGTCCAGACATGGTTAGGATTGACAGACTGAATCTCTTTCGTGATTCTATGGGTGGTGGTGCATGGCCGTTCTTAGTTAGTGGAGTGATCTGTCTGGTTAATTCCGATAACGAACGAGATCCCGGCCATTTAACTAGCTTTCAGTACTTTGGTACTGTTGTGCTTCTTAGAGGGACCATGTGGAATTAATACTACAAGGAAGTGGGGCTATAACAGGTCTGTGATGCCCTTAGATGTCCTGGGCCGCACGCGCGCTACACTGGGTGCGTCATAATGATTACAAGCCTTGTCCGAAATGGTCTAGGTAATCACTGAAACGCATGCCATACTTGGAATTGATTATTGCAATTATTAATCGTGAACGAGGAATTCCTAGTAAGCGCCAGTCATCAGCTGGCGTTGATTACGTCCCTGCCCTTTGTACACACCGCCCGTCGCTACTACTGATTGGATGTTTAAGCGAGACCTTCGGATTTCTGGCACGTGATTTCGGTTGTCGTGCTAAGAATGAAGTAGATCAAGCTTATGTGTCTAGAAGAAGTAAAAGTCGTACAAN
>AY078374_Praeconvoluta_tornuva
TCATATGCTTGTCTCAAAGATTAAGCCTGCATGTGTGAGTTTAGCATTATAATAGTGAAACCGCGAACGGCTCATTAAATCAGTTTTGGTTTATTAGGTATTCAAATTACATGGATAACTGCGGTAACTCTGGAGCTAATACTTGCATTACCCGCGGTCTGATAAAGCATCCGGGAGCATTTATTAAATTCAAGACTACATCTTCGGGAAACTGGGGATATTTGGTGAACTCTGGATAACTGCTTAACTCCAGTTGCCTTGAGCAGGGAGTGTATCTTTCAAGTGTCTGCCCTATCAACTTTGGACGGTAGTGTATCGGACTACCGTGGTTGTCACGGGTAACGGAGAATCAGGGTTCGATTCCGGAGAGGGAGCCTTAAAGACGGCTACCACATCTAAGGAAGGCAGCAGGCGCGCAAATTACCCAATGCCAGATCGGCGAGGTAGTGACGAAAAATAACAATATGATGCCTTTTGGTATTGTGATTGGAATGGAAGGGAAGTAAAATATCCCTTGAGGAACAAGTGGAGGGCAAGCCTTGTGCCAGCAGCCGCGGTAATACCAGCATCCACAAGCATATACAAAAGTTGCTGCGTTTAAAAAGCTCGTAGTTGGATCTGTTACGCGGGCCCTACTAAAATTGTGTTGCTTTCGCACCAATGGGGTCCGTGTACCTGGCCGCTGAGGACTCTTGCGCTTAATTGTGTCGAGAGTTCTAGGTGGAAGTTTTACTTTGAATAAATTAGAGTGTTCAAAGCAGCCTTTGGGTTTGGATATCAGAGCATGGAATAATGGAACAGGGCTGTGTCCCAAGTATGTTGGTCATTGGCGATACGGTAATGATTAAACGGAACAAGCGGGGGCATTCGGTATTGCTACGTTAGAGGTAAATTCTTGGATCGTAGCAAGACGGACTACTTGTTTTTATTAATCAAGAACGAAAGTTAGAGTATTGAAGAGGATTAGATACCCTCGTAATTCTAACCATAAACGATACTAACTTGCGATCCGCTAGAGTCCTCAACGACCTGGCGGGAAGCTACTCGGGAAACCAAAGTGAATTTGTTCCGGGGGAAGTATGGTTGCAAAATCGAAACTTAAAGGAATTGACGGAAGGGCACCACCAGGAGTGGAGCCTGCGGCTTAATTTGACTCAACACGGGAAAACTCACCAGGTCCAGACATGGTTAGGATTGACAGACTGAATCTCTTTCGTGATTCTATGGGTGGTGGTGCATGGCCGTTCTTAGTTAGTGGAGTGATCTGTCTGGTTAATTCCGATAACGAACGAGATCCCGGCCATTTAACTAGCTTCCAGTACTTTAGTACTGTTGTGCTTCTTAGAGGGACCATGTGGAATTAATACTACAAGGAAGTGGGGCTATAACAGGTCTGTGATGCCCTTAGATGTCCTGGGCCGCACGCGCGCTACACTGGGTGCTTCATAATGATTACAAGCCTTGTCCGAAATGGTCTAGGTAATCACCGAAACGCATGCCATACTTGGAATTGATTATTGCAATTATTAATCGTGAACGAGGAATTCCTAGTAAGCGCCAGTCATCAGCTGGCGTTGATTACGTCCCTGCCCTTTGTACACACCGCCCGTCGCTACTACTGATTGGATGTTTAAGCGAGACCTTCGGACTTCTGGCACGTGATTTCGGTTGTCGTGCTAAGAAAGAAGTAGATCTAGCTTATGGTCTAGAGGAAGTAAAAGTCGTAACAAN
>AY078375_Pseudaphanostoma_smithrii
TCATATGCTTGTCTCAAAGATTAAGCCTGCATGTCTAAGTTCAGCTTTTTGAACAGTGAAACCGCGAACGGCTCATTAAATCAGTCTTGGTTTATTTGATAGTAAACCGTACTTGGATAACTGCGGTAACTCTGGAGCTAATACTTGCTATTAAACCCTGGACTGAGTACAGCAGGGGAGCTTTTATTAGATTCAAGACTACGACTCCCCGATAAAGGGTGTTACTTGGTGAACTCTGGATAACTGCAGGACCCCAGATGCCTTGAGCAGGGGGTGTATCTTTCAAGTGTCTGCCCTATCAACTTTGGACGGTAGTGTATCGGACTACCGTGGTTGTAACGGGTAACGGGGAATCAGGGTTCGATTCCGGAGAGGGAGCCTGAGAGACGGCTACCACATCTAAGGAAGGCAGCAGGCGCGCAAATTACCCAATCCCAGAACGGGGAGGTAGTGACCAAAAATAACAATATGATGCCTTACGGTATTGTGATTGGAATGGAAGGGATGTAAAATCTCCCTTGAGGATCTAGTGGAGGGCAAGTCTGGTGCCAGCAGCCGCGGTAATACCAGCATCCACAAGCATATACAAAAGTTGCTGCGTTTAAAAAGCTCGTAGTTGGATCTGCTAATTGAGTCTCGTTCACCCAAGGTATCCTTAACTGGTGCTTGGGGAGACTTGGTTACCTTGCTGTCGAGAGTGCTTGCGCTTAATTGTGTTGAGTACTCGAGACAGAGGTTTTACTTTGAATAAATTAGAGTGTTCAAAGCAGCCTTTGGGCTTGGATATCAGAGCATGGAATAATGGAAAAGGACTGTGTCCCAATCATGTTGGTCTGTGGAGATACGGTAATGATTAACAGGGACAGGCGGGGGCATTCGTATTGCTACGTTAGAGGTAAATTCTTGGATCGTAGCAAGACGGACTACTTGTTTTATTAATAAAGAACGAAAGTTAGAGTATTGAAGAGGATTAGATACCCTCGTAATTCTAACCATAAACGATACATACTTGCGATCCGCCAGAGTCCTCAACGACCTGGCGGGAAGCTACCCGGGAAACCAAAGTGCATTTGTTCCGGGGGAAGTATGGTTGCAAAATCGAAACTTAAAGGAATTGACGGAAGGGCACCACCAGGAGTGGAGCCTGCGGCTTAATTTGACTCAACACGGGAAAACTCACCAGGTCCAGACATAGTTAGGATTGACAGACTGAATCTCTTTTATGATTCTATGGGTGGTGGTGCATGGCCGTTCTTAGTTAGTGGAGTGATCTGTCTGGTTAATTCCGATAACGAACGAGATCCCGGCCATTTAACTAGCTTCGTTCACTTTATGTGTTCGTGTGCTTCTTAGAGGAACCATGTGGAAACAATACCACAAGGAAGTGGGGCTATAACAGGTCTGTGATGCCCTTAGATGTCCTGGGCCGCACGCGCGCTACACTGGGTACCTCAGCATGATTGTTAACCTGGTCCGCCATGGTCTAGGTAATCACTGAATGGTACGCCATACTTGGGATAGATTATTGCAATTATTAATCTTAAACGAGGAATTCCTAGTAAGCGCCAGTCATCAGCTGGCGTTGATTACGTCCCTGCCCTTTGTACACACCGCCCGTCGCTACTACTGATTGGACGTTTAAGCGAGACCTTCGGACTCCTAGCGCATGATCTTCGGTGAAAGCGCTGTGGGGGAAGTAGATCTAGCTTTGGTGTCTAGAGGAAGTAAAAGTCGTANCAN
>AY078376_Pseudmecynostomum_phoca
CCATATGCTTGTCTCAAAGACTAAGCCTGCATGTCCAGTTCAACGTCAATGTAACACGTGAAACCGCGAATGGCTCATTAAATCAGTTTTGGTTCATTTGTTTGTTCTGCAGTATATGAATAACTGCGGTAACCCTGCAGCTAATGCATGCCTAGTGCTTTCTTCGGAGAGAACTTTTACTTGCAAAACCAGTGCCTACGGTTTGCCGTCTGACAACCAGTTGAAAACTCAAGTAACTGAAGGATCCTCATACGCATCATCTTTATGCGGAGGACGAAGCATTCGAATATCTGCCCTATCAACTTCTGACGGTAGTGTAACGGACTACCGTGGTTGTGACGGGTGACGGGGAATCAGGGTTCGATTCCGGAGAGGGAGCCTGAGAAACGGCTACCACTTTTAAGAAAGGCAGCAGGCACGCAAATTACCCAATGTCGGAACGACGAGGTAGTGACGAAAAATAACGATATGAGCCCATTGGGTTTGTAATCGGAATGGAAGAGATTTAACAAATCTCTTGAGGAACTAGTAGAGGGCAAGTCTGGTGCCAGCAGCCGCGGTAATACCAGCCTCTACAAGCATATGCAAAAGTTGCTGCGTTTGAAAAGCTCATAGTTGGATCCGTTGGGAGTTCGAGTTCTCGCACAGGACTTACGTGGCGATGTGCTCCTTGAACTGTCAGTCTTGCTGTTAAGAGTTTTTGCACTTAATTGTGTCGAATTCTCAAGACAGAATATTTACCTTGAGTAAATTAGAGTGCTCAAAGCATGCCAGGAATGAATAATAAAGCATGGAATAATGGAGGAGGCCTGCACACTTGATAGCGTTGGTCGCGGGTGTTGCAGTAATGATTGAAAGGAACAGTCGGGGGCATTTGTATTGCTACGTTAGAGGTGAAATTCTTGGATCGTGGCAAGACAAACTACTAATGTTTTCATTAATCAAGAACGAAAGTCAGAGCATTGAAGAGGATTAGATACCCTCGTAATTCTGACCATAAACGATACCAACTTACGATTTGTCAAAGTCCTACCCTGACTTGGCAAGGAGTTAACCGGGAAACCAAAGTCTTTTGGTTCCGGGGGAAGTATGGTTGCAAAATCGAAACTTAAAGGAATTGACGGAAGGGCACCACCAGGAGTGGAGCCTGCGGCTTAATTTGACTCAACACGGGAAAACTCACCAGGTCCAGACATCGAAAGGATTGACAGATTGAATATCTTTCATGATTCAATGGGTGGTGGTGCATGGCCGTTCTTAGTTAGTGGAGTGATCTGTCTGGTTAATTCCGATAACGAACGAGATCCTAGCCATTTAAATAGAAGTAGTAACTTCGGTTGCTATGAACTTCTTAGAGGAACTATGCGGGATATAATACCGCAAGGAAGTGGGGCTATAACAGGTCTGTGATGCCCTTAGATGTCCTGGGCTGCACGCGCGCTACACTAGATGCTTAAGAATGAAGTGTTATGCCTGGTCCGAGATGGTCCGGGTAACCACTAAAAAGCATCGTGATATGATTGGAATAGACTCTTTCAACTAGTAGTGTTGAACGAGGAATTCCCAGTAATTTGATGTCAACAACATCATGTTACTACGTCCCTGCCCTTTGTACACACCCGCCCGTCGCCTACTACGTGATTGGATGATTAAGCAAGAACGTCTGAAGCGTGCTGTTCGGGCTNCGGCCATCGATTGGAGGGAAGAACATGAGCTTTTGTCTAGAGGAAGTAAAGTNGTAACAN
>AY078377_Otocelis_sandara
CCATATGCTTGTCTCAAAGACTAAGCCTGCATGTCTAAGTTCAGCTTGAGAATTCGGGAAACCGCGAATGGGTTATTAAATCAATCATTGGTCATTTGCTTTTGACTAATTTACATGAATAACCGCGGTAACCCTGCAGCTAATGCATGGAATTGATCCTTAAACTCTGTGATGGATCGCTTTAACTAGACAACCAACAGTTTGAACATATGCTCTATCGCGAAGGGATTAACTCTGAGTTACTGAATGACCCCAACGCTTAATTGCACGGGGCGAAGCATTCGAATGTCTGACCTATCAACTTCTGACGGCGTGTAACGGACTACCGGGGTTGTCACGGGTCACGGGGAATCAGGGTTCGATTCCGGAGAGGGAGCCTGAGAAACGGCTACCACATCTAAGGAAGGCAGCACGCGCGCAAATTACCCAATCCCGGCACGGGGAGGTAGTGACGAAAAGTCACGATATCAGGCCTTCGGGCTTTGTGATTGGAATGGAGTAGGCTTTACACACCTGCTGAGGAGCTAGTGGAGGGCAAGTCTGGTGCCAGCAGCCGCGGTAATACCAGCATCCACAAGCATATGCAAAAGTTGCTGCGTTTAAAAAGCTCGTAGTTGGATCTGTTAATTGAGTGGCGTTAACCTTAGTGGACTATGTTCGCCTAGGGCTGCTCGATTTTCCGGCCGTCGAGATCGCTTGCGCTTAACCGTGTCGAGTGATCAAGACGGAATATTTACTTTGAGTAAATTAGAGTGTTCAAAGCATCCTTTGGGATTGCATAGTAAAGCATGAAATGATGGAGAAAGCACCTAACCTTTGGTTTGGCTTGCAAAGGTGCGGTAATGATTAAAAGGAACAGTCGGGGGCATTCGTATTGCTACGTTAGAGGTAAAATCTTGGATCGATGTTTNCATTAATCAAGAACGAGAGTTAGAGTATTGAAGAGGATTAGATACCCTCGTAATTCTAACCATAAACGATACCAACTTACGATCTGGCGAAGTCCTATATGACATGTCAGGGAGTTAACCGGAAAACCAAAGTTTATTGGCTCCGGGGGAAGTATGGTTGCAAAATCGAAACTTAAAGGAATTGACGGAAGGGCACCACCAGGAGTGGAGCCTGCGGCTTAATTTGACTCAACACGGGAAACCTCACCAGGTCCAGACATAGCAAGGATTGACAGACTGAATCTTTTTCATGATTCCATGGGTGGTGGTGCATGGCCGTTCTTAGTTAGTGGAGTGATCTGTCTGGTTAATTCCGATAACGAACGAGATCCCGGCCGATTTAAATAGTATAGTGAACGTTACGTTTGCTACTACTTCTTAGAGGAACTATGTGGAATCAAGCTACCACAGGGAAGTGGGGCTATAACAGGTCTGTGATGCCCTTAGATGTCCTGGGCCGCACGCGCGCTACACTGACTACTACTGATTGAGTGTCTTTTACCTGGTCCGTAATGGTCTGGGTAATCACCTCAAAGTATGTACCTCTCCATACTGGGGATGAATTGTTGTAATTATCAATTCTGAACGAGGAATTCCTAGTAAATGCTTGTCATCAGCAAGCGTTGATTACGTCCCTGCCCTTTGTACACACCGCCCGTCGCTACTACTGATTGGATGTTTAAGCAAGAACTTTTGAGACTGGCAGCGTTGGCTTCGGCACATGCAGTCGGTCGAAGAAGATCAAGCTTATGTGTCTAGAGGAAGTAAAAGTCGTAACAAGG
>AY078378_Philocelis_brueggemanni
CATATGCTTGTCTCAAAGACTAAGCCTGCATGTACAAGTTAAGCCAGATAATAGTGAAACCGCGAATGGCTCATTAAATCAGATATAATCTCAACAATTGTCAGAGTATACAAGGATAACTGCGGTAACCCTGCAGCTAATACTTGGGGATATCATTTCGGGCTCCATGCTTCGGCGGGATGACCTGATTTAACTTATATTAGAGGTCCCATGACGGTAGTACGGCGTTCGCCGGCTCTCCGCGTGTAGATTTCTGAATATCTGAAGGATCGGAATACATGTTCCGACGAATTGTTTGAGTATCTGACCTATCACCTATGGTCGGTAGTGTAACGGACTACCGAGGGTGTAACGGGTAACGGGGAATCAGGGTTCGATTCCGGAGAGGGAGCCTGAGAAACGGCTACCACATCCACGGAAGGCAGCAGGCGCGCAAATTACCCAATGTCGGTACGACGAGGTAGTGACGAGAAATTACAATATGAGCCCTATATGGGTTTGTGATTGGAATGAGAGAAATTTAACTACTTTCATCGAAAGCAAGTGGAGGGCAAGTCTGGTGCCAGCAGCCGCGGTAATACCAGCTCCACAAGCGTACGCAAAAGTTGCTGCGTTTAAAAAGCTCGTAGTTGGATCTGTTTCGGATGTGGCGTTAAACGGTTGCACTCCTTGTGGGTGGCCGGTTGCATCCCGATCTTCCCGTAAATGGTAGTTACACTTAATTGTGCTGATTATTATGAGCGATTTATTTCAATCTGAATAAATCAGAGTGTTCAAAGCGACCTTTGGGATTGAATGATAAAGCATGTGATAAAGGAGGAAGACCCGTGACAATATGCGTTATATGTGGTTTGCATGTCATGGTAATGATTAAAAGGAACAGTCGGGGGCATTTGTATTGCTACGTTAGAGGTAAATTCTTGGATCGTGGCAAGACAAACTATTTTCATTAATCAAGAACGAAAGTTAGAGTATTGAAGAGGATTAGATACCCTCGTAATTCTAACCATAAACGATACCTACTTACGATTTGTCAAAGTTCTCTTTTGCAGACTTGACAAGGAGTTACCCGGGAAACCAAAGTTAATTGGCTACGGGGGAAGTATGGTTGCAAAATCGAAACTTAAAGGAATTGACGGAAGGGCACCACCAGGAGTGGAGCCTGCGGCTTAATTTGACTCAACACGGGGAAACTCACCAGGTCCAGACATAATAAGGATTGACAGACTAATGATCTTTCATGATTCTATGGGTGGTGGTGCATGGCCGTTCTTAGTTAGTGGAGTGATCTGTCTGGTTAATTCCGATAACGAACGAGATCCAAACCATCTAACTAGTGCAACCAACTTATTAATGTTGGTAAATGTGCTTCTTAGAGGGACTACCTGAAATATAATATCAGGGGGAAGTTGGGCTATAACAGGTCTGTGATGCCCTTAGATGTCCTGGGCTGCACGCGCGCTACACTGAATGTGACAGAGTGAAGCTAGAACCTTGTGCGAAATGCACTGGGTAAACACTAAACGCACTTCGTGCTTGGGATAGATTGTTGTAATTAGTGGTCTTGAACGAGGAATTCCTAGTAAGTATTGGTCAACAACCAGTACTGATTACGTCCCTGCCCTTTGTACACACCGCCCGTCGCTACTACTGATTGGATGTTCAAGNGAGGTCCNTGAACTGCTAACATCGAGTCGCAAGACTATGTTTCGTTCGAAAGAAGAGGATCGAGCTGGATATCTANAGGAAGTAAAAGTCGAC
>AY078379_Paratomella_unichaeta
CAGAGCATATGCTTGTCAAAGATTAAGCCCATGCATGTCTATGTTCAGTATAGAACAGCGAAACCGCGAATGGCTCATTAAATCAGTCTTGGTTTATTCGATACAAACCTTACTTGGATAACTGTGGTAACCTAGAGCTAATACATGCCATAAGGGTGCTTTGCCACCTGGCTTTTATTAGATACAATCGAAGCGGCCTAGCCGTATACGGTTGACTCCAAATAACTGCATGACCGCGAAGGCCTTGTGCCAGCGGCGAATCGTTCAAGTGTCTGCCCTATCAACTTTGGACGGTAATGTACCGGACTACCGTGGTTGTAACGGGTAACGGGGAATCAGGGTTCGATTCCGGAGAGGGAGCCTGAGAAACGGCTACCACATCTAAGGAAGGCAGCAGGCGCGCAAATTACCCAATCCCCGATCGGGGAGGTAGTGACGAAAAATAACAATTCGGGGCTACGGTTCCGTAATTGGAATGGGCACAACATAAATCATTGTGCGAGTAACAAGTTGTGGGCAAGTCTGGTGCCAGCAGCCGCGGTAATTCCAGCGCAACTAGCGTATGTGCGTGTTGCGGTTAAAAAGCTCGTAGTTGGATCTGGGTGCAAGTTCTGTTAATTAATTTTAGTTGACGGAATCCTTGTTCTCTTCTCTGCACTACGTCGGTACCCTTTACCAGGTGTCGGCGTCAGTGTAGGCCATTTTACTTTGAAAAAATTAGAGTGTTTAAAGCGGGCGCAAGCCTGAATAACTGAGCATGGGATAATAGAATAAGACCCGATCGCTTGTTCTTTGGTTCTTCGATCGGTAATGATTAATAGGGACAAGCGGGGGCATTTGTATTGCGACGTTAGAGGTGAAATTCTTGGATCGTCGCAAGACAAACTACAAAAGCTTTTCCCATAAATGTTTTCTTTATCAGAACGAAAGTTAGAGGATTGAAGAGGATCAGATACCCTCGTAGTTCTAACCATAAACGATGCCAACTTGCGATCCGCCCGAAGTTTAAACATGACTTGGCGGGCAGCTTCCGGTAAACCAAAGTTTGGTTCCGGGGGAAGTATGGTTGCAAAGCTGAAACTTAAAGGAATTGACGGAAGGGCACCACCAGGAGTGGAGCCTGCGGCTTAATTTGACTCAACACGGGAAAACTCACCAGGTCCAGACATTGTAAGGATTGACAGACTGAAGTTCTTTCTCGATTCTATGGATGGTGGTGCATGGCCGTTCTTAGTTGGTGGAGTGATTGGTCTGGTTAATTCCGATAACGAACGAGACCCCAACCTGCTAAATAGTAACACCCTACTCGTAGGGTGATATGCTTCTTAGAGGGACTAGTGGTTCTTTAACCCCGTGAAGGGGGGTCATAACAGGTCTGTGATGCCCTTAGATGTTCTGGGCTGCACGCGCGCTACACTGGTTGTCATAAAATGCTATACCTGCACGCTATGCGTGTGGGTAATCACCTAATGGCAACCGTGATTGGGATAGATTATTGCAACTATTGATCTTGAACGAGGAATTCCTAGTAAGCACGAGTCATTAGCTCGTGTTGATTACGTCCCTGCCCTTTGTACACACCGCCCGTCGCTACTACCGATTGGACGCTGAAGCGAGCTCTATGGAGGGTTCGAAACAACCACTTTGTGGATGTTAGAACACAAAATAGCTCAAGCTTCGACGTCTAGAGGAAGTAAAAGTCGTAACAGGTTCCCTCGGGNG
>AY078380_Myopea_sp
AAGCCATGCACGTATAAGTTCAGCTCCAAGGAATAGCGAAACCGCGAATGGGCTCAGTAAATCAGTCATGATTTATTTGATATTTCGTTTCTAATTGGATAACTGTGGTAACTCTAGAGTTAATACATGCCATGCCCCACGTCTCTTCGAAAGATTAGCCGGGGAGCTTTTATTAGTTCAAGTCCATTAGCCTTTTGTCGACCTAGACTCTTGTGCTGGCTTGGTGAACTCTAGTTAACTGCAGGATCGACAACCTATTAAACCAGCGTTGTCGACGTGTCATTCAAGTGTCTGCCCTATCAAGTTTTGATGGTAGTGTACCGGACTACCATGCTTATTACGGGTGACGGGGAATCAGGGTTCGATTCCGGAGAGGGAGCCTGAGAAACGGCTACCACATCTAAGGAAGGCAGCAGGCGCGCAAATTACCCAATCTCAGCACGAGGAGGTAGTGACGAAAAATAACAATACGGGGCCAATTGGTTCCGTCATTGGATTGAGCATAATTTAAATACTTATGCGATATCTAGTAGAGGGCAAGTCTGGTGCCAGCAGCCGCGGTAATTCCAGCTCTACAAGCGTATACTCACGATGCTGCGGTTAAAAAGCTCGTAGTTTGATCTGTAGCAGGGCCCCGGTGATACTTTTACAAGTGGTACCGGTGAATTATAGCACTGCTCCCCCTCCACTTGAGGGTATTTGCACTTCACTGTGTGAGTATCTGATAAGGAGTTACATACTTTGAAAAAATTAGAGTGTTCAAAGCAGGTATACGTGTATACTGAAGCATGGGATAGTAGAGTAGGGCCGCGCCCTAATTTTACTGGTCTCTGGTGTGCGGAAATGATTAAAAGGGACAGGCGGGGGCATTCGTATTGTCACGAGGTGAAATTCTTGGATCGTCGCAAGCGACTAAAATGTTTTCATTATCAAGAACGAAAGTTAGAGGATTGAAGAGGATCAGATACCCTCGTAGTTCTAACCATAAACTATGCCGACTTGCTGTCAGTCGATATTCTATAAGATACGGCTGGCGGCTACCGGGAAACCAAAGTGTTTGGGTTCCGGGGGAAGTATGGTTGCAAAACTGAAACTTAAAGGAATTGACGGAAGGGCACCACCAGGAGTGGAGCCTGCGGCTTAATTTGACTCAACACGGGAAAACTCACCAGGTCCAGACATAGTAAGGATTGACAGACTGAAGCTCTATCTTGATCCTATGGTTGGTGGTGCATGGCCGTTCTTAGTTGGTGGAGTGATTTGTCAGGTTAATTCTGATAACGAACGAGACCCCACCCTGCTAACTAGTGATGTTAACTATCGGTTAATTGACGCTTCTTAGAGGGACAGGGTTCTTTAAGGATCAGGAAGAGGGGTCATAACAGGTCTGTGATGCCCTTAGACGTCCTGGGCTGCACGCGCGCTACACTGGGTGCATCAACGTGTTTGATTGCCTAGTCCGAAAAGGTCCAGGCAATCATTAAATGCACCCGTGATTGGGATAGATTTTTGTTAGTATGANGTCTTGAACGAGGAATTCCTAGTAAGCGCAAGTCATTAGCTTGCGTTGATTACGTCCCTGCCCTTTGTACACACCGCCCGTCGCTACTACCGATTGGATGTTTAAGCAAGCAACTCTAAATCTGCCATGTTGCTGTCTCCGACAGTGGTGTGTTGGAAGAAATACCGCTAGCTTTGATATCTAGAGGAAGTAAAAAGTCGTAACAAGGATNNC
>FR837683_Childia_macroposthium
ATGCAAGTACAAGTTCAGCTTGAATTAAGTGAAACCGCGAATGGCTCATTAAATCAGTTTTGGTTCATTTGTATGTCCCATTTATATGAATAACTGCGGTAACCCTGCAGCTAATGCATGCTATTGCTCTTCTACGGAGAGAACTTTTACTAGCATAACTGGACCCATCTGCACGGCACAGGTGGTAAATGACGAATACTGAGTAACTGAAGGACCTTCATACGCTATATACAGCGGAAGGCGATGCATTCGAATATCTGCCCTATCAACTTCTGACGGTAGTGTAACGGACTACCGTGGTTGTGACGGGTGACGGGGAATCAGGGTTCGATTCCGGAGAGGGAGCCTGAGAAACGGCTACCACTTTCAAGAAAGGCAGCAGGCACGCAAATTACCCAATGTCGGGACGACGAGGTAGTGACGAAAAATAACGATATGAGCCCATTGGGTTTGTAATCGGAATGGAAGGGATTTAACAAATCCCTTGAGGATCTAGTAGAGGGCAAGTCTGGTGCCAGCAGCCGCGGTAATACCAGCCTCTACAAGCATATGCAAAAGTTGCTGCGTTTGAAAAGCTCATAGTTGGATCCGTAGTCTGTTCGACTTCTTTCACGCTACAGTCAGTGTACTGTCTGTGTGGACGTTGATCTGGACTGTCCCTTCGTTAAGGGTGTTTGCACTTAATTGTGTTGAACTCTCGGAACGGAGTATTTACCTTGAGTAAATTAGAGTGCTCAAAGCAAGCTTATGATTGAATAATAAAGCATGGAATAATGGAGGAGGCCTGCTCTCTATATAGCACCGGTTGCTGGAGTAGCAGTAATGGTTAAAAGGAACAGTCGGGGGTATTTGTATTGCTACGTTAGAGGTGAAATTCTTGGATCGTGGCAAGACAAACTAAAGCGAAGGCATTTACCAAGAATGTTTTCATTAATCAAGAACGAAAGTCAGAGCATTGAAGAGGCTTAGATACCCTCGTAATTCTGACCATAAACGATACCAACTTACGATTTGTCAAAGTCCTTTTCTGACTTGGCAAGGAGTTAACCGGGAAACCAAAGTTTTTTGGCTCCGGGGGAAGTATGGTTGCAAAATCGAAACTTAAAGGAATTGACGGAAGGGCACCACCAGGAGTGGAGCCTGCGGCTTAATTTGACTCAACACGGGAAAACTCACCAGGTCCAGACATCGAAAGGATTGACAGATTGAATATCTTTCATGATTCAATGGGTGGTGGTGCATGGCCGTTCTTAGTTAGTGGAGTGATCTGTCTGGTTAATTCCGGTAACGAACGAGATCCTAGCCATTTAAATAGAAGTAGTAACTTCGGTTGCTATAAACTTCTTAGAGGAACTATGCGGAATATAATACCGCAAGGAAGTGGGGCTATAACAGGTCTGTGATGCCCTTAGATGTCCTGGGCTGCACGCGCGCTACACTGAGTACAGATGTGTGATTGTGGAAACCTAGTCCGAAATGGTCCGGGTAACCACCAAAATGTACTGCTTATGATTGGGATAGACTATTGTAACTAGTAGTCTTGAACGAGGAATTCCTAGTAATTTCAAGTCAACAACTTGATGTGATTACGTCCCTGCCCTTTGTACACACCGCCCGTCGCTACTACTGATTGGATGATTAAGCAAGAACTTCTGAAACTTGCAGGTAAAGCTTCGTGCTGAACCAGTGAGCGGAAGAGAGTCGAGTTTTGTTGTCTA
>AY297952_Childia_brachyposthium
TGACGAATACTGAGTAACTGAAGGACCTCCATACGCTATATACAGCGGGAGGCGATGCATTCGAATATCTGCCCTATCAACTTCTGACGGTAGTGTAACGGACTACCGTGGTTGTGACGGNTGACGGGGAATCAGGGTTCGATTCCGGAGGAGGGAGCCTGAGAAACGGCTACCACTTTCAAGAAAGGCAGCAGGCACGCAAATTACCCAATGTCGGGACGACGAGGTAGTGACGAAAAATAACGATATGAGCCCATTGGGTTTGTAATCGGAATGGAAGGGATTTAACAAATCCCTTGAGGATCTAGTAGAGGGCAAGTCTGGTGCCAGCAGCCGCGGTAATACCAGCCTCTACAAGCATATGCAAAAGTTGCTGCGTTTGAAAAGCTCATAGTTGGATCCGTAGTCTGTTCGACTTCTTTCACACTACAGTCAGTGTATTGTCTGTGTGGACGTTGATCTGGACTGTCCCTTCGTTAAGGGTGTTTGCACTTAATTGTGTTGAACTCTCGGAACGGAGTATTTACCTTGAGTAAATTAGAGTGCTCAAAGCAAGCTTATGATTGAATAATAAAGCATGGAATAATGGAGGAGGCCTGCTCTCTATATAGCACCGGTTGCTGGAGTAGCAGTAATGGTTAAAAGGAACAGTCGGGGGTATTTGTATTGCTACGTTAGAGGTGAAATTCTTGGATCGTGGCAAGACAAACTAAAGCGAAGGCATTTACCAAGAATGTTTTCATTAATCAAGAACGAAAGTCAGAGCATTGAAGAGGCTTAGATACCCTCGTAATTCTGACCATAAACGATACCAACTTACGATTTGTCAAAGTCCTTTTCTGACTTGTCAAGGAGTTAACCGGGAAACCAAAGTTTTTTGGCTCCGGGGGAAGTATGGTTGCAAAATCGAAACTTAAAGGAATTGACGGAAGGGCACCACCAGGAGTGGAGCCTGCGNCTTAATTTGACTCAACACGGGAAAACTCACCAGGTCCAGACATCGAAAGGATTGACAGATTGAATATCTTTCATGATTCAATGGGTGGTGGTGCATGGCCGTTCTTAGTTAGTGGAGTGATCTGTCTGGTTAATTCCGGTAACGAACGAGATCCTAGCCATTTAAATAGAAGTAGTAACTTCGGTTGCTATAAACTTCTTAGAGGAACTATGCGGAATATAATACCGCAAGAAGTGGGGCTATAACAGGTCTGTGATGCCCTTAGATGTCCTGGGCTGCACGCGCGCTACACTGAGTACAGATGTGTGATTGTGGAAACCTAGTCCGAAATGGTCCGGGTAACCACCAAAATGTACTGCTTATGATTGGGATAGACTATTGTAACTAGTAGTCTTGAACGAGGAATTCCTAGTAATTTCAAGTCAACAACTTGATGTGATTACGTCCCTGCCCTTTGTACACACCGCCCGTCGCTACTACTGATTGGATGATTAAGCAAGAACTTCTGAAACTTGCAGGTAAAGCTTCGTGCTGAACCAGTGAGCGGAAGAGAGTCGAGTTTTGTTGTCTAGAGGAAGTAAAAGTCGTAACAAGGTTTCCGTNGTGAACCTGCAGATG
>FR837681_Childia_brachyposthium
ATGCAAGTACAAGTTCAGCTTGAAATTAAGTGAAACCGCGAATGGCTCATTAAATCAGTTTTGGTTCATTTGTATGTCCCATTTATATGAATAACTGCGGTAACCCTGCAGCTAATGCATGCTATTGCTCTTCTACGGAGAGAACTTTTACTAGCATAACTGGACCCATCTGCACGGCACAGGTGGTAAATGACGAATACTGAGTAACTGAAGGACCTTCATACGCTATATACAGCGGAAGGCGATGCATTCGAATATCTGCCCTATCAACTTCTGACGGTAGTGTAACGGACTACCGTGGTTGTGACGGGTGACGGGGAATCAGGGTTCGATTCCGGAGAGGGAGCCTGAGAAACGGCTACCACTTTCAAGAAAGGCAGCAGGCACGCAAATTACCCAATGTCGGGACGACGAGGTAGTGACGAAAAATAACGATATGAGCCCATTGGGTTTGTAATCGGAATGGAAGGGATTTAACAAATCCCTTGAGGATCTAGTAGAGGGCAAGTCTGGTGCCAGCAGCCGCGGTAATACCAGCCTCTACAAGCATATGCAAAAGTTGCTGCGTTTGAAAAGCTCATAGTTGGATCCGTAGTCTGTTCGACTTCTTTCACGCTACAGTCAGTGTACTGTCTGTGTGGACGTTGATCTGGACTGTCCCTTCGTTAAGGGTGTTTGCACTTCATTGTGTTGAACTCTCGGAACGGAGTATTTACCTTGAGTAAATTAGAGTGCTCAAAGCAAGCTTATGATTGAATAATAAAGCATGGAATAATGGAGGAGGCCTGCTCTCTATATAGCACCGGTTGCTGGAGTAGCAGTAATGGTTAAAAGGAACAGTCGGGGGTATTTGTATTGCTACGTTAGAGGTGAAATTCTTGGATCGTGGCAAGACAAACTAAAGCGAAGGCATTTACCAAGAATGTTTTCATTAATCAAGAACGAAAGTCAGAGCATTGAAGAGGCTTAGATACCCTCGTAATTCTGACCATAAACGATACCAACTTACGATTTGTCAAAGTCCTTTTCTGACTTGGCAAGGAGTTAACCGGGAAACCAAAGTTTTTTGGCTCCGGGGGAAGTATGGTTGCAAAATCGAAACTTAAAGGAATTGACGGAAGGGCACCACCAGGAGTGGAGCCTGCGGCTTAATTTGACTCAACACGGGAAAACTCACCAGGTCCAGACATCGAAAGGATTGACAGATTGAATATCTTTCATGATTCAATGGGTGGTGGTGCATGGCCGTTCTTAGTTAGTGGAGTGATCTGTCTGGTTAATTCCGGTAACGAACGAGATCCTAGCCATTTAAATAGAAGTAGTAACTTCGGTTGCTATAAACTTCTTAGAGGAACTATGCGGAATATAATACCGCAAGGAAGTGGGGCTATAACAGGTCTGTGATGCCCTTAGATGTCCTGGGCTGCACGCGCGCTACACTGAGTACAGATGTGTGATTGTGGAAACCTAGTCCGAAATGGTCCGGGTAACCACCAAAATGTACTGCTTATGATTGGGATAGACTATTGTAACTAGTAGTCTTGAACGAGGAATTCCTAGTAATTTCAAGTCAACAACTTGATGTGATTACGTCCCTGCCCTTTGTACACACCGCCCGTCGCTACTACTGATTGGATGATTAAGCAAGAACTTCTGAAACTTGCAGGTAAAGCTTCGTGCTGAACCAGTGAGCGGAAGAGAGTCGAGTTTTGTTGTCTA
>AY297953_Paraphanostoma_submaculatum
ACACACCGCCCGTCGCTACTACTGATTGGATGATTAAGCAAGAACTTCTGAAACTTGCAGTTGACGCTTCGTGCTGAGGCAGTGAGCGGAAGAGAATCGAGCTTTGTTGTCTAGAGGAAGTAAAAGTCGTAACAAGGGNNNGGNGGGTTTTTCTAGCATAACTAGACCCATCAGCCCGGCACTGGTGGTAAATGATGAATACTGAGTAACTGAAGGACCTTCATACGCTAATATACAGCGGAAGGCGATACATTCGAATATCTGCCCTATCAACTGTGACGGTAGTGTAACGGACTACCGTGGTTGTGACGGGTGACGGGGAATCAGGGTTCGATTCCGGAGAGGGAGCCTGAGAAACGGCTACCACTTTCAAGAAAGGCAGCAGGCACGCAAATTACCCAATGTCGGAACGACGAGGTAGTGACGAAAAATAACGATATGAGCCCATTGGGTTTGTAATCGGAATGGAGGAGATTTACAAAATCTCTTGAGGATCTAGTAGAGGGCAAGTCTGGTGCCAGCAGCCGCGGTAACACCAGCCTCTACAAGCATATGCAAAAGTTGCTGCGTTTGAAAAGCTCATAGTTGGATCCGTAGTCTGTACGTGCTGAGTACGTGCCTGCCATCGAGCGGCCCCGTACATCTCGATACTGGACTGTCCCTTCGTTAAGGGTGTTTGCACTTCATTGTGTGAATGCTCGGAGCGGAGTATTTACCTTGAGTAAATTAGAGTGCTCAAAGCAAGCTTATGATTGAATAATAAAGCATGGAATAATGGAGGAGGCCTGCTCTCTATTATGGCGTCTGGTCGCTGGAGTAGCAGTAATGGTTAAAAGGAACAGTCGGGGGTATTTGTATTGCTACGTTAGAGGTGAAATTCTTGGATCGTGGCAAGACAAACTAACGCGAAGGCATTTACCAAGAATGTTTTCATTAATCAAGAACGAAAGTCAGAGCATTGAAGAGGATTAGATACCCTCGTAATTCTGACCATAAACGATACCAACTTACGATTTGTCAAAGTTCATTCCTGACTTGGCAAGGAGTTAACCGGGAAACCAAAGTTTTTTGGCTCCGGGGGAAGTATGGTTGCAAAATCGAAACTTAAAGGAATTGACGGAAGGGCACCACCAGGAGTGGAGCCTGCGGCTTAATTTGACTCAACACGGGAAAACTCACCAGGTCCAGACATCGAAAGGATTGACAGATTGAATATCTTTCATGATTCAATGGGTGGTGGTGCATGGCCGTTCTTAGTTAGTGGAGTGATCTGTCTGGTTAATTCCGATAACGAACGAGATCCTAGCCATTTAAATAGAAGTAGCAAAGTCGGTTGCTAGAGACTTCTTAGAGGAACTATGCGGAACATAATACCGCAAGGAAGTGGGGCTATAACAGGTCTGTGATGCCCTTAGATGTCCTGGGCTGCACGCGCGCTACACTGGATACAGAAGAATGATTTTGTGAACCTGGTCCGAAATGGTCTAGGTAATCACGAAAATGTATAGCCTATGATTGGGATAGACTCTTGTAACTAGTAGTCTTGAACGAGGAATTCCTAGTAATTTCAAGTCAACAACTTGATGTGATTACGTCCCTGCCCTTTGTACACACCGCCCGTCGCTACTACTGATTGGATGATTAAGCAAGAACTTCTGAAACTTGCAGTTGACGCTTCGTGCTGAGGCAGTGAGCGGAAGAGAATCGAGCTTTGTTGTCTAGAGGAAGTAAAAGTCGTAACAAGGGNNNGG
>FR837687_Childia_submaculatum
ATGTCCAAGTTCAACTAAATATAGTGAAACCGCGAATGGCTCATTAAATCAGTTATGGTTCATTTGTATGTTCGTACTAATATGAATAACTGCGGTAACCCTGCAGCTAATGCATGCTATTGCTTTCGAGAGAGAGAACTTTTACTAGCATAACTAGACCCATCAGCACGGCACTGGTGGTAAATGATGAATACTGAGTAACTGAAGGACCTTCATACGCTAATATACAGCGGAAGGCGATACATTCGAATATCTGCCCTATCAACTGTGACGGTAGTGTAACGGACTACCGTGGTTGTGACGGGTGACGGGGAATCAGGGTTCGATTCCGGAGAGGGAGCCTGAGAAACGGCTACCACTTTCAAGAAAGGCAGCAGGCACGCAAATTACCCAATGTCGGAACGACGAGGTAGTGACGAAAAATAACGATATGAGCCCATTGGGTTTGTAATCGGAATGGAGGAGATTTACAAAATCTCTTGAGGATCTAGTAGAGGGCAAGTCTGGTGCCAGCAGCCGCGGTAACACCAGCCTCTACAAGCATATGCAAAAGTTGCTGCGTTTGAAAAGCTCATAGTTGGATCCGTAGTCTGTACGTGCTGAGTACGTGCCTGCCATCGAGCGGCCCCGTACATCTCGATACTGGACTGTCCCTTCGTTAAGGGTGTTTGCACTTCATTGTGTGAATGCTCGGAGCGGAGTATTTACCTTGAGTAAATTAGAGTGCTCAAAGCAAGCTTATGATTGAATAATAAAGCATGGAATAATGGAGGAGGCCTGCTCTCTATTATGGCGTCTGGTCGCTGGAGTAGCAGTAATGGTTAAAAGGAACAGTCGGGGGTATTTGTATTGCTACGTTAGAGGTGAAATTCTTGGATCGTGGCAAGACAAACTAACGCGAAGGCATTTACCAAGAATGTTTTCATTAATCAAGAACGAAAGTCAGAGCATTGAAGAGGATTAGATACCCTCGTAATTCTGACCATAAACGATACCAACTTACGATTTGTCAAAGTTCATTCCTGACTTGGCAAGGAGTTAACCGGGAAACCAAAGTTTTTTGGCTCCGGGGGAAGTATGGTTGCAAAATCGAAACTTAAAGGAATTGACGGAAGGGCACCACCAGGAGTGGAGCCTGCGGCTTAATTTGACTCAACACGGGAAAACTCACCAGGTCCAGACATCGAAAGGATTGACAGATTGAATATCTTTCATGATTCAATGGGTGGTGGTGCATGGCCGTTCTTAGTTAGTGGAGTGATCTGTCTGGTTAATTCCGATAACGAACGAGATCCTAGCCATTTAAATAGAAGTAGCAAAGTCGGTTGCTAGAGACTTCTTAGAGGAACTATGCGGAACATAATACCGCAAGGAAGTGGGGCTATAACAGGTCTGTGATGCCCTTAGATGTCCTGGGCTGCACGCGCGCTACACTGGATACAGAAGAATGATTTTGTGAACCTGGTCCGAAATGGTCTAGGTAATCACGAAAATGTATAGCCTATGATTGGGATAGACTCTTGTAACTAGTAGTCTTGAACGAGGAATTCCTAGTAATTTCAAGTCAACAACTTGATGTGATTACGTCCCTGCCCTTTGTACACACCGCCCGTCGCTACTACTGATTGGATGATTAAGCAAGAACTTCTGAAACTT
>AY297955_Eumecynostomum_altitudi
GTGCTTTCTCAAAGATTAAGCCATGCATGTCNNAGTTCAACGATGGAAATCGTGAAACCGCGAATGGCTCATTAAATCAAGTTTTGGTTCATTTGTATGTCAATCACTATATGGACAACTGCGGTAACCCTGCAGCTAATACATGCTGAGCGCTAATTTCCGGATTAGAACTTTTACATGTTGAATTTATTCCAGGACTCGGCATTGTGCCTTGTATGCAGAATGAACTCCAGTAACTGAAGGACCCCAAAACGCCTAAGTGCTAGGGGCGATGCATTCGAATATCTGCCCTATCAACTACTGACGGTAGTGTAACGGACTACCGTGGTTGTGACGGGTAACGGGGAATCAGGGTTCGATTCCGGAGAGGGAGCCTGAGAAACGGCTACCACATCTAAGGACGGCAGCAGGCGCGCAAATTACCCAATCCCGGAACGGGGAGGTAGTGACGAAAAATAACAATATGAGCCCTTTCGGGTTTCTATTGTAATGGATGGAATTTAACACATTCCATGAGGATCTAGTAGAGGGCAAGTCTGGTNCCAGCAGCCGCGGTAATNCCAGCCTCTACAAGCATATGCAAATGTTGCTGCGTTTGAAAAGCTCATAGTTGGATCCGATGATGTCTTGGTGTCTATCAGGTTCAGTCCGGTTCGGCCGCTGGACCGAGACACACATCTGTTCTTCCGTTTAGAGTGTTTGCACTTAACTGTGTCGAATACTCGAGGCGGAAAATTTACCTTGAGTAAATTAGAGTGTTCAAGGCAACCCTCGGGTTTGTGAACAATAAAGCATGGAATAATGGAGAAGGACCCGCTCTCTTAATAGCTGGTAGCTGGAGATGCGGTAATGATTGAAAGGAACAGTCGGGGGCATTCGTATTGCTACGTTAGAGGTGAAATTCTTGGATCGTGGCAAGACGAACTACTGCGAAAGCATTTGCCAAGAATGTTTTTCATTAATCAAAGAACGAAAGTCAGAGCATTGAAGAGGATTAGATACCCTCGTAATTCTGACCATAAACGATACCGACTTACGATTTGTCAAAGTCCTGCATGACTTGTCAAGGAGTTAACCGGAAAACCAAAGTTTTTTGGTTCCGGGGGAAGTATGGTTGCAAAATCGAAACTTAAAGGAATTGACGGAAGGGCACCACCAGGGGTGGAGCCTGCGGCTTAATTTGACTCAACACGGGAAAACTCACCAGGTCCAGACATCGAAAGGATTGACAGATTGAATATCTTTCATGATTCAATGGGTGGTGGTGCATGGCCGTTCTTAGTTAGTGGAGTGATCTGTCTGGTTAATTCCGATAACGAACGAGATCCCGGCCATTTAAATAGAAGTAGCAACCGTGGTTGCTGAGTACTTCTTAAAGGAACTATGCGGAACGCATACCGCAAGGAAGTGGGGCTATAACAGGTCTGTGATGCCCTTAGATGTCCTGGACTGCACGCGCGCTACACTGAATGCTATAATGTGAGGATACCTTGTCCGAAATGGTCTGGGTAATCACATAAAAGCATGAGTCATTATGGGAATGGAGTATTGTAATTAGTACTCCTGAACGAGGAACCCCTCGTAAATGCAAGTCAACAACTTGTATTGATTACGTCCCTGCCCTTTGTACACACCGCCCGTCGCTACTACTGATCGGATGGTTAAGCAAGAACTTTTGAACCCTTGCTGTCTTCGGCTTCGGTCGATTCAGTGGGCCGGATAAAAGGATCGANCCTTATTTGTTCTAGGAGGGA
>AY297956_Paramecynostomum_diversicolor
ACAACANCCNNNNCGCATTAAATTGCGGGTGTGGTGATTCATTCGAATATCTGCCCTATCAACTTCTGACGGTAGTGTAACGGACTACCGTGGTNGTGACGGNTGACGGGGAATCAGGNNTCGATTCCNGAGAGGGAGCCTGAGAAACGGCTACCACTTTTATGAAAGGCAGCAGGCACGCNNATTACCCAATGTCGGAACGNNNAGGTAGTGACGAAAGGTAACAATATGAGCCNTTNGGNTTTGTAATTNGGANTGGAAGNNATGTAACGTATCTCTTGAGGAGCTAGTAGAGGGCAAGTCTGGTGCCAGCAGCCGCGGTAAGACCAGCCTCTACAAGCATATGCAAAAGTTGCTNNNNTNGNNAAGCNCANAGTTGGNATCTGTTCTTGGTGCAACTTCTTGGNANATCCCCGGATGAGCCCTCGTTGCATCGAGCGTCTTTCTGTTAAGAGTGTTNGCACTTAATTGTGTCGAACATTCGAGACAGGAAATATACCCTGAGTAAATTGGAGTGCTCAAAGCAATCATGAGTTTGAACAATAAAGCATGGAACAAAGGAGGACGACCCGCACACTGCGAANNTGGNTGAGCTGGTGATGCGGTAANGATTGAAAGGAACAGTCGGGGGCATTCGTNNTNCNANGNTAGAGGTNAAATTCTATGACCGTAGCAAGACGAACTACTGCGAAANNNTTTGCCAAGAATGTTTTCATTAATCAAGAACGAAAGTCAGAGTATCGAAGAGGATTAGATACCCTCGTAGTTCTGACCATAAACGATACCAACCTACGATTTGTCAAAGTCCAACCCTGACTTGACAAGGAGTTAACCGGGAAACCAAAGTCTATTGGCTCCGGGGGAAGTATGGTTGCAAAATCGAAACTTAAAGGAATTGACGGAAGGGCACCACCAGGAGTNGNGCNNNNGCTTAATTTGACTCAACACGGGAAANCTCACCAGGTCCAGACATCGAAAGGATTGACAGATTGAATATCTTTCATGATTCAATGAATGGTGGTGCATGGCCGTTCTTAGTTAGTGGAGTGATCTGTCTGGTTAATTCCGATAACGAACGAGATCCTAGCNNNTNAAATAGAAGTAGTAACTTCGGTTGCTATACACTTCTTAGAGGAACTATGCGGAATATAATACCGCAAGNAAGTGGGGCTATAACAGGTCTGTGATGCCCTTAGATGTCCTGGGCTGCACGCGCGCTACACTGGGTGCTGCAGAATGAGGTGTCATGCCTGGTCCGAAATGGTCCGGGTAACCACCAAAAAGCACAGCNNTATGATTGGAATTGACTATTGTAANNAATAGTCATGAACGANGANTTCCTCGTAATTTGATGTCAACAANNTCATGTGNTTACGTCCCTGCCNNTTGTACNNACCGCCCGTCGCNACTACTGATTGGATGATTAAGCANGAACTGCTGAAGCTCGCTACTGTGACTTCGTGTTTCTGGTAGTTCGTGGAAGCGGATCGAGCTTATTTGTCTAGAGGAAGTAAAAGTCGTAACAAGGTTTCCGTAGTGAACNTGCNTNNNGT
>FR837682_Childia_crassum
ATGGCTCATTAAATCAGTTTTGGTTCATTTGTATGTCCTACATATATGAATAACTGCGGTAACCCTGCAGCTAATGCATGCTATTGCTCTTCTACGGAGAGAACTTTTACTAGCATAACTGGACCCATCGGCACGGCATCGATGGTAAATGATGAATACTGAGTAACTGAAGGACCTTCATACGCTATATACAGCGGAAGGCGATGCATTCGAATATCTGCCCTATCAACTATGACGGTAGTGTAACGGACTACCGTGGTTGTGACGGGTGACGGGGAATCAGGGTTCGATTCCGGAGAGGGAGCCTGAGAAACGGCTACCACTTTCAAGAAAGGCAGCAGGCACGCAAATTACCCAATGTCGGGACGACGAGGTAGTGACGAAAAATAACGATATGAGCCCATCGGGTTTGTAATCGGAATGGAAGGGATTTAACAAATCCCTTGAGGATCTAGTAGAGGGCAAGTCTGGTGCCAGCAGCCGCGGTAACACCAGCCTCTACAAGCATATGCAAAAGTTGCTGCGTTTGAAAAGCTCATAGTTGGATCCGTAGTCTGTTCATCTTCTTTTACGGTCCAGTCAGTTGTACTGAGTTCGTAGACGTTGTTCTGGACTGTCCCTTCGTTAAGGGTGTTTGCACTTCATTGTGTCGAACTCTCGGAACGGAGTATTTACCTTGAGTAAATTAGAGTGCTCAAAGCAAGCTTATGATTGAATAATAAAGCATGGAATAATGGAGGAGGCCTGCTCTCTATATAGCACCAGTTGCTGGAGTGGCAGTAATGGTTAAAAGGAACAGTCGGGGGTATTTGTATTGCTACGTTAGAGGTGAAATTCTTGGATCGTGGCAAGACAAACTAACGCGAAGGCATTTACCAAGAATGTTTTCATTAATCAAGAACGAAAGTCAGAGCATTGAAGAGGATTAGATACCCTCGTAATTCTGACCATAAACGATACCAACTTACGATTTGTCAAAGTCCATTTCTGACTTGACAGGGAGTTAACCGGGAAACCAAAGTTTTTTGGCTCCGGGGGAAGTATGGTTGCAAAATCGAAACTTAAAGGAATTGACGGAAGGGCACCACCAGGAGTGGAGCCTGCGGCTTAATTTGACTCAACACGGGAAAACTCACCAGGTCCAGACATCGAAAGGATTGACAGATTGAATATCTTTCATGATTCAATGGGTGGTGGTGCATGGCCGTTCTTAGTTAGTGGAGTGATCTGTCTGGTTAATTCCGATAACGAACGAGATCCTAGCCATTTAAATAGAGGTAGTAACTTCGGTTGCTATAAACTTCTTAGAGGAACTATGCGGAACATAATACCGCAAGGAAGTGGGGCTATAACAGGTCTGTGATGCCCTTAGATGTCCTGGGCTGCACGCGCGCTACACTGAGTACAGAAGTGTGATTGTGGAAACCTAGTCCGAAATGGTCCGGGTAACCACCAAAATGTACTGATTATGATTGGGATAGACTCTTGTAACTAGTAGTCTTGAACGAGGAATTCCTAGTAATTTCAAGTCAACAACTTGATGTGATTACGTCCCTGCCCTTTGTACACACCGCCCGTCGCTACTACTGATTGGATGATTAAGCAAGAACTTCTGAAACTTGCAGCTGCGGCTTCGTGCTAAAGCAGTGAGCGGAAGAGGATCGAGTTTTGTTGTCTA
>AJ845243_Philocelis_karlingi
CAAAGATTAAGCCATGCATGTATGAGTGTGCCTATTTGATTATAAGAGAAACCGCGAATGGCTCATTAAATCAGTTATAATCTACTTGGTTGTTCAACAGTAGAGGGATAACTGCGGTAACACTGCAGCTAATACTTGCTAATTGCCCTTAGCCGACTTTGTCCGCTTCGGGAACTTTTATTAGAGGAACTTCATGTATATTAACTACGGTATCTGCGTGGCGAGCTCTGAATAACTGAAGCAGGCACCGTATCCGGCATGTACCGGGGCGCCGAATCCATATGAGTTTCTGACCTATCAACTTCTGACGGTAGTGTAACGGACTACCGTGGTTGTAACGGGTAACGGGGAATCAGGGTTCGATTCCGGAGAGGGAGCCTGAGAAACGGCTACCACATCTAAGGAAGGCAGCAGGCGCGAAAATTACCCAATCTCGGAATGAGGAGGTAGTGACGAAAAATAACAATATGAAACCTTACGGTTTTGTGATTGGAATGAGAGAAATTTAACATCTTTCATGAGGATCTAGTGGAGGGCAAGTCTGGTGCCAGCAGCCGCGGTAATACCAGCTCCACAAGCGTATGCAAAAGTTGCTGCGTTTAAAAAGCTCGTAGTTGGATCTGTTGGGGGTGCAGGGCACATACGCATGGCTTTAACTAGCCATGGCTGCATCCACTTCTTCCCGTCAAGGGTGTTTGCACTTAACTGTGTCGAATACTCAAGACGGAAAATAATTTGAATAAATTAGAGTGTNCAAAGCGACCTTTGGGAAAGCATAATAAAGCATGTGATAGAGGAGGAAGACCCACCTTCGTTCGCGGGGTTTGCGAGGGATGGTAATGATTGAAAGGAACAGGCGGGGGCATTTGTATTGCTACGTTAGAGGTGAAATTCTTGGATCGTGGCAAGACAAACTAAAGCGAAAGCATCTGCCAAGCATGTTTTCCATTAATCAAGAACGAAAGTTAGAGTATTGAAGAGGATTAGATACCCTCGTAATTCTAACCATAAACGATACCTACTTACGATTTGTCAAAGTCCTGTTCGACCTGACAAGGAGTTATCCGGGAAACCAAAGTTCATTGGCTCCGGGGGAAGTATGGTTGCAAAATCGAAACTTAAAGGAATTGACGGAAGGGCACCACCAGGAGTGGAGCCTGCGGCTTAATTTGACTCAACACGGGGAAACTCACCAGGTCCAGACATTGTAAGGATTGACAGATTGAATATCTTTCATGATTCCATGGGTGGTGGTGCATGGCCGTTCTTAGTTAGTGGAGTGATCTGTCTGGTTAATTCCGATAACGAACGAGATCCTGGCCATTTAAATAGAAGAGATGACTTTAAGTCGTCTACAAAACTTCTTAGAGGAACAATGTGGAATATACTACCACAGGGAAGTGGGGCTATAACAGGTCTGTGATGCCCTTAGATGTCCTGGGCTGCACGCGCGCTACACTGGATGCTACGGATTGATTGACAACCTTGTCCGAAATGGTCCGGGTAATCACCTAAAAGCATACCATAATTGGGATGGATTATTGTAACTAGTAGTCCTGAACGAGGAATTCCTAGTAAGTCCCAGTCAACAGCTGGTACTGATTACGTCCCTGCCCTTTGTACACACCGCCCGTCGCTACTACTGATTGGATGTTTAAGCAAGATTTTTGGACACTTACAGTCGTTGCTTCGGTCAATGTACCGTGGGGNAAGAGGATCGAGCTTATTTGTCTAGAGGAAGTAAAAGTCGTAACAAGG
>AJ845244_Mecynostomum_auritum
CAAAGATTAAGCCATGCATGTCCAAGTTCATTGTATATGTAACACGTGAAACCGCGAATGGCTCATTAAATCAGTTTTGGTTCATTTGTTTGTTCTGCAGTATATGAATAACTGCGGTAACCCTGCAGCTAATGCATGCCTAGTGCTTTCTTCGGAGAGAACTTTTACTTGCAATAACCAGTGCCTACGGTTTGCCGTCTGACAACCAGTTGAACACTCAAGTAACTGAAGGATCCTCATACACATCATCTATATGTGGAGGACGAAGCATTCGAATATCTGCCCTATCAACTTCTGACGGTAGTGTAACGGACTACCGTGGTTGTGACGGGTGACGGGGAATCAGGGTTCGATTCCGGAGAGGGAGCCTGAGAAACGGCTACCACTTTTAAGAAAGGCAGCAGGCACGCAAATTACCCAATGTCGGAACGACGAGGTAGTGACGAAAAATAACGATANGAGCCCATTGGGTTTGTAATNGGAATGGAAGAGATCTAACAAATCTCTTGAGGAACTAGTAGAGGGCAAGTCTGGTGCCAGCAGCCGCGGTAATNCCAGCCTCTACAAGCATATGCAAAAGTTGCTGCGTTTGAAAAGCTCATAGTTGGATCCGTTGGGAGTTCGGGTTCTCGTACAGGACTTACGTGGCGATGTACCCCCTGAACTGTCAGTCTTTCTGTTAAGAGTTTTTGCACTTCATTGTGTTGAATTCTCAAGACAGAATATTTACCTTGAGTAAATTAGAGTGCTCAAAGCATGCCAGGAATGAATAATAAAGCATGGAATAATGGAGGAGGCCTGCACACTAGATAGCGCTCGGTCGCTGGTGTTGCAGTAATGATTGAAAGGAACAGTCGGGGGCATTTGTATTGCTACGTTAGAGGTGAAATTCTTGGATCGTGGCAAGACAAACTACTGCGAAAGCATTTGCCAAGAATGTTTTCATTAATCAAGAACGAAAGTCAGAGCATTGAAGAGGATTAGATACCCTCGTAATTCTGACCATAAACGATACCAACTTACGATTTGTCAAAGTCCTACCCTGACTTGGCAAGGAGTTAACCGGGAAACCAAAGTCTTTTGGTTCCGGGGGAAGTATGGTTGCAAAATCGAAACTTAAAGGAATTGACGGAAGGGCACCACCAGGAGTGGAGCCTGCGGCTTAATTTGACTCAACACGGGAAAACTCACCAGGTCCAGACATCGAAAGGATTGACAGATTGAATATCTTTCATGATTCAATGGGTGGTGGTGCATGGCCGTTCTTAGTTAGTGGAGTGATCTGTCTGGTTAATTCCGATAACGAACGAGATCCTAGCCATTTAAATAGAAGTAGTAACTTCCGGTTGCTATGAACTTTCTTAGAGGAACTATGCGGAATATAATACCGCAAGGAAGTGGGGCTATAACAGGTCTGTGATGCCCTTAGATGTCCTGGGCTGCACGCGCGCTACACTAGATGCTAAAGAATGATGTGTTACCTGGTCCGAGATGGTCCGGGTAACCACGAAAAAGCATCGTGATATGATTGGAATAGACTCTTGTAACTAGTAGTCTTGAACGAGGAATTCCTAGTAATTTGATGTCAACAACATCATGTGATTACGTCCCTGCCCTTTGTACACACCGCCCGTCGCTACTACTGATTGGATGATTAAGCAAGTCCCTTCAAAGCTTGCTCTTCCGAGCTTCGGCTCTTGGAGTGAGTGGATGANAGGCAAGCTTATTTGTCTAGAGGAAGTAAAAGTCGTAACAAGG
>AJ875221_Waminoa_sp
CGTATTCCAAAAGATTAAGCCATGCATGTGCAAGTGTCTCTTGGATAAAAGTGAAACCGCGAAGAGCTCATTAAATCAGTTACAATCTACCTGTATATAGCCTTATATATGTATAACCACGGTAACACTGTGGCTAATACAAGCGTGAGTGAGGCACAGCGTTGATCGCGTTCTAAACTTTTAGCGACAAGGTCGTTAGAAAGAGTCTATTGTAGTCATCTCGCATAGTGTAGTTTGCTAACTGATAAAACCCAACAAATCCCAAGGGATGAGGGTATAACTAATGAGTTTCTGAGCCATCAACCTAAGATGGTGGGGTAACGGCCTACCATGGTTGTGACGGCTAACGGGGAATCTGGGTTCGATTCCGGAGAGGGGGCCTGAGAGATGGCCACCACATCCAAGGAAGGCAGCAGGCGCGAAAATTACCCACTTCCGGCGCGGAGAGGTAGTGACTAGTCATAACAAATATAGACCCTAGTGGTTTGTATTTGGACTGGTGAGATGTTATAAATATCTCAGTAATCTAGATCAGGGCAAGTCTGGTGCCAGCAGCCGCGGTAATACCAGCCTGATCAAGCGTATGCTTTAGTTGCTGCGTTTAAAAAGCTCATAGTTGGATCTTCGAGAGCGTGATCATCAAAGGGCGTAGTTCGGTTACGGTCGTTCTATTCCTGGTCACGGACTTTCAATATACTTGGAAGACAGTTTATTCTTAACTGAATAGACTGATCGAAAACAAGTGATAAACCTTGAAAAAATTAGAGTGCTCAAAGCAAGCTTTGGCCTTGAATTTTAAAGCATGGAATTGAGGAAGAGGACCATTATGGTCGTGAACCATTTTGGTAATGATTAAAAGGAACAGACGGGGGCATACGTATTGCTCGGGGAGGGGTGAAATCCGTAGATCCCAGCAAGACGACCTACTGCGAAAGCATTTGCCAAGAATGTTTTCATTAATCAAGAACGAAAGTTAGAGTATTAAAGAGGATTAGATACCCTCGTAATTCTAACCTTAAACGATACCATCTTAATCTTAGCCAATGTAATTTATTACTTGGTTAGGATTAAACCGGGAAACCAAAGCCATTTGGTTCCGGGGGGAGTATGGTTGCAAAATCGAAACTTAAAGGAATTGCGGAGGGGCACCACCAGGAGTGGAGCCTGCGGCTTAATTTGACTCAACACGGGGAAACCTACCAGGTCCAGACATCTTAAGGATTGACAGATAGAATCTCTTTCATGATTAGATGGGCGGTGGTGCATGGCCGTTCTTAGTTAGTGGAGTGATTCGTCTGGTTAATTCCGATAACTAACGAGTTCTCTTCCATCTAACTAGTAGATGACACTTATTGTGTTGTCAAGACTTCTTAGAGGAACTAAGTACAATTAAATAGTACTAGTGAAGTGAGATTATAACAGGTCTGTGATGCCCTTAGATGTCCTGGACCGCACGCGCGCTACAATGCTTGCTTTAATGTGTTGATAACTCTCTAAGCCGAGATGGTTTTGGGAAATCGTTAAAAGTATAAGGATGTTCTTAGTGGGGATCAACTATTGTAACTAGTAGTTGTGAACTCGGAATTCCTAGTACTTAGATTTCACCAGAATCTAGGGATTACGTCCCTGCCCTTTGTACACACCGCCCGTCGCTACTACTGATTGGTTGCTTAAGCGAGTAACTTGGAGGCTGCCAGCTGATCGCTTCGGTGGTCTCTGGTATGCTGAAGAGTGTCGAGCTTAAATGACTAGAGGAAGTAAAAGTCGTAACAAGG
>AM701817_Hofstenia_miamia
CAAGATTAAGCCATGCATGTCTAAGTTTTTTGAACAAATAACTTGAGAGACCGCGAATGGCTCATTAAATCAGTCATGATTTATTTGATATACTTTCTTACTTGGATAACTGTGGTAAATCTAGAGCTAATACATGCCTGAAAAATCCTTGTGATTTGCTTTTATTAGTTAAGCCTCACTGTGTCTCTGTGAAAGCAGGGACTTTAGGTGAACTCTGGATAACCGCAAGACCGCAATACCTCGTGTTAGCGGCGATTCATTCAAGTGTCTGCCCTATCAGCTTTGGATGGTAGTGTACCGGACTACCATGGCTTTAACGGGTGACGGGGAATCAGGGTTCGATTCCGGAGAGGCAGCCTGAGAAACGGCTACCACCTCTATGGAAGGCAGCAGGCGCGCAAATTACCCACTCTCAGAACGAGGAGGTAGTGACGAAAAATAACGGTACAGAGCCTTATGGGTTTTGTCACCGGAATGAGCACAATTTAAATCCTTTAGCGAGGATCTAGTATAGGGCAAGTCTGGTGCCAGCAGCCGCGGTAATTCCAGCTATACAAGCGTATGTGCATGCTGCTGCGGTTAAAAAGCTCGTAGTTGAAATTGTTAGGTGATCTTGTACACTATCACTTAGGCCGATGGGTCTAGATAAGTGCCTGGTCACCTCTCTCTCCTTTTTGGCAGATGTGCACTTAACTGGCGTAGATCTGTCTGAAATCGAGTTTTTACTTTGAAAAAATTAGAGTGTTCAAAGCAGGGATAACTATGAATAACTCAGCATGGGATAATCAAAGAGGACTGCATTCGTGCACTCTTTGAGGTCTTAATACGTTTTGCAGTAATGGTTAAAAGGGACAGTCGGGGGCATTCGTATTGTCACGTTAGAGGTGAAATTCTTGGATCGTGGCAAGACGGACTACTGCGAAAGCATTTGCCAAGAATGTTTTCATTAATCAAGAACGAAAGTTAGAGGATTGAAGAGGATCAGATACCCTCGTAGTTCTAACCATAAACGTTGCCAACTAGTGATCTGTCGATAGTCTTTTATGACGCGGCAGGAAACTTCCGGGAAACCAAAGTGTTTGGGTTCCGGGGGTAGTATGGTTGCAAAGCTGAAACTTAAAGGAATTGACGGAAGGGCACCACCAGGAGTGGAGCCTGCGGCTTAATTTGACTCAACACGGGGAAACTCACCAGGTCCAGACATAGTAAGGATTGACAGACTGAAGTTTTTTCTTGATCCTATGGTTGGTGGTGCATGGCCGTTCTTAGTTGGTGGAGCGATTTGTCTGGTTAATTCCGATAACGAACGAGACTCTATCTAGCTAAATAGAGAAGTTCACTTAGGTGAACTCGATGCTTCTTAGAAGGACAGGGTGTCTGAAAGCATCAGGAAGTAGGGTCATAACAGGTCTGTGATGCCCTTAGATGTTCTGGGCCGCACGCGCGCTACAATGGTGCTTGCAAATTGTGGATAACCTTGAGTGTTATGCTCTGGGTAATCATTAATGTGCATCATGTTTGGGCTAGTATATTGTAATGATATACTTAAACGAGGAATTCCTAGTAAGCGCAAGTCACCAGCTTGTGTTGATTACGTCCCTGCCCTTTGTACACACCGCCCGTCGCTACAACCGATTGGGTGTTGAAGTGAGCCATGCCGATAATATGTAGTTCAGCCTTTCTGGCTAAGCTATGTAGAAGAAGCATTGCAAGCTTTGATACTTAGAGGAAGTAAA
>AM701823_Oligofilomorpha_interstitiophilum
AGATTAAGCCATGCACGTATGAGTTCAGCTCGAGGAAAGCGAAACCGCGAATGGCTCAGTAAATCAGTCATGGTTTATTTGACAGTACGTTACTTGGATAACTGTGGTAACTCTAGAGCTAATACATGCTATGCCTCACGTGCTCTCGAAAGATTGACAGAGGAGCTTTTATTAGTTTCAAGTCCGTACCCTTTTGTCGACCTAGACTCTTGTGGTGGCTTGGTGAACTCTAGATAACTGCAGGACCAGTTTGCCTCTTTGAGCTACTGGCGTGTCATTCAAGTGTCTGCCCTATCAAGTTTGGACGGTAGGGTACCGGCCTACCGTGCTTACGACGGGTAACGGGGAATCAGGGTTCGATTCCGGAGAGGGAGCCTGAGAGACGGCTACCACATCTAAGGAAGGCAGCAGCCGCGCAAATTACCCAATCTCAGCACGAGGAGGTAGTGACGAAAAATAACAATACGGGGCCCAAGGGTCTCGTCATTGGATTGAGCATAATTTAAACACTTATGCGATATCTAGTAGAGGGCAAGTCTGGTGCCAGCAGCCGCGGTAATTCCAGCTCTACAAGCGTATACTCATGATGCTGCGGTTAAAAAGCTCGTAGTTGGATCTGAAGTAGGGGCCCTGTGCTCACCTTATGTGTGACATGGGGTTTTTTAGCCCTGCTCCCCCTCCGTTTGAAGACATTTGCACTTTACTGTGTGAACGTCCGATCTGGAGTTAGTACTTTGAAAAAATTAGAGTGTTCAAAGCAGGTATACGTGTATACTGAAGCATGGAATAGTAGAGTAGGGCCGCGCCCTCAAACTACTGGTCTCTTGGTGTGCGGAAATGATTAAAAGGGACAGGCGGGGGCATTCGTATTGTCACGTTAGAGGTGAAATTCTTGGATCGTGACAAGACGGACTACTGCGAAAGCATTTGCCAAGAATGTTTTCATTAATCAAGAACGAAAGTTAGAGGATTGAAGAGGATCAGATACCCTCGTAGTTCTAACCATAAACCTTGCCAACTTGCCTTCAGCCGATGTTGTTTTTGACACGGCTGGCGGCTACCGGGAAACCAAAGTGTTTGGGTTCCGGGGGAAGTATGGTTGCAAAACTGAAACTTAAAGGAATTGACGGAAGGGCACCACCAGGAGTGGAGCCTGCGGCTTAATTTGACTCAACACGGGAAAACTCACCAGGTCCAGACATAGTAAGGATTGACAGACTGAAGCTCTTTCTTGATTCTATGGTTGGTGGTGCATGGCCGTTCTTAGTTGGTGGAGCGATTTGTCAGGTTAATTCTGATAACGAACGAGACCCCAGCCTGCTAACTAGCGTGGATAACATCTGTTATCTAAAGCTTCTTAGAGGGACAGGGTTTTTTCAAGGATCAGGAAGAGGGGTCATAACAGGTCTGTGATGCCCTTAGACGTCCTGGGCTGCACGCGCGCTACACTGGGTGCTACAGCATGTCTGATTCACCTGGTCCGAAAAGGTCCGGGCAATCACCAATAGCACCCGTGCTTGGGATAGATTTTTGTTAGTATGAGTCTTGAACGAGGAATTCCTAGTAAGCGCAAGTCATTAGCTTGCGTTGATTACGTCCCTGCCCTTTGTACACACCGCCCGTCGCTACTACCGATTGGATGTTAAAGCGAACACCTCTGACTCTGGAGCACTGCTGTAAAAGTGGTGTGCTGGACGAAGTACCGTAAGCTTTGATATCTAGAGGAAGTAAAAGTCGTAACAAGG
>FR837744_Proporus_carolinensis
ATGCATGTCTAAGTTCAGCCTGCAAGAACAGTGAAACCGCGAACGGCTCATTAAATCAGTCATGGTTTATATGATATTTAACACTTACTTGGATAACTGCGGTAACTCTGGAGCTAATACATGCTATGTGCCTCTTCGTGAGGAGTGCTTTTATTAGAATCAAGACTATGCCTCCTTGTTTAAGGTGGATTTAGTTGAACTCTGGATAACTGCAGGATCGCAGAGGCCTTGTGCCGGCGACGTATCATTCAAGTGTCTGCCCTATCAACTTTGGACGGTAGTGTACCGGACTACCGTGGTTGTAACGGGTAACGGGGAATCAGGGTTCGATTCCGGAGAGGGAGCCTGAGAGACGGCTACCACATCTAAGGAAGGCAGCAGGCGCGTAAATTACCCAATCCCAGAACTGGGAGGTAGTGACGAAAAATAACAATATGAGGCCTTCGGGTCTTGTGATTGGAATGGACGGGATATAAAATCTCCCGTGAGGATCTAGTGGAGGGCAAGTCTGGTGCCAGCAGCCGCGGTAATACCAGCATCCACAAGCATATACAAAAGTTGCTGCGTTTAAAAAGCTCGTAGTTGGATCTGTTAGTTTAAGTCTCGTACACTCGATTAACCTTAACAGGTGTCGGGGAGACTTGGGCACCTTAGCTGTCGAGAGTGCTTGCGCTTAATTGTGTTGAGTACTCGAGACGGAAGTTTAACTTTGACTAAATTAGAGTGTTCAAAGCAGCCTTTGGGCTTGAATATTAGAGCATGGAATAATGGAAGAGGACCTGTGTCCCAATCATGTGGTCTATGGTGACACGGTAATGATTAACAGGGACAGTCGGGGGCATTCGTATTGCCGCGTTAGAGGTGAAATTCTTGGATCGTGGCAAGACGGACTACTGCGAAAGCATTTGCCAAGAATGTTTTCATTAATCAAGAACGAAAGTTAGAGTATTGAAGAGGATTAGATACCCTCGTAATTCTAACCATAAACGATACCTACTTGCGATCCGCCGGCGTCCTTATTGACCCGGCGGGAAGCTACTCGGGAAACCAAAGTGCATTGGTTCCGGGGGAAGTATGGTTGCAAAATCGAAACTTAAAGGAATTGACGGAAGGGCACCACCAGGAGTGGAGCCTGCGGCTTAATTTGACTCAACACGGGAAAACTCACCAGGTCCAGACATAGTAAGGATTGACAGACTGAATCTCTTTCATGATTCTATGGGTGGTGGTGCATGGCCGTTCTTAGTTAGTGGAGTGATCTGTCTGGTTAATTCCGATAACGAACGAGATCCCGGCCATTTAAATAGTATCGGTTACTTTAGTAATCGTTTACTTCTTAGAGGAACCATGTGGAAAAACTACCCCAAGGAAGTGGGGCTATAACAGGTCTGTGATGCCCTTAGATGTCCTGGGCCGCACGCGCGCTACACTGGGTGCTATAGCATGATTATTAGCCTGGTCCGCTAAGGTCTAGGTAATCACTTAAGAGCACGCCATACCTGGGATTGATTATTGCAACTTTTAATCATGAACGAGGAATTCCTAGTAAGCACCAGTCATCAGCTGGTGTTGATTACGTCCCTGCCCTTTGTACACACCGCCCGTCGCTACTACTGATTGGACGTTTAAGCGAGATCTTTGAAACTTTGGTTCGTGGTTTTCGGACCTAGAACTACAAGTGAAGTAGATCTAGCTTTGGTGTCTA
>FR837710_Isodiametra_pulchra
ATGCACGTGTCAGTCCAACAATTGTGAAACCGCGAACGGCTCAGTAAATCGGTTGAAATCTTACAGAGATTAAAACTATAGGATAACTCGGGTAACTCTCGAGCTAATACTTATGAATACTCCTCAGGGAGTGTGATCTGCCTATGACCAGTCGTGTCTTTGAAGAACATGCAAGAGGAACCAAGGTTGATTGCAAACACCAATGTGTAATACTCGGTGGTTCTCGCTGGGGCGTCCGACCTATCAATTAGGGACGGTAGTGTATGGGACTACCGTGGTTGTGACGGGTAACGGGGAATTAGGGTTCGATTCCGGAGAGGCAGCCCGAGTGACGGCTACCACACCCAAGGGAGGCAGCAGGCGCGCAAATTACCCAATAGTAGTTTTCTGAGGTAGTGACGAAAAATAACGATGCATTGCTACATAGCAGTGTAATCGGAATGACTGTGATTGAAAAATTCTGAGGAGGATCAAGTGGAGGGCAAGTCTGGTGCCAGCAGCCGCGGTAATACCAGCATCCACGAGCATATGCAAAAGTTGCTGCGTTTAAAAAGTTCGTAGTTGGTGCTGTTTCATCCGTCAATCGATTCAATGTATTGTTGGTCGGGCGAATGAATCTGTGCATTTGCGGGAATTGCACTTAATTGTGTGAGACCTGTGCAAGCAGATATACCTAGAATAAATCAGCGTGTTCAAGGCAGCCTTTGGGCGTGAATAGTGGAGCGTGGAATTGATGTAAAAGATCGTGCATCTGTTTTGGTCGTTGATTAGGCGATAATGGTCAAAAAGATTGAATGGGGGCATGTGTATTGATGCGTCAGAGGTGAAATTCTTGGATCGCGTCAGGACATTCTACTGCGAAAGCATTTGCCAAGAGTGATTTTTTTAATCAAGAACGAAAGTTGGAGTATTGAAGAGGATTAGATACCCTCGTAATTCTAACCATAAACTCTACAATCCCTACTTGTGTTGTATTGTTTACGATTTGGCACGGGTTATCAGGGAAACTGAAGTGTTTCTGTTACGGGGGTAGTATGGTTGCAAAATCGAAACTTGAAGGAATTGACGGAAGGGCACCACCAGGAGTGGAGCCTGCGGCTTAATTCGACTCAACACGGGAAAATTCACCGGGTCCAGACACAGGAATGATTGACAGGCTGGATATTCATCACGATACTGCGGGTGGTGGTGCATGGCCGTTCTTAGTTAGTGGAGTAGTTTGTCTGGTTGATTCCGATAACGAACGAGACCTCTATCGACTGAATACGGTGAATTGTTAGTACGAAGAACCGTACATAAGAGAGACTAAGTGGGTATAATACCGCATGGAAGTGAGGCTATAACAGGTCTGTGATGCCCTTAGATGTCCCGGGCTGCACGCGTGCTACACTGAGTGCGTCAACAGGTTATAGGGTCCGAAAGGGTCTGGTGAATCCTGCAACGTTATTCATGCTTGGGATCAATTTCTGTCATATCGAATTGTGAACGAGGAATTTCTAGTAAGTGCCGGTAAGTAACTGGCGCTGATTATGTCCCTGCCCTTTGTACACACCGCCCGTCGCTACTACTGATTGGGTGTATGAGCAAGTCGCGTGGACATCATTTTCTACTTATAAGTGATGAAAGCGAAACGAGTTCACATATCTA
>EU710901_Convolutriloba_hastifera
CATATGCTTGTCTGAAAGACTAAGCCATGCATGTGCAAGCGAAGCTTGAAAAAGTGGAACCGCGAATGGCTCATTAAATCAGTTACTATCTATTAGTTGATCTGCCTGCTAAATGAATAACTGCGGTAACCCTGCAGCTAATGCATGCTGATTGTCCGGCACTGTCGGAGACTTTTACAAGACTACACCGGGTGATTTGCTAAGTACTGACACATACCGTGATGAGTCCTAGTAACTGAAAGATCCCAGATAGCTTCGGCTTGGGGACGGAACTTCCGAATTTCTGACCTATCAACCTATGATGGTAGTGTAACGGACTACCATGGTTGTGACGGGTAACGGGGAATCAGGGTTCGATTCCGGAGAGGGAGCCTTAGAAACGGCTACCACATCCAAGGAAGGCAGCAGGCACGCAAATTACCCACTCTCCGCACGAGGAGGTAGTGACTAGAAATAATGATATGAACCTTTATGGTTTGTAATCAGAATGGAATGGACTTAAAAGCTCCATTGAGAAC
>EU710900_Convolutriloba_longifissura
CATATGCTTGTCTGAAAGACTAAGCCATGCATGTGCAAGCGAAGCTTGAAAAAGTGGAACCGCGAATGGCTCATTAAATCAGTTACTATCTATTAGTTGATTTGCCTGCTAAATGAATAACTGCGGTAACCCTGCAGCTAATGCATGCTGATTGTCCGGCACTGTCGGAGACTTTTACAAGACTACACCGGGTGATTTGCTAAGTACTGACACATACCGTGATGAGTCCTAGTAACTGAAAGATCCCAGATAGCTTCGGCTTGGGGACGGAACTTCCGAATTTCTGACCTATCAACCTATGATGGTAGTGTAACGGACTACCATGGTTGTGACGGGTAACGGGGAATCAGGGTTCGATTCCGGAGAGGGAGCCTTAGAAACGGCTACCACATCCAAGGAAGGCAGCAGGCACGCAAATTACCCACTCTCCGCACGAGGAGGTAGTGACTAGAAATAATGATATGAACCTTTATGGTTTGTAATCAGAATGGAATGGACTTAAAAGCTCCATTGATGAACGAGTAGAGGGCAAGTCTGGTGCCAGCAGCCGCGGTAATACCAGCCTCTACAAGCGTATGCAATAGTTGCTGCGTTTAAAAAGCTCATAGTTGGATCTGTTTGAGTAGAACGGTAACATGGTCTTCAGTTAAATCTGTTGACTCGTT
>EU710899_Convolutriloba_macropyga
CATATGCTTGTCTGAAAGACTAAGCCATGCATGTGCAAGCGAAGCTTGAAAAAGTGGAACCGCGAATGGCTCATTAAATCAGTTACTATCTATTAGTTGATTTGCAAGCTAAATGAATAACTGCGGTAACCCTGCAGCTAATGCATGCTGATTGTCCGACACTGTCGGAGACTTTTACAAGACTACACCGGGTGATTTGCTAAGTACAGACACATCCCGTGATGAGTCCTAGTAACTGAAAGATCCCAGATAGCTTCGGCTTGGGGACGGAACTTCCGAATTTCTGACCTATCAACCTATGATGGTAGTGTAACGGACTACCATGGTTGTGACGGGTAACGGGGAATCAGGGTTCGATTCCGGAGAGGGAGCCTTAGAAACGGCTACCACATCCAAGGAAGGCAGCAGGCACGCAAATTACCCACTCTCCGCACGAGGAGGTAGTGACTAGAAATAATGATATGAACCTTTATGGTTTGTAATCAGAATGGAATGGACTTAAAAGCTCCATTGATGAACGAGT
>EU710912_Convolutriloba_macropyga
TGTTTTCATTAATCAAGAACGAAAGTCAGAGTATTGAAGAGGATTAGATACCCTCGTAATTCTGACCATAAACTATACCAACCTACAATTTGTCAAAGTCGATCTTGACTTGGCAAGAGATTAACCGGGAAACCAAAGTTTATTGGTTCCGGGGGAAGTATGGTTGCAAAATCGAAACTTAAAGGAATTGACGGAAGGGCACCACCAGGAGTGGAGCCTGCGGCTTAATTTGACTCAACACGGGAAAACTCACCCGGTCCAGACATCTTAAGGATTGACAGATTGAATATCTTTCATGATTATATGGGCGGTGGTGCATGGCCGTTCTTAGTTAGTGGAGTGATCTGTCTGGTTAATTCCGATAACGAACGAGATCTTCTCCATCTAAATAATGAAATTCACTATATGTGAATTCAAACACTTCTTAGAGGAACTATGCGGAATTAAATACCGCAGATGAAGTGAGGCTATAACAGGTCTGTGATGCCCTTAGATGTTCTGGACTGCACGCGCGCTACACTGTGTACTTTTAGATTGAGTACTCAGCCCTTGGTCCGAAATGGACTGGGCAATCAGAGAAAAGTACAGCGCTTCAAGGGGATCGTCTGTTGTAACTTGCAGACGTGAACCAGGAATTCCTGGTACTTATGAGTCAACAACTCATAGGGATTACGTCCCTGCCCTTTGTACACACCGCCCGTCGCTACTACTGATTGGATAGTTAAGCAAGAATTGCAAATTCCTACTGTTGGGACTTCGGTCTCCGGCAACGGGATGAAGCGGATCGAGCTTAAT
>EU710898_Convolutriloba_retrogemma
CATATGCTTGTCTGAAAGACTAAGCCATGCATGTGCAAGCGAAGCTTGAAAAAGTGGAACCGCGAATGGCTCATTAAATCAGTTACTATCTATTAGTTGATTTGCCTGCTAAATGAATAACTGCGGTAACCCTGCAGCTAATGCATGCTGATTGTCCGGCACTGTCGGAGACTTTTACAAGACTACACCGGGTGATTTGCTAAGTACTGACACATACCGTGATGAGTCCTAGTAACTGAAAGATCCCAGATAGCTTCGGCTTGGGGACGGAACTTCCGAATTTCTGACCTATCAACCTATGATGGTAGTGTAACGGACTACCATGGTTGTGACGGGTAACGGGGAATCAGGGTTCGATTCCGGAGAGGGAGCCTTAGAAACGGCTACCACATCCAAGGAAGGCAGCAGGCACGCAAATTACCCACTCTCCGCACGAGGAGGTAGTGACTAGAAATAATGATATGAACCTTTATGGTTTGTAATCAGAATGGAATGGACTTAAAAGCTCCATTGATGAACGAGTAGAGGGCAAGTCTGGTGCCAGCAGCCGCGGTAATACCAGCCTCTACAAGCGTATGCAATAGTTGCTGCGTTTAAAAAGCTCATAGTTGGATCTGTTTGAGTAGAACG
>EU980323_Convolutidae_sp
ACGGCTACCACATCCAAGGAAGGCAGCAGGCACGCAAATTACCCACTCTCCGCACGAGGAGGTAGTGACGAGAAATAATGATATGAACCTTAATGGTTTGTAATCAGAATGGAAAGGATGCAAAAGCTCCTTTGATGAACGAGTAGAGGGCAAGTCTGGTGCCAGCAGCCGCGGTAATACCAGCCTCTACAAGCGTATGCAAAAGTTGCTGCGTTTAAAAAGCTCATAGTTGGATCTGTTTGGGCGTAACGATAACATGGTGTTCAGTTAAATCGGTTCACTCGTTATTCCCATCCTCCGCATCGAAGAAACTGGTTGGCCTTAAATGGCACGACCAGTGGACACGGCGTTTATACTCTGAATAAATTAGAGTGTTCAAAGCATCCTTTGGGATTGAATAATAAAGCATGGAATAAAGGAGAATGACCCGCGTATAGTTTGATGCCGGTGGCTTATATGCGGTAATGATTGAAAGGAACAGCCGGGGGCATTTGTATTGCTACGTTAGAGGTGAAATTCTTGGATCGTGGCAAGACAAACTACTGCGAAAGCATTTGCCAAGAATGTTTTCATTAATCAAGAACGAAAGTCAGAGTATTGAAGAGGATTAGATACCCTCGTAATTCTGACCATAAACTATACCAACTTACGATTTGTCAAAGTCCAATATGACTTGACAAGAAATTAACCGGGAAGCCAAAGTTTATTGGTTCCGGGGGAAGTATGGTTGCAAAATTGAAACTTAAAGGAATTGACGGAAGGGCACCACCAGGAGTGGAGCCTGCGGCTTAATTTGACTCA
>EU980317_Anaperidae_sp
AAGGCACCAGGCACGCAAATTATCCAATGCCGGTTCGACGAGATAGTGACGAGAAATAATGGTTTGAAGCAAAAGCTTTATAACCAGAATGGAATGGATGCAAAAGATCCATTGATGAACGAGTGGAGGGCAAGTCTGGTGCCAGCAGCCGCGGTAATACCAGCCTCCACAAGCGTATGCAAAAGTTGCTGCGTTTAAAAAGCTCATAGTTGGATCTGTTTGAAGTGTTACGGTGAACTAGATTGCAGACGATGGCGAAAGCTGTCAGCTTTCTGGCGTAATGCTCTACCTTCGCATCGGATATACAGTTTGCACTTAATTGTGATGAACTGTAGAAACGGTGTTTTCAATTTGACTAAATTAGAGTGTTCAAAGTGGCCTATGGGCGTGAATAATAAAGCATGGAATAATGGAGAATGACCCGCTAGCAGTATAGCCGGTGGCTTGCAATGCGGTAATGATTGAAAGGAACAGTCGGGGGCATTTGTATTGCCGGGTTAGAGGTGAAATTCTTGGATCCCGGCAAGACAAACTACAGCGAAAGCATTTGCCAAGAATGTTTTCATTAATCAAGAACGAAAGTTAGAGTATTGAAGAGGATTAGATGCCCTCGTAATTCTAACCATAAACTATACCAACCTACGATTGATCAAAGTCCAATATGACTTGATCAGAAATTAACCAGGAAACCAAAGTTTATTGGTTCCGGGGGAAGTATGGTTGCAAAATCGAAACTTAAAGGAATTGACGGAAGGGCACCACCAGGAGTGGAGCCTGCGGCTTAATTTGACTCA
>D17557_Amphiscolops_sp
TGTGCAAAGGGCAGGGTGAAGCCACGGGAAACCATGGTGGAGGCCCGAAGCGGTTCTGACGTGCAAATCGATCGTCTGACCCAAGCATAGGGGCGAAAGACTAATCGAACCATCTAGTAGCTGGTTTCCTACCGAAGTTTCCCTCAGATTAGCAAAAGCTTGAACAGGCAGGGGGCATTTCTATTGCTAGGTTCAGAGGTGAAATTCTTGGATCCTAGCAAGACAAACTACTACTGCGAAAGCATTTGCCAAGAATGTTTTCATTAATCAAGAACGAAAGTCAGAGTATTGAAGAGGATTAGATACCCTCGTAATTCTGACCTTAAACTATACCAACTTACGACTTGCCAAAGTCATACCATGACTTGGCAAGAAGTTAACCGGGAAACCAAAGTTTATTGGTTCCGGGGGAAGTATGGTTGCAAAATTGAAACTTAAAGGAATTGACGGAAGGGCACCACCAGGAGTGGAGCCTGCGCTTAATTTGACTCAACACGGGAAAACTCACCGGGTCCAGACATCTTAAGGATTGACAGATTGAATCTCTTTCATGATTATATGGGCGGTGGTGCATGGCCGTTCTTAGTTAGTGGAGTGATCTGTCTGGTTAATTCCGATAACGAACGAGATCTCACTCATTTTAATAGTAAATGTCACTTAATGTGGCATAATACTTCTTAGAGGGACTAAGCAGAATTAAATACTGCTAGTGAAGTGAGACTATAACAGGTCTGTGATGCCCTTAGATGTTCTGGACGCACGCGCGCTACAATGTGTGCTTCAATATGATAAATCCTTTGACCGAGAAGGTCTGGGAAATCACAAAAGACATTCCTAAA
>AY297950_Paraphanostoma_trianguliferum
TTTCAATGTCTGCCCTATCAACTTTCGATGGTACTTTCGGCGCCTACCATGGNNNNACGGGTAACAAGGAANNNNNNNNNNNNNNNNNNNNNNNNNNNNNNNNNNNNNNNNNNNNNNNGNCAGCAGGCGCGCAAATTACCCATTACCNNNNNNGACACGGTGAGGTAGTGACGAAAAATAACAATACAGGTCTCTTTCGAGGCCCTGTAATTGGAATGAGCGTATCCTAAACCCATGGGTGAGGACCCATTGGAGGGCAAGTCTGGTGCCAGCAGCCGCGGTAATTCCAGCTCCAATAGCGTATTTTAAAGTTGCTGCAGTTAAAAAGCTCGTAGTTGGATGTCGGGAGTGGGCTGGCGGTCCGCNGCGAGNNGNNNNNNCGTCTGTCCCGTACCCCTGTCTCCCGGCGCTCCCCGGATGCCCTTAACTGGGTGTCCGACGGGGCCCGGAGCGTTTACTTTGAGTAAATTAGAGTGCTCAAAGCAAGCTTTTGATTGAATAATAAAGCATGGAATAATGGAGGAGGCCTGCTCTCTTTATAGCGCCGGTAGCTGGAGTAGCAGTAATGGTTAAAAGGAACAGTCGGGGGTATTTGTATTGCTACGTTAGAGGTGAAATTCTTGGATCGTGGCAAGACAAACTAACGCGAAGGCATTTACCAAGAATGTTTTCATTAATCAAGAACGAAAGTCAGAGCATTGAAGAGGATTAGATACCCTCGTAATTCTGACCATAAACGATACCAACTTACGATTTGTCAAAGTCCATTCCTGACTTGGCAAGGAGTTAACCGGGAAACCAAAGTTTTTTGGCTCCGGGGGAAGTATGGTTGCAAAATCGAAACTTAAAGGAATTGACGGAAGGGCACCACCAGGAGTTGGCTGCGGCTTAATTTGACTCAACACGGGAAAACTCACCGGGTCCAGACATCGAAAGGATTGACAGATTGAATATCTTTCATGATTCAATGGGTGGTGGTGCATGGCCGTTCTTAGTTAGTGGAGTGATCTGTCTGGTTAATTCCGATAACGAACGAGATCCTAGCCATTTAAATAGAAGTAGTAACTTCGGTTGCTATAAACTTCTTAGAGGAACTATGCGGTCNGGGCTNNNCGCGCGCTACACTGGGTACAGAATAGTGATTGTGGAAACCTAGTCCGAGAAGGTCCGGGTAACCACCAAAATGTACCGGTTATGATTGGGATAGACTCTTGTAACTAGTAGTCTTGAACGAGGAATTCCTAGTAATATCAAGTCAACAACTTGATGTGATTACGTCCCTGCCCTTTGTACACACCGCCCGTCGCTACTACTGATTGGATGATTAAGCAAGAACTTCAAATGCTTGCAGCTGCGGCTTCGTGCTAAAGCAGTGGGCTGAAGAGGATCGAGCTTTGTTGTCTAGAGGAAGTAAAAGTCGTAACAAGGTTTCCGT
>FR837688_Childia_trianguliferum
ATGCAAGTCTAAGTGAAACTTTACGGAGTGAAACCGCGAATGGCTCATTAAATCAGTTTTGGTTCATTTGTATGTCCTCTATACATGAATAACTGCGGTAACCCTGCAGCTAATGCATGCGAGTGCTCTTTACGAAGAGAACTTTTACTAGCATAACTGGACCCCTCGGCATGGGTTGAGGGTAAATGATGAATACTGAGTAACTGAAGGACCTTCATACGCTATATACAGCGGAAGGCGATGCATTCGAATATCTGCCCTATCAACTTCTGACGGTAGTGTAACGGACTACCGTGGTTGTGACGGGTGACGGGGAATCAGGGTTCGATTCCGGAGAGGGAGCCTGAGAAACGGCTACCACTTTCAAGAAAGGCAGCAGGCACGCAAATTACCCAATGTCGGTACGACGAGGTAGTGACGAAAAATAACGATATGGGCCCATTGGGTTTGTAATCGGAATGGAAAGGATTTAACACATCCTTTGAGGATCTAGTGGAGGGCAAGTCTGGTGCCAGCAGCCGCGGTAATACCAGCCTCTACAAGCATATGCAAAAGTTGCTGCGTTTGAAAAGCTCATAGTTGGATCCGTAGTCTGTTCATGTTCTTTCACGCTCCGGTTCGATTTACCGCCCGCGTGGACCATGTTCAAGGACTGTCCTTTCGTTAAGGGTGTTTGCACTTCATTGTGTCGAATGCTCGGAACGGAATATTTACCTTGAGTAAATTAGAGTGCTCAAAGCAAGCTTTTGATTGAATAATAAAGCATGGAATAATGGAGGAGGCCTGCTCTCTATATAGCGCCGGTAGCTGGAGTAGCAGTAATGGTTAAAAGGAACAGTCGGGGGTATTTGTATTGCTACGTTAGAGGTGAAATTCTTGGATCGTGGCAAGACAAACTAACGCGAAGGCATTTACCAAGAATGTTTTCATTAATCAAGAACGAAAGTCAGAGCATTGAAGAGGATTAGATACCCTCGTAATTCTGACCATAAACGATACCAACTTACGATTTGTCAAAGTCCATTCCTGACTTGGCAAGGAGTTAACCGGGAAACCAAAGTTTTTTGGCTCCGGGGGAAGTATGGTTGCAAAATCGAAACTTAAAGGAATTGACGGAAGGGCACCACCAGGAGTGGAGCCTGCGGCTTAATTTGACTCAACACGGGAAAACTCACCGGGTCCAGACATCGAAAGGATTGACAGATTGAATATCTTTCATGATTCAATGGGTGGTGGTGCATGGCCGTTCTTAGTTAGTGGAGTGATCTGTCTGGTTAATTCCGATAACGAACGAGATCCTAGCCATTTAAATAGAAGTAGTAACTTCGGTTGCTATAAACTTCTTAGAGGAACTATGCGGAATATAATACCGCAAGGAAGTGGGGCTATAACAGGTCTGTGATGCCCTTAGATGTCCTGGGCTGCACGCGCGCTACACTGGGTACAGAATAGTGATTGTGGAAACCTAGTCCGAGAAGGTCCGGGTAACCACCAAAATGTACCGGTTATGATTGGGATAGACTCTTGTAACTAGTAGTCTTGAACGAGGAATTCCTAGTAATATCAAGTCAACAACTTGATGTGATTACGTCCCTGCCCTTTGTACACACCGCCCGTCGCTACTACTGATTGGATGATTAAGCAAGAACTTCAAATGCTTGCAGCTGCGGCTTCGTGCTAAAGCAGTGGGCTGAAGAGGATCGAGCTTTGTTGTCTA
>FR552017_Amphiscolops_potocani
ATGCATGTGTAAGTGAAACTGGATAGTGAACCGCGAAGTGCTCAGTAAATCAGTTACAATCTACTTGCAATGTATCTGCGATTGCGAATTTGAATAACTGCGGGAAATCTGCAGCTAATGCATGCCTAAATGAAGCTTTGCAGTCTGGTAAAGCAGTTCGCTGTGTAATGGGCTGGATCTTGTCTTTTACTGATTCGTGGTCGATCCAGATGAGGCTATTGGAGCCTTCGCGCAAGTTGAGATTTTGTAACTGAATAATCCCAGAAACCTTCGGGTGGGGGATATTGCTTTCGAGTGACTGAGCTATCAACCGTGATGGTAGGGTAACGGCCTACCATGGTTGTGACGGCTAACGGGGAATCAGGGTTCGATTCCGGAGAGGCAGCCTGAGAAACGGCTACCACATCCAAGGAAGGCAGCAGGCACGCAAATTACCCACTCCCGGTTCGGGGAGGTAGTGAAGAGAAATAACACTATGAACCTTATGGTTTGTAAGTGGAATGGTCTGGATATATATATTCCAGAGATTAACGAGTGGAGGGCAAGTCTGGTGCCAGCAGCCGCGGTAATACCAGCCTCCACAAGCGTATGCAATAGTTGCTGCGTTTAAAAAGCTCGTAGTTGGATCCAGTGCGCGGTAGTTAGGGTACATGTGGTATCTGTATAATGCTTATACCATCCTAACAGTGCATTTGCATCTAAAGCCCAAGGCGATTCACTTAATTGTGTTAGCCGGAAAGCTGAGATGCCTTACTCTGAATAAATTAGAGTGCTCAAAGCGTCCTTTGGGATTGAATAATAAAGCATGGAATAATGGAAATTGGCCAATAGTCTTCTATTTGGACCAGCGAAGTGCGGTAATGATTGAAAGGAACAGGCGGGGGCATTTGTATTGCTAGGGGAGGGGTGAAATCCGTAGATCCTAGCAAGACAAACTACTGCGAAAGCATTTGCCAAGAATGTTTTCATTAATCAAGAGCGAAAGTCAGAGTATTGAAGAGGATTAGATACCCTCGTAATTCTGACCATAAACTATACCATCTTACGACCTGCCGATGTCCTATAATGACTAGGCAGGGAGTTACCCGGGAAACCAAAGTATTTGGGTTACGGGGGAAGTATGGTTGCAAAATTGAAACTTAAAGGAATTGACGGAAGGGCACCACCAGGAGTGGAGCCTGCGGCTTAATTTGACTCAACACGGGAAAACTCACCAGGTCCAGACATTCTGAGGATTGACAGTATGAATCCCTCTCAAGATAGAATGGGCGGTGGTGCATGGCCGTTCTTAGTTAGTGGACTGATTTGTCTGGTTAATTCCGATAACGAACGAGGCCTTACCCTTTTAGTAGTGATAGTCACTTCGGTGATGATTTGCTTCTTAAAGGTACAAAGCAGGATATAATACTGCTAGTGAGAGGGATTAAAACAGGTCTGTGATGCCCTTAGATGTCCTGGACCGCACGCGCGCTACAATAGTAGTTGCAAAGTGCTTAACAGCCCTGAACCGAGATGGTTTGGGTAATCATTAAACATGGTCTTCTAGTGGGGATCAACTATTGTAATGATAGTTGTGAACTCGGAATTCCTAGTACGTGGGAGTCAACAACTCCTACGGATTACGTCCCTGCCCTTTGTACACACCGCCCGTCGCTACTACTGATTGGTGCGTTAAGCAAGATGCTTGGAATCAATCATTTCGGGTCTTATGATTCGGCTTGTTTGGTGAAGAGCTTCTAGCTTAGCATACTA
>FR552019_Convoluta_lacrimosa
ATGCATGTGCAAGTGCAGCTTTGGGAAAAGTGAAACCGCGAATGGCTCATTAAATCAGTTACTATCCACTTGTTTGGTACCCAGTTCACATGAATAACTGCGGTAACCCTGCAGCTAATGCATGCTAGTTCCACGGCTTCGGTCGGGAACTTTTACAAGAACTCGCCGGGCGCTCCACAGAGATGGACGTAACGACGATGAATCAATAGTAACTGAATGACCTCAGATGGCTTCGGCCGGGAGGCGAAACTTACGAGTTTCTGACCCATCAACCTATGACGGTAGTGTAACGGACTACCGTGGTTGTGACGGGTAACGGGGAATCAGGGTTCGATTCCGGAGAGGGAGCCTGAGAAACGGCTACCACATCCAAGGAAGGCAGCAGGCACGCAAATTACCCAATCCCGGAACGGGGAGGTAGTGACGAAAAATAACCATATGAACCCTTGTGGTTTGTAATGGGAATGGAAGGGATGCAAAAATTCCCTTGATGAACGAGTGGAGGGCAAGTCTGGTGCCAGCAGCCGCGGTAATACCAGCCTCCACAAGCGTATGCAAAAGTTGCTGCGTTTAAAAAGCTCATAGTTGGATCTGTTTGAGTGCTGCGGCACATCTGGTGAAATGTTTCATTTCCCCAGCGTAATGCTCATCCTTCGCATCGAAGAACCAGTTTGCACTTAATTGTGTCGAACTGGGGAAACGGTGTTTTCACTTTGAGAAAATTAGAGTGCTCAAAGCGTCCTTTGGGATTGAATAATAAAGCATGGAATAATGGAGAATGACCCGCATATTGTTTGATGCCGGTGGCTGATGTGCGGTAATGATTGAAAGGAACAGCCGGGGGCATTTGTATTGCTACGTTAGAGGTGAAATTCTTGGATCGTGGCAAGACAAACTACTGCGAAAGCATTTGCCAAGAATGTTTTCATTAATCAAGAACGAAAGTCAGAGTATTAAAGAGGATTAGATACCCTCGTAATTCTGACCATAAACTATACCAACTTACGATTTGTCAAAGTCCAATATGACTTGGCAAGAAATTAACCGGGAAACCAAAGTTTATTGGTTCCGGGGGAAGTATGGTTGCAAAATCGAAACTTAAAGGAATTGACGGAAGGGCACCACCAGGAGTGGAGCCTGCGGCTTAATTTGACTCAACACGGGAAAGCTCACCCGGTCCAGACATCTCAAGGATTGACAGATTGAAGATCTTTCATGATCATATGGGCGGTGGTGCATGGCCGTTCTTAGTTAGTGGAGTGATCTGTCTGGTTAATTCCGATAACGAACGAGATCTCTTCCATCTAACTAGTCAATGTCACTTTATGTGGCAAAAATCACTTCTTAGAGGAACTATGCGGAAAAGAATACCGCAAGTGAAGTGAGGCTATAACAGGTCTGTAATGCCCTTAGATGTCCTGGACTGCACGCGCGCTACACTGTACGCTTTTAAAGTGAGCTGTGAGCCTTGGCCCATGTGGTCGGGGTAATCACCTAAAAGTGTTGGATCTTTCAGGGGATCGACTGTTGTAACTTGCAGTCGTGAACCAGGAATTCCTCGTAATCTGGAGTCAACAACTCCAAGTGATTACGTCCCTGCCCTTTGTACACACCGCCCGTCGCTACTACTGATTGGATGGTTAAGCAAGAACCTCGAATTCCTGCTGTTGATACTCCGGTTGATTCAGCGGGCGGAAGAGGATCAAGCTTATCTGTCTA
>FR552021_Convoluta_niphoni
ATGCATGTGTAAGTAAATCTTGAAAAAGTGGAACCGCGAATGGCTCATTAAATCAGTTATTATCTGCAAGAAAATGCTCAGTCTATAAGAATACCTGCGCTAACCGCGCTGTTAATGCTTGCAGATCGGTGCCGAGAGGTACAACTTTTGGGAGATGTCTACCAGGTACACTTGAAACAAGAGTGGCCATGGGAAGATGAATCCGCTATGACAGTTTGATAACTGAAGTACCGCAAATTCCGTGTAGGAGGGCGGAGTTTCTTTCGAGTTTCTGAGCTATCAACCTATGACGGTAGGGTAACGGCCTACCGTGGTTGTGACGGCTAACGGGGAATCAGGGTTCGATTCCGGAGAAGGAGCCTGAGAAACGGCTACTACATCCAAGGAAGGCAGCAGGCACGCAAATTACCCACTCCTGGCACGGGGAGGTAGTGACGAGAAATAACCATATGAACCTTAATGGTTTATAATGGGAATGGAATGGATTTAAAATATCCATTGATGACCGAGTAGAGGGCAAGTCTGGTGCCAGCAGCCGCGGTAATACCAGCCTCTACAAGCGTATGCATGAGTTGCTGCGTTTAAAAAGCTCATAGTTGGATCTTTTCGAGTATTTGGATACATCGGCTTAGTGCATTGCGCATTAAGACGCCTTACGCTCGTAACCCCCGCATCGATGAAGCTGGTTGCACTTAATTGTGACGACCAGTGGAATTGGTGTTACCACTCTGAGTAAATTAGAGTGTTCAAAGCATCCTTTGGGATTGAATAATAAAGCATGGAATAAAGGAGAATGACCCGTGACACTGCTTATGCCTGGTGGCTTGTGCATGGTAATGATTGAAAGGAACAGGCGGGGGCATTTGTATTGCTACGTTAGAGGTGAAATTCTTGGATCGTGGCAAGACAAACTACTGCGAAAGCATTTGCCAAGAATGTTTTCATTAATCAAGAACGAAAGTTAGAGTATTAAAGAGGATTAGATACCCTCGTAATTCTAACCATAAACTATACCAACTTACGATTTGTCCTCGTCCCTCTTGACTGGGCAAGAAATTAACCGGGAAACCAAAGTTTATTGGTTCCGGGGGAAGTATGGTTGCAAAATCGAAACTTAAAGGAATTGACGGAAGGGCACCACCAGGAGTGGAGCCTGCGGCTTAATTTGACTCAACACGGGAAAACTCACCAGGTCCAGACATAATGAGGATTGACAGATAGTATACCTCTCATAATCTTATGGGCGGTGGTGCATGGCCGTTCTTAGTTAGTGGAGTGATCTGTCTGGTTAATTCCGATAACGAACGAGATCTTAGCCAATTAAGTAGAAATTGGTACTACGGTATCAAAGTGCTTCTTAGAGGTACAGCTCCGAATTTAAATACGGAGAGCGAAGAGAGGCTATAACAGGTCTGTGATGCCCTTAGATGTTCTGGACTGCACGCGCGCTACACTGTGGATTACAATGTGTGTTAAACCTAGTCCCGAGAGGATTGGGAAATCATATCAACGGTGAAGCTTTGAGGGGATCGTGCTTTGTAACTTTAGCACGTGAACTAGGAATTCCTAGTACGCGGAAGTCAACAACTTCTGCGGATTACGTCCCTGCCCTTTGTACACACCGCCCGTCGCTACTACTGATTGGACGATGAAGTGAGAACTTTTGAAAGTCCGTTTGCTCTGTCTTCGGATAGAGCAGACAAGATCCCATGAGGATCAAGCTTCCTTGTCT
>FR552024_Convoluta_schuelii
ATGCATGTGTAAGTGGAAACTTGAAAAAGTGAAACCGCGAATGGCTCATTAAATCAGTTACTATCCATTTGTTTAGTAGCAAGTTGAAATGAATAACTGCGGTAACCCTGCAGCTAATGCATGCAGATTGCTCTGAGTTGCTCGCGAGGCGCTCGAGAACTTTTATAAGAATTCGCCGGGGGAGTCCGTTTGAGTCACCATCCTGGATGAATCCAAGTAACTGAAAGATCCCAGATGCCATACTGGCAAGGGGACGAAACTTCCGAGTTTCTGACCTATCAACCTAAGACGGTAGGGTAACGGCCTACCGTGGTTGTGACGGGTAACGGGGAATCAGGGTTCGATTCCGGAGAGGGAGCCTTAGAAACGGCTACCACATCCAAGGAAGGCAGCAGGCACGCAAATTACCCACTCCCGGAACGGGGAGGTAGTGACGAAAAATAACCATATGAACCCTTGTGGTTTGTAATGGGAATGGAAGGGATGCAAAAGCTCCCTTGATGAACGAGTGGAGGGCAAGTCTGGTGCCAGCAGCCGCGGTAATACCAGCCTCCACAAGCGTATGCAAAAGTTGCTGCGTTTAAAAAGCTCATAGTTGGATCTGTTTGAGTGTTACGGTACATCTGGTTGTTGCAATCGCTTCATCCAGCGTAATCCTCATCCTTCGCATCGAAGAAACTGCTTGCACTTAATTGTGACGAGCAGTGGAAACGGTGTTTTCACTTTGAGTAAATTAGAGTGTTCAAAGCATCCTTTGGGGTTGCATAATAAAGCATGGAATAATGGAGAATGACCTGCATATTGTTGATGCCGGTGGCTTGATATGCGGTAATGATTGAAAGGAACAGCCGGGGGCATTTGTATTGCTACGTTAGAGGTGAAATTCTTGGATCGTAGCAAGACAAACTACTGCGAAAGCATTTGCCAAGAATGTTTTCATTAATCAAGAACGAAAGTTAGAGTATTAAAGAGGATTAGATACCCTCGTAATTCTAACCATAAACTATACCTACTTACGATTTGTCAAAGTCCAAATTGACTTGGCAAGAAATTAACCGGGAAACCAAAGTTCTTTGGTTCCGGGGGAAGTATGGTTGCAAAATCGAAACTTAAAGGAATTGACGGAAGGGCACCACCAGGAGTGGAGCCTGCGGCTTAATTTGACTCAACACGGGAAAGCTCACCCGGTCCAGACATTTTGAGGATTGACAGATTGAATATCTTTCATGATTATATGGGCGGTGGTGCATGGCCGTTCTTAGTTAGTGGAGTGATCTGTCTGGTTAATTCCGATAACGAACGAGATCTCATCTATCTAACTAGTCAATACCACTTTATGTGGTAAAATACTTCTTAGAGGAACTATGCGGAATATAATACCGCAAGTGAAGTGAGGCTATAACAGGTCTGTGATGCCCTTAGATGTTCTGGACTGCACGCGCGCTACACTGAGCTATTTTAAATTGAGCTGCCAACCTTGGCCTATATGGTCCGGGTAATCAACTAAAGTAGTTGGATTGTTCAGGGGATCGACCCTTGTAATTTGGGGTCGTGAACCAGGAATTCCTCGTAATCTGGGGTCACCAACCCCAAGTGATTACGTCCCTGCCCTTTGTACACACCGCCCGTCGCTACTACTGATTGGATGATTAAGCAAGACTCTCGAAAGCTCTATGCCGAGGCTCCGGCTGAGGCACTGAGTGTAAGAGGATCAAGCTTTGTTGTCTA
>FR552036_Amphiscolops_bermudensis
CAAGATTAAGCCATGCATGTGCAAGTTCAACTTGAAAAAGTGAAACCGCGAATTGCTCATTAAATCAGTTGCTATCTACTTGCATACTAACAGCTTACAAGAATAACTGCGGTAACCCTGCAGCTAATGCTTGCAAATTGCTACTCACTTCCTTAGGGAAGGATTAGAACTTTTACTAGAAATCGTCCTGACTTGTTGGGCTTAATGGAAGCACCTTATGGTGACTCAAAGTAACTGACCGATCCCAGATGGCAAAATGCCTGGGGACGATGCTTTCGAGCTTCTGACCTATCAACCTATGACGGTAGGGTAATGGCCTACCGTGGTTGTGACGGGTAACGGGGAATCAGGGTTCGATTCCGGAGAGGGAGCCTGAGAAACGGCTACCACATCCAAGGAAGGCAGCAGGCACGCAAATTACCCACTTCTAGCACGGAGAGGTAGTGACGAAAAATAACACTATGAACCTTAAAGGTTTGTAAGTGGAATGGTCTGGATGCAAAAGCTCCAGAGATTAACGAGTGGAGGGCAAGTCTGGTGCCAGCAGCCGCGGTAATACCAGCCTCCACAAGCGTATGCAAAAGTTGCTGCGTTTAAAAAGCTCATAGTTGGATCTGTTGACTGGGTTACGGCCAAACTGTTACTAGGGCCAGATATGGTCTCTAGCTAACAGCGTAACTCAGCCCTTCGCACCATGTAGATTGTTTGCACTTAACCGTGACGAACTTTCGAGATGGTGTTTTCACTTTGAGAAAATTAGAGTGCTCAAAGCGTCCTTTGGGATTGAATATTAAAGCATGGGATAATGGAGAATGACCCGCGATTTGTTGATGCAGGTTATGCTGAATTGCGGTAATGATTAAAAGGAACAGACGGGGGCATTTGTATTGCTACGTTAGAGGTGAAATTCTTGGATCGTAGCAAGACAAACTACTGCGAAAGCATTTGCCAAGAATGTTTTCATTAATCAAGAACGAAAGTTAGAGTATTGAAGAGGATTAGATACCCTCGTAATTCTAACCTTAAACGATACCATCTTACGACTTGTCAAAGTCCTATCAAGACTTGGCAAGGAGTTAACCGGGAAACCAAAGATTATTGGTTCCGGGGGAAGTATGGTTGCAAAATCGAAACTTAAAGGAATTGACGGAAGGGCACCACCAGGAGTGGAGCCTGCGGCTTAATTTGACTCAACACGGGAAAACTCACCAGGTCCAGACATCTTAAGGATTGACAGATTGAATCTCTTTCATAATTAAATGGGCGGTGGTGCATGGCCGTTCTTAGTTAGTGGAGTGATTTGTCTGGTTAATTCCGATAACGAACGAGATCTCTCCCATTTTAATAGAATAATGACACTGAAAAATGTGTCTTACTACTTCTTAGAGGGACCACGCAGAATATAATACTGCGAGTGAAGTGAGATTATAACAGGTCTGTGATGCCCTTAGATGTTCTGGACCGCACGCGCGCTACACTGCACTTTCTTAATAAGAGATTATCCCTTGACCGGCATGGCTTGGGTAATCCGTAAAAGAGAAAGGCATTAAGGGGATCGACTATTGTAACTAGTAGTCGTGAACCAGGAATTCCTAGTAAGTAGGAGTCAACAACTCCTACTGATTATGTCCCTGCCCTTTGTACACACCGCCCGTCGCTACTACTGATTGGATGGTTAAGCAAGCACCTCTGAACCTTTTTGTTTTTGACTTCGGTTGAGGCAAAGAGCGGAAGAGGAGCAAGCTTATTTGTCTAGAGGAAGTAAAT
>FR552025_Heterochaerus_australis
TATCTGCAATAGAGAAACCGCGAATGGCTCATTAAATCAGTTACAATCTCTCTGCTTGATCTCTACTTCTATGTATAACCACGGTAACCCTGTGGCTAATGCATGCCGTAATAGGCTCAGCGATGATAATTCCGCGATCCAAACTTTTACCGACAAGGTCGTTAGAAGGGGTCTATTGTAGTCATCTCGCACAGAGAAGTTTGGTAACTGTATGATCACAGAAGGACGGTTCCAGTCCCGGTGATAGAGCTTACGAGTTTCTGAGCCATCAACCATAGATGGTAGGGTAACGGCCTACCATGGTTATGACGGCTAACGGGGAATCTGGGTTCGATTCCGGAGAGGCAGCCTGAGAAACGGCTACCACATCCAAGGAAGGCAGCAGGCACGGAAATTACCCACTTCTAGCACGGAGAGGTAGTGACTAGTAATAACAGGATTAGCCTTACGAGGCGAACCCTGGACTGGTGAGGAGGTATAAAGTCCTCAGTAATTCAAGTTCAGGGCAAGTCTGGTGCCAGCCGCCGCGGTAATACCAGCCTGAACAAGCGTATGCTTTAGTTGCTGCGTTTAAAAAGCTCATAGTTGGATCTTCGGGCGCGTCATCGTTGGAAGGTTTGATACTTGTATCATTCCGGGTGATTGCGTTCCCAATCGTCCTTGTTAGACAGTTTTCACTTAACTGTGTCAACTGATCGAAACTTGGAACAGACCTTGAGAAAATTAGAGTGCTCAAGGCGAGTTTTGGCATTGAATTTTAAAGCATGGAATAATGGAGAAGGACCTTTGTCTGGTCGTGAACCAGTCAGGTAATGATTAACAGGAACAGGCGGGGGCATTTGTATTGTTGGGGGAGGGGTGAAATCCGTAGATCCCAGCAAGACAAACTACTGCGAAAGCATTTGCCAAGAATGTTTTCATTAATCAAGAACGAAAGTTAGAGTATTGAAGAGGATTAGATACCCTCGTAATTCTAACCTTAAACTATACCATCTTACGCTTAGTCAACGTATTTATACTTGACTAGGAGTAGCCCGGGAAACCAAAGATTTTTGGTTACGGGGGGAGTATGGTTGCAAAATCGAAACTTAAAGGAATTGACGGAGGGGCACCACCAGGAGTGGAGCCTGCGGCTTAATTTGACTCAACACGGGGAAACCCACCAGGTCCAGACATCTTAAGGATTGACAGATAGTATATCTCTCATGATTAGATGGGCGGTGGTGCATGGCCGTTCTTAGTTAGTGGAGTGATCTGTCTGGTTAATTCCGATAACTGACGAGATCTCTTCCTTCTAACTAGTGGATGATAATTCTTTGAATTAGCATCAAAACTTCTTAGAGGTACTACGTACTATTAAATAGTACGAGTGAAGTGAGGCTATAACAGGTCTGTGATGCCCTTAGATGTCCTGGACCGCACGCGCGCTACAATGATAGCCTTAATGTGTTGATTAAAACCTAAGCCGAGAAGGTTTTGGGAAATCATTAAAGGTATCTGGATTCTTAGTGGGGATCAACTATTGTAATGATAGTTGTGAACAAGGAATTCCTAGTACTTAGATTTCACCAGAATCTAGGGATTACGTCCCTGCCCTTTGTACACACCGCCCGTCGCTACTACTGATTGGACGGTTAAGCGAGATGTTGGGAAGCTCTCTTTTGACACTTCGGTGTTGATTGTAGAGCCGAACAACTTCAAGCTAAACTGGCTA
>FR552033_Polychoerus_parvus
ATGCAAGTACAAGTTTATCTTGAAAAAGAGAAACCGCGAATAGCTCATTAAATCAGTTACTATCTACGCGCCAAGTCTCTTATAATTGGATACCTGCGGTAACCCTGCAGCTAATACATGCAGATTGAATCAGTTGATCTTTGAAATCCTGGTGAAGTTTAGCAAGAATACGCCGGGCGACCTCGTTGAAGGCGCATACGGGATGAATCCAATAGAATCTAGTTAACTCAAGGATCCGAGACCCCTAGGGGGTGCGGACGTGGCGCATGAGTTTCTGACCTATCAGCTACGATGGTAGTGTAACGGACTACCGTGGCTATGACGGGTAACGGGGAATCAGGGTTCGATTCCGGAGAGAGTGCCTGAGACACGGCAATCACATCCAAGGAAGGCAGCAGGCACGCAAATTACCCAATCCCGGTACGGGGAGGTAGTGACGAGAAATAACAGCTAAAAGCCCGAGAGGTTTATAGTTGGAATGAATAGAATGCGACTAATAGCTTCTAGAGATGTGCGAGAGGAGGGCAAGTCTGGTGCCAGCAGCCGCGGTAAGACCAGCCTCCTCAAGCATATGCACAAATTGCTGCGTTTAAAAAGCTCATAGTTGGATCTGTCGGGGCGGTGCGGCAACATATAGTGTTCAGTTACGACAGTTCACTATCGTACTACCCCTTGAGCGCTCCTTGGTTATAGCGTGAGCTCTTAATTGAGCGAGCCTATGATCATCGAGAGATACTCTGAGTAAATTAGAGTGTTCAAAACGCCCTTTGGGAAATGAATAATATAGCATGGAATAGAGGAGAATGATCGGCTGTTTCCTTATAAGCCGGTGGCTGGAAATGCTGTGATGGTTGAAAGGAGCAGGCGGGGGCATATGTATTGCTTGGGGAGAGGTGAAATTCTTAGATCCTTGCAAGACAAACTACAGCGAAAGCATTTGCCAAGAATGTTTCCATTAATCAAGAACGAAAGTTAGAGTAATGAAAAGGATTAGATACCCTTGTAATTCTAACCATAAACTATGCCTACTTGCATTCTGCTGATGTCCTACCGGGCATGGCAGGGTGCTACCCGTGAAAAACAAAGTTGTTTGGCTACGGGGGAAGTATGGTTGCAAAATCGAAACTTAAAGGAATTGACGGAAGGGCACCACCAGGAGTGGAGCCTGCGGCTTAATTTGACTCAACACAGAAAACCTTGCCAGGTCCAGACATATTGAGGATTGACAGATAGTATAGCTCTCTTGATTATATGGGCGGTGGTGCATGGCCGTTCTTAGTTAGTGGATTGATCCGTCTGCTCAATTGCGATAACGAACGAGATCTTTACCAAATCCCTAACTAATAGTAGGCACTTTGTGTCTAAATAAACACTTCTTAGAGGAACAACGCCAGACTAAATATGGCGAGTAGGAGAGGCTATAACAGGTCTGTGATGCCCTTAGATGTTCTGGACGGCACGCGCGCTACATTGAATTGTTACACACGCACGTGATCCTTGACTTCCTAGAGGTCGGGGGAATCGTGTTTGAACAAGTTCCAGAGAAGGGGATCGGTTATTGTAATGATAGCTGTGAACCCGGAATTCCTAGTAAATTGAACTCGCCAAGTTCAATTGATTATGTCCCTGCCCTTTGTACACACCGCCCGTCGCTACTACTGATCGGGATGAATAAGCGAGGTTTTTGAATCTTGGAACCCTTTGCCAGATCTCCGGTGAAGGCTCTGGGGGAAGGGAGTCCTAGCTTATTTGTCTA
>FR552030_Picola_renei
ATGCACGTGTCAGTCCAACAATTGTGAAACCGCGAACGGCTCAGTAAATCGGTTGAAATCTTACAGAGATTAAAACTATAGGATAACTCGGGTAACTCTCGAGCTAATACTTATGAATACTCCTCAGGGAGTGTGATCTGCCTATGACCAGTCGTGTCTTTGAAGAACATGCAAGAGGAACCAAGGTTGATTGCAAACACCAATGTGTAATACTCGGTGGTTCTCGCTGGGGCGTCCGACCTATCAATTAGGGACGGTAGTGTATGGGACTACCGTGGTTGTGACGGGTAACGGGGAATTAGGGTTCGATTCCGGAGAGGCAGCCCGAGTGACGGCTACCACACCCAAGGGAGGCAGCAGGCGCGCAAATTACCCAATAGTAGTTTTCTGAGGTAGTGACGAAAAATAACGATGCATTGCTACATAGCAGTGTAATCGGAATGACTGTGATTGAAAAATTCTGAGGAGGATCAAGTGGAGGGCAAGTCTGGTGCCAGCAGCCGCGGTAATACCAGCATCCACGAGCATATGCAAAAGTTGCTGCGTTTAAAAAGTTCGTAGTTGGTGCTGTTTCATCCGTCAATCGATTCAATGTATTGTTGGTCGGGCGAATGAATCTGTGCATTTGCGGGAATTGCACTTAATTGTGTGAGACCTGTGCAAGCAGATATACCTAGAATAAATCAGCGTGTTCAAGGCAGCCTTTGGGCGTGAATAGTGGAGCGTGGAATTGATGTAAAAGATCGTGCATCTGTTTTGGTCGTTGATTAGGCGATAATGGTCAAAAAGATTGAATGGGGGCATGTGTATTGATGCGTCAGAGGTGAAATTCTTGGATCGCGTCAGGACATTCTACTGCGAAAGCATTTGCCAAGAGTGATTTTTTTAATCAAGAACGAAAGTTGGAGTATTGAAGAGGATTAGATACCCTCGTAATTCTAACCATAAACTCTACAATCCCTACTTGTGTTGTATTGTTTACGATTTGGCACGGGTTATCAGGGAAACTGAAGTGTTTCTGTTACGGGGGTAGTATGGTTGCAAAATCGAAACTTGAAGGAATTGACGGAAGGGCACCACCAGGAGTGGAGCCTGCGGCTTAATTCGACTCAACACGGGAAAATTCACCGGGTCCAGACACAGGAATGATTGACAGGCTGGATATTCATCACGATACTGCGGGTGGTGGTGCATGGCCGTTCTTAGTTAGTGGAGTAGTTTGTCTGGTTGATTCCGATAACGAACGAGACCTCTATCGACTGAATACGGTGAATTGTTAGTACGAAGAACCGTACATAAGAGAGACTAAGTGGGTATAATACCGCATGGAAGTGAGGCTATAACAGGTCTGTGATGCCCTTAGATGTCCCGGGCTGCACGCGTGCTACACTGAGTGCGTCAACAGGTTATAGGGTCCGAAAGGGTCTGGTGAATCCTGCAACGTTATTCATGCTTGGGATCAATTTCTGTCATATCGAATTGTGAACGAGGAATTTCTAGTAAGTGCCGGTAAGTAACTGGCGCTGATTATGTCCCTGCCCTTTGTACACACCGCCCGTCGCTACTACTGATTGGGTGTATGAGCAAGTCGCGTGGACATCATTTTCTACTTATAAGTGATGAAAGCGAAACGAGTTCACATATCTA
>FR552039_Anaperus_rubellus
CCATGCATGTGTAAGTTCAGCTTGAAAAAGTGAAACCGCGAATGGCTCATTAAATCAGTTACTATCTACTAGTTAATTCTCGCTTCATATGAATAACTGCGGTAACCCTGCAGCTAATGCATGCAATTTGGTTGTCCGAAAGGAAACAACTTTTACTAGAAACCGCCGGGTGGCCATGCTTCGAGGTTCACATCAGCGATGAATCAAAGTAACTGAAAGACCCCAGATGACTCAGTCGGGGGGCGTAACTTTCGAATTTCTGACCTATCAACCTATGACGGTAGTGTAACGGACTACCGTGGTTGTGACGGGTGACGGGGAATCTGGGTTCGATTCCGGAGAAGGAGCCTTAGAAACGGCTACTACATCCAAGGAAGGCAGCAGGCACGCAAATTACCCAATCTCAGCTCGAGGAGGTAGTGACGAGAAATAACGATATGATCCTAAAAGGATTGTAATCGGAATGGAAATGATTAAACTAAAAATTCTCTTGATGAACGAGTGAAGGGCAAGTCTGGTGCCAGCAGCCGCGGTAATACCAGCCTTCACAAGCATATACAAAAGTTGCTGCGTTTAAAAAGCTCATAGTTGGATCTGTTTAAGTGTTACGGTAACATCTAGTTGACTGCTACGGCGGGCTGCTAGCGTAATGCTTATCCTTCGCATCGTAGAAACATCTTGCACTTTATTGTGTCGAGTTGTGGAAACGAGGTTTTCACTTTGAGTAAATTAGAGTGTTCAAAGCGTCCTTTGGGATTGAATAATAAAGCATGGAATAATGGAGAATGACCCGCTTTGCCTAAAAGCCGGTGGCTGGCATGCGGTAATGATTAAAAGGAACAGCCGGGGACATTTGTATTGCTACGTTAGAGGTGAAATTCTTGGATCGTGGCAAGACAAACTACTGCGAAAGCATTTGTCAAGAATGTTTTCATTAATCAAGAACGAAAGTTAGAGTATTGAAGAGGATTAGATACCCTCGTAATTCTAACCATAAACTATACCAACTTACGATTTGTCATAGACCAACATGTCTTGACAAGTAATTAACCGGGAAACCAAAGTCTTTTGGTTCCGGGGGAAGTATGGTTGCAAAATCGAAACTTAAAGGAATTGACGGAAGGGCACCACCAGGAGTGGAGCCTGCGGCTTAATTTGACTCAACACGGGAAAACTCACCAGGTCCAGACATTTTAAGGATTGACAGATTGAATATCTTTCATGATTATATGGGCGGTGGTGCATGGCCGTTCTTAGTTAGTGGACTGATCTGTCTGGCTAATCCCGATAACGAACGAGATCTCACCCCATTTAAATAATACAAGTTACAACATGTAACTCTGTACTTCTTAGAGGTACTACGTGGAATATAATACCACGAGTGGAGTGAGGCCATAACAGGTCTGTGATGCCCTTAGATGTTCTGGACCGCACGCGCGCTACACTGTATACGGACTCGTGTTATGTGGTCCTGGACCGACATGGTCTGGGTAATCATGTAATCGTGTAGCTATCAGGGGATCGGCTATTGTAACTAGTAGCTGTGAACCAGGAATTCCTAGTAATCAGAAGTCAACAACTTCTAGTGATTACGTCCCTGCCCTTTGTACACACCGCCCGTCGCTACTACTGATTGGACGATTAAGCAAGAACTTCGGAACCTCGCTGTCAAGACTTCGGTCGAGGCAATGAGCGGATGAGAATCAAGCTTATTTGTCTAGAGGAAGTAAAAGT
>FR552041_Amphiscolops_sp
GTGCCTGTCTCAAAGATTAAGCCATGCATGTGCAAGTTCAACTTGGAAAAGTGAAACCGCGAATGGCTCATTAAATCAGTTACGATCTCTTTGTTCACTAACGCAGCTACATGAATAACTGCGGTAACCCTGCAGCTAATGCATGCAAATTTCATCTTGATAACCCTTTATTGGGCAATGTGAACTTTTATTGCTGATCAATGACGACCTTCTTGGGCTATTGGGTAGCACCGCGTATGTGACGATTCGTAACTGACCGATCCCAGATGGCTTTATGCCGGGGGACGGAACTTTCGAGTTTTGAGCTATCAACCTTTGACGGTAGGGTAACGGCCTACCGTGGTTGTGACAGCTAACGGGGAATCAGGGTTCGATTCCGGAGAGGCAGCCTGAGAGACGGCTACCACATCCAAGGAAGGCAGCAGGCACGCAAATTACCCACTTCTAGCACGGAGAGGTAGTGACGAGAAATAACACTATGAACCCTTGTGGTTTGTAAGTGGAATGGACTGAATGTATAGAATTCAGTGATTAACGAGTGGAGGGCAAGTCTGGTCCAGCAGCCGCGGTAATCCAGCCTCCACAAGCGTATGCAAAAGTTGCTGCGTTTAAAAAGCTCATAGTTGGATCTGTTTACGGTATTACGGTAACATCTGATGACGGTTTACCTGATTCAGCGTAATGCTTGTACCTTCGCATCGATTAGATTGTTTGCACTTAACCGTGTCGAACTTTCGAAGCGGTGTTTTCACTTTGAGAAAATTAGAGTGTTCAAAGCGTCCTTTGGGATTGAATAATAAAGCATGGAATAATGGAGAATGACCCGCGTTTCTTGAAGCAAGGTTGCGGAGATGCGGTAATGATTAAAAAGGAACAGGCGGGGGCCATTTGTATTGCTTAGGTTAAAGGTGAAATTCTTGGATCCTAGCAAGACAAACTTACTGGAAAAGCATTTGCCAAAATTTTCATTAATCAAGACGAAAGTTAAGAGTATTGAAAAGGCTTAAACCCCTCGGTAATTCTACCTTTAAACTATACCAACTTTACGACTTGTCAAAAGTCCTAAATGACTTGACGAGGAGTTACCGGGAAACCAAAGTTTATTGGTTCCGGGGGAAGTATGGTTGCAAAATCGAAACTTAAAGGAATTGACGGAAGGGCACCACCAGGAGTGGAGCCTGCGGCTTAATTTGACTCAACACGGGAAAACTCACCAGGTCCAGACATCTTAAGGATTGACAGATTGAATCTCTTTCACAATCATATGGGCGGTGGTGCATGGCCGTTCTTAGTTAGTGGAGTGATTTGTCTGCTTAATTGCGATAACGAACGAGATCTCTCCCATTTTAATAGTGATAGCCACTTAATGTGGTTAATTACTTCTTAGAGGAACCAAGCAGAATTAAATACTGCGGGTGAAGTGAGGTTATAACAGGTCTGTGATGCCCTTAGATGTTCTGGACTGCACGCGCGCTACAATGTGATCTTCACTATGATACTGATACCATTGACCGAGAAGGTCTGGGTAATCAGTAAAAGCTCAAACCATAAAGGGGATCGACTTTTGCAACTTGCAGTCGTGAACCAGGAATTCCTAGTAAGTAGAAGTCAACAACTTCTACTGATTATGTCCCTGCCCTTTGTCACACCGCCCGTCGCTACTACTGATTGGGTAGGTAAGCAAGAACTTCGGATATTCTCTGTCAATACTTCGGTTGAGGCAAAGAAGGGTCAAGCTTATCTGTCTAGAGGAAGTAAAAGTC
>FR552042_Conaperta_cirrata
GATTAAGCCATGCATGTGTAAGTTTATCTTGAAAAAGAGAAACCGCGAATGGCTCATTAAATCAGTTATAATCTATTGGTTAAGTAACACCATTATATGAATAACCACGGTAACCCCGTGGCTAATGCATGAAGATAGTCCTACTACGAGATAGGATAGCTTTATAAGATGATACGCCGGGCGGGTGTGAAATACAAACCAGCATGAACGGTGAACCATTATAACTGAAGGAGGTCAGATAGGGCGTGCCCTTGGACCCATAACCTTCGAGTTTCTGATCTATCAACCTATGACGGTAGTGTAACGGACTACCGTGGTTGTGACGGATAACGGGGAATCAGGGTTCGATTCCGGAGAGGGAGCCTGAGAAACGGCTACCACATCTAAGGAAGGCAGCAGGCACGCAAATTACCCAATCTTCGCTCGAGGAGGTAGTGACGAGAAATAACAATATGAACCTTAATGGTTTGTAATTGGAATGGAACGGGAGTAACAACTCCGTTGATGAACGAGTGGAGGGCAAGTCTGGTGCCAGCAGCCGCGGTAATACCAGCCTCCACAAGCGTATGCAAAAGTTGCTGCGTTTAAAAAGCTCATAGTTGGGTCTGTTTGAGCGTTACGGCACATCTGGACACTGCCTGCGGCGTAGTTGTACCAGCGTAATTCTCATCCTTCGCATCGAGGAAACAGTTTGCACTTCATTGTGTTGAACTGTGGAAACGGTGTTTTCACTTTGAGTAAATTAGAGTGTTCAAAGCGTCCTTTGGGATTGAATAATAAAGCATGGAATAAAGGAGAATGACCCGCTTTTCCGAAAGCCGGTGGCTGAAATGTGGTAATGATTAAAAGGAACAGCCGGGGGCATTTGTATTGCTACGTTAGAGGTGAAATTCTTGGATCGTGGCAAGACAAACTACTGCGAAAGCATTTGCCTAGAATGTTTTCATTAATCAAGAACGAAAGTTAGAGTATTGAAGAGGATTAGATACCCTCGTAATTCTAACCATAAACTATACCAACTTACGATTTGTCAAAGTCCTATTTGACTTGGCAAGAAATTAACCGGGAAACCAAAGTTTATTGGTTCCGGGGGAAGTATGGTTGCAAAATCGAAACTTAAAGGAATTGACGGAAGGGCACCACCAGGAGTGGAGCCTGCGGCTTAATTTGACTCAACACGGGAAAACTCACCAGGTCCAGACATCTTAAGGATTGACAGATTGAATATCTTTCACGATTATATGGGCGGTGGTGCATGGCCGTTCTTAGTTAGTGGAGTGATCTGTCTGGTTAATTCCGATAACGAACGAGATCTCCACCATCTTAATAGTGGTGGTCACTACGGTGGCACAGTTACTTCTTAGAGGTACAATGCGGAATATAATACCGCAAGTGAAGTGAGGCTATAACAGGTCTGTGATGCCCTTAGATGTCCTGGACTGCACGCGCGCTACACTGTACACTACAAAATGTGTGCGGTACCTTGACTGACACAGTCTTGGGAACCACACAAAAGTGTTAAACTCAAAGGGGATTGTCTATTGTAACTTTTAGACATGAACCAGGAATTCCTCGTAATCTCTGGTCACCAACCAGAAATGAATATGTCCCTGCCCTTTGTACACACCGCCCGTCGCTACTACTGATTGGATGGTTAAGCAAGAACCGCCGAAACCTGTGCCTAATAAGGTTTGTCCATTTTAAATAATGGTAAGCTAGTCCTGGCAACGGGTGGAAGCAGATCGAGCTTATCTGTCTAGAGGAAGTAAACCC
>FR552046_Stomatricha_hochbergi
GCTTGTCTCATAGATTTAGCCATGCATGTGTAAGTGAAACTTGAAAAAGTGAAACCGCGAATGGCTCATTAAATCAGTTACTATCCATTTGTTTAGTTACCAGTTATATGAATAACTGCGGTAACCCTGCAGCTAATGCATGCAGATTGCTCGATCTTGCTGAGTGCGGACGAGAACTTTTACAAGAATTCGCCGGGTGACTTCGATTGAATGGACATGCCGGATGAATCCAAGTAACTGAAAGATCCCAGACGCCAAATTGGCTGGGGACGAAACTTACGAGTTTCTGACCTATCAACCTAAGACGGTAAGGTAACGGCTTACCGTGGTTGTGACGGGTAACGGGGAATCAGGGTTCGATTCCGGAGAAGGAGCCTTAGAAACGGCTACTACATCCAAGGAAGGCAGCAGGCACGCAAATTACCCACTCTCGGAACGAGGAGGTAGTGACGAAAAATAACCATATGAACCCTTGTGGTTTGTAATGGGAATGGAAGTGATGCAAAAGCTCACTTGATGAACTAGTGGAGGGCAAGTCTGGTGCCAGCAGCCGCGGTAATACCAGCCTCCACAAGCGTATGCAAAAGTTGCTGCGTTTAAAAAGCTCATAGTTGGATCTGTTTGAGTGCTACGGAGAAAACAATATAGAGGCTACGGCTGAAATATTGCGTACTGCTCATCCTTCGCATCGATTAGTCAGTTTGCACTTAATTGTGTCGAACTGACAAATTGGTGTTTTCACTTTGAGTAAATTAGAGTGTTCAAAGCATCCTTTGGGATTGCATAATAAAGCATGGAATAATGGAGAATGACCTGCATATTGTTGTGCCGGTGGCTTGATATGCGGTAATGATTGAAAGGAACAGACGGGGGCATTTGTATTGCTACGTTAGAGGTGAAATTCTTGGATCGTAGCAAGACAAACTACTGCGAAAGCATTTGCCAAGAATGTTTTCATTAATCAAGAACGAAAGTTAGAGTATTAAAGAGGATTAGATACCCTCGTAATTCTAACCATAAACTATACCTGCTTACGATTTGTCAAAGTCCTATTCGACTTGACAAGGAATTAACCGGGAAACCAAAGTTCTTTGGTTCCGGGGGAAGTATGGTTGCAAAATCGAAACTTAAAGGAATTGACGGAAGGGCACCACCAGGAGTGGAGCCTGCGGCTTAATTTGACTCAACACGGGAAAGCTCACCCGGTCCAGACATTTTAAGGATTGACAGATTGATTATCTTTCATGATTATATGGGCGGTGGTGCATGGCCGTTCTTAGTTAGTGGAGTGATCTGTCTGGTTAATTCCGATAACGAACGAGATCTCATCCATCTAACTAGTTATTATCACTTTATGTGGTAAAGAACTTCTTAGAGGAACTATGTGGAATTAAATACCACAAGTGAAGTGAGGCTATAACAGGTCTGTGATGCCCTTAGATGTTCTGGACTGCACGCGCGCTACACTGAACTATGTTAAATTGAGCTGCCAACCTTGGCCTATATGGTCCGGGTAATCAACTAAAATAGTTGGATTGTTCAGGGGATCGACTATTGTAATTTGTAGTCGTGAACCAGGAATTCCTCGTAATCTGGATTCAACAAATCCAAGTGATTACGTCCCTGCCCTTTGTACACACCGCCCGTCGCTACTACTGATTGGATGATTAAGCAAGAACCTCGAACTCTCTATGCTGATACTTCGGTTGACGCACTGAGCTGAAGAGGATCAAGCTTATTTGTCTAGAGGAAGTAAAAGTCGTAACAAGGA
>FR552028_Picola_caribbea
ATGCAAGTGCAAGTACAGCGCTTTGGAAATAGTGAAACCGCGAACGGCTCATTAAATCAGTTATAATCTCCATGGTTTCTAAATACAAGGATAACTGCGGTAACTCTGCAGCTAATACTTGGGCAAGTCAGTTAAACCTGACTACTTTTATTAGTGAACCGAAGCCTCGCAATATTTGCTTGGCAATCTTGTGTCGAATCTGAATAACTGAAGGATCGTTAAACGCCAAGTTGCGTCCGATAAACCATTCGAGTATCTGACCTATCAACTTCTGACGGTAGTGTAACGGACTACCGTGGTTGTAACGGGTAACGGGGAATCAGGGTTCGATTCCGGAGAGGGAGCCTGAGAGACGGCTACCATGCCTACGGGCAGCAGCAGGCGCGCAAATTACCCAATCCCGGCTCGGGGAGGTAGTGACGAAAAATAACAATATGAAGCCGTAAGGCTTTGTGATTGGAATGAGAGAAATTTAACATCTTTCAATCGAGGATCTAGTGGAGGGCAAGTCTGGTGCCAGCAGCCGCGGTAATACCAGCATCCACAAGCGTATGCAAAAGTTGCTGCGTTTAAAAAGCTCGTAGTTGGATCTGTTTTTGGTGATGCGTTAGCCCCGTTTTCGTGCTCAGGCCGAACGGTGGTGTGTCATCAATTTCTTCCTGGTTGAAGGTGTTTGCTCTTCATTGAGTTGAATACCCGGGCCAGGCGATTAATTTGAGTAAATTAGAGTGCTCAAAGCGACCTTTGGGAAAGAATAATAAAGCATGTGATAGAGGAGGAAGACCCACTTTCGTGTGAAAGGGTTTGCGAAAGATGGTAATGATTAAAAGGAACAGTCGGGGGCATTTGTATTGCTACGTTAGAGGTGAAATTCTTGGATCGTGGCAAGACAAACTACAGCGAAAGCATTTGCCAAGAATGTTTTCATTAATCAAGAACGAAAGTTAGAGTATTGAAGAGGATTAGATACCCTCGTAATTCTAACCATAAACGATACCGACTTACGATTTGTCAAAGTCCTGTTTGACTTGGCAAGGAGTTATCCGGGAAACCAAAGTTTATTGGCTCCGGGGGAAGTATGGTTGCAAAATCGAAACTTAAAGGAATTGACGGAAGGGCACCACCAGGAGTGGAGCCTGCGGCTTAATTTGACTCAACACGGGGAAACTCACCAGGTCCAGACATCGTAAGGATTGACAGATTGAATATCTTTCATGATTCTATGGGTGGTGGTGCATGGCCGTTCTTAGTTAGTGGAGTGATCTGTCTGGTTAATTCCGATAACGAACGAGATCCTAACCATTTAAATAGCCAGAATGACGCTAACCGTCGGCGACTAGCTTCTTAGAGGAACAATGTGGAATACCTACCACAGGGAAGTGGGGCTATAACAGGTCTGTGATGCCCTTAGATGTCCTGGGCTGCACGCGCGCTACACTGGATGCTACGGATTGATATGATGCCTTGTCCGAAATCGGTCCGGGTAATCACCTAAAAGCTTGTCATAATTGGAATGGATTATTGTAATTAGTAGTCCTGAACGAGGAATTCCTAGTAAGTCCCAGTCAACAGCTGGTACTGATTACGTCCCTGCCCTTTGTACACACCGCCCGTCGCTACTACTGATTGGACGTTTAAGCAAGATTTTTAAACACTGACAGTTGATACTTCGGTTGAACACAGTGGGAAGAAGAAGATCGAGCTTACTTGTCT
>FR552031_Polychoerus_sp
ATGCATGTGCAAGTGAATCTTGTATTCAGAAAGTGAAACCGCGAATGGCTCATTAAATCAGTTACTATCTAAAAGTTTAGTAGCGCGTCACATGAATAACTGCGGTAACACTGCAGCTAATCCATGCAGATCGCTTGCTGCCCTTTGTGGGGCGAGAGCTTTTACAAGAATTCGCCGGGTTACTCTGTAGAAGGGAACATACTGGATGAATCCAAAGTAACTGAAAGATCCCAGATGGCTTCGGCCTGGGGACGAAACTTACGAGTTTCTGACCTATCAACCTAAGACGGTAGTGTAACGGACTACCGTGGTTGTGACGGGTAACGGGGAATCAGGGTTCGATTCCGGAGAGGGAGCCTGAGAAACGGCTACCACATCTAAGGAAAGGCAGCAGGCTCGCAAATTACCCACTCCTAGATGAGGGAGGTAGTGACGAGAAATAACCATTGAACCTAAAGGGTTTATAATGGTAATGGAAAGGATGCAAAAGCTCCTTTGATAAACGAGTGGAGGGCAAGTCTGGTGCCAGCAGCCGCGGTAATACCAGCCTCCACAAGCGTATGCAAAAGTTGCTGCGTTTAAAAAGCTCATAGTTGGATCTTTATAGGCGTTGGGAATAACGAGCATACTGTGCGCAGTCACTGCTTGCCCAATTCTCTATTGAGTGCACCGGAGAAACTGCTTGCACTTAACTGTGTTGAGCAGTGGACCTGGTGTATTACTTTGAGTAAATCAGAGTGATCAAAGCGTCCGCCTTAGTGGATGTGCATAATAAAGCATGGAATTAGGGAGAATGACCTGCGTGTCTGTATGCCAGGTGGTTGATATGCGGTGATGGTTGAAAGGAACAGGCGGGGGCATTTGTATTGTTACGGGAGGGGTGAAATCCGTTGATCGTAGCAAGACAAACTACTGCGAAAGCATTTGCCAAGAATGTTTTCATTAATCAAGAACGAAAGTTAGAGTATTGAAGAGGATTAGATACCCTCGTAATTCTAACCATAAACTATGCCTACTTACGGTTTGTCAAGTCAAATATAACTTGACAAGCATTATACCGGGAAACCAAAGTTTTTTGGTTCCGGGGGAAGTATGGTTGCAAAATCGAAACTTAAAGGAATTGACGGAAGGGCACCACCAGGAGTGGAGCCTGCGGCTTAATTTGACTCAACACGGGAAAACTCACCCGGTCCAGACATCTTAAGGATTGACAGATGGTATGCCTTTCATGATTCGGTGAGCGGTGGTGCATGGCCGTTTCTAGTTAGTGGAATGATCTGTCTGCTTGATTGCGATAACGAACGAGATCTTATCCACCTAACTAATAACTGTCACTTGACTATGTCAACGTGACTTGAAAACTTCTTAGAGGCACTTAGCGGGATTTAAATACCGCGAGAGAAGTGAGGCAAAAACAGGTCTGTGATGCCCTTAGATGTTCTGGACCGCACGCGCGCTACAATGTGCGAACATAATGTGCGGACTCCGTCCCTTGCCTATCAGGTCAGGGCAAACGGGAAGTCTGCTAGTTCCATAAAGGGGATCGAATATTGTAAGATATTTGCTAACCTGGAACTCCTCGTAATCTGGAGTCAACAACTCCAGTTGATTACGTCCCTGCCCTTTGTACACACCGCCCGTCGCTACTACTGATTGGTTGATTAAGCAAGAACTTCTGAGACTGGCTGTGATACTTAGGTTGATCAGTTGGTTGACTGGAAGGGCAAGCTTAATTTGCTA
>FR832390_Childia_aculifera
ATGCAAGTACAAGTTCAGTCATAACCAAATAGCGAAACCGCGAACGGCTCATTAAATCAGTTTTGGTTCATTTGTATTTCCAAGTTATATGAATAACTGCGGTAACCCTGCAGCTAATGCATTATAGGCTCTTTACGAAGAGAACTTTTACTATCTTGCGTTCCGTATCGGTGGGCTGAAGTCAACCGCTGACTGATGAATCTGGGTAACTGAAGGACCTTCACACGCTATTTACAGCGGAAGGCGTTACATACGAAGTTCTGCCCTATCAACTTCTGACGGTAGTGTAACGGACTACCGTGGTTGTGACGGGTGACGGGGAATCAGGGTTCGATTCCGGAGAGGGAGCCTGAGAAACGGCTACCACTTTTAAGAAAGGCAGCAGGCACGCAAATTACCCAATGTCGGCACGACGAGGTAGTGACGAAAAATAACGATATGAGCCCATCGGGTTTGTAATCGGAATGGAAGAGATTTAACAAATCTCTTGAGGAGCAAGTAGAGGGCAAGTCTGGTGCCAGCAGCCGCGGTAACACCAGCCTCTACAAGCATATGCAAAAGTTGCTGCGTTTGAAAAGCTCATAGTTGGACCCGTAGTCTGTTCAACTTCTTGCTGCAGTCCCGGTCATTGAACTGGTCTGCAGACGTTGTTCTGGACTGTCTCTTCGTTAGGAGTGTTTGCACTTAATTGTGTCGAACATTCTGAGCGGATTATTTACCTTGAGTAAATTAGAGTGCTCAAAGCAAGCTTTTGATTGAATAATAAAGCATGGAATAATGGAGGAGGCCAGCTCTCTATATAGCACGGTTGCTGGATGAGCTGTAATGGTTAAAAGGAACAGTCGGGGGCATTTGTATTGCTACGTTAGAGGTGAAATTCTTGGATCGTGGCAAGACAAACTAACGCGAAGGCATTTGCCAAGAATGTTTTCATTAATCAAGAACGAAAGTCAGAGCATTGAAGAGGATTAGATACCCTCGTAATTCTGACCATAAACGATACCAACTTACGATTTGTCAAAGTTCATTCCTGACTTGACAAGGAGTTAACCGGGAAACCAAAGTTTTTTGGCTCCGGGGGAAGTATGGTTGCAAAATCGAAACTTAAAGGAATTGACGGAAGGGCACCACCAGGAGTGGAGCCTGCGGCTTAATTTGACTCAACACGGGGAAACTCACCAGGTCCAGACATCGAAAGGATTGACAGATTGAATATCTTTCATGATTCAATGGGTGGTGGTGCATGGCCGTTCTTAGTTAGTGGAGTGATCTGTCTGGTTAATTCCGATAACGAACGAGATCCTAGCCATTTAAATAGAAGTAGTAACTACGGTTACTATTAACTTCTTAGAGGAACTATGCGGAACATAATACCGCAAGGAAGTGGGGCTATAACAGGTCTGTGATGCCCTTAGATGTCCTGGGCTGCACGCGCGCTACACTGGGTACAGTATAGTGATTGATGGAAACCTAGTCCGAAAAGGTCCGGGTAACCACCAAAATGTGCCAATTATGATTGGGATAGACTCTTGTAATTAGTAGTCTTGAACGAGGAATTCCTAGTAATTTCAAGTCAACAACTTGATGTGATTACGTCCCTGCCCTTTGTACACACCGCCCGTCGCTACTACTGATTGGATGATTAAGCAAGAACTGCTGAAACTGACTGCGTAAGCTTTATGCCGAAACAGTTGGTGGTTGCGGATCGAGCTTTGTTGTCTA
>FR832393_Childia_curinii
ATGCAAGTCTAAGTTCAACTAAACCTAGTGAAACCGCGAACGGCTCATTAAATCAGTTTTGGTTCATTTGTATGTTCTACATATATGAATAACTGCGGTAACCCTGCAGCTAATGCATGCTATTGCTCTTCTACGGAGAGAACTTTTACTAGCATAACTGGACCCATCGGCACGGCATCGATGGTAAATGATGAATTCTGAGTAACTGAAGGACCTCCATACGCTAATATACAGCGGGAGGCGATACATTCGAATATCTGCCCTATCAACTCTGACGGTAGTGTAACGGACTACCGTGGTTGTGACGGGTGACGGGGAATCAGGGTTCGATTCCGGAGAGGGAGCCTGAGAAACGGCTACCACTTTCAAGAAAGGCAGCAGGCACGCAAATTACCCAATGTCGGTACGACGAGGTAGTGACGAAAAATAACGATATGAGCCCTTTGGGTTTGTAATCGGAATGGAAGAGATTTAACAAATCTCTTGAGGATCTAGTAGAGGGCAAGTCTGGTGCCAGCAGCCGCGGTAACACCAGCCTCTACAAGCATATGCAAAAGTTGCTGCGTTTGAAAAGCTCATAGTTGGATCCGTAGTCTGTTCAACTTCTTTTACGCTCTGTTTAAAGAATAGATTGCGTAGACGTTGGTTCTGGACTGTCCCTTCGTTAAGGGTGTTTGCACTTCATTGTGTCGAACGCTCGGAGCGGAGTATTTACCTTGAGTAAATTAGAGTGCTCAAAGCAAGCTTATGATTGAATAATAAAGCATGGAATAATGGAGGAGGCCTGCTCTCTATATAGCCCCGGTTTGCTGGAGTAGCAGTAATGGTTAAAAGGAACAGTCGGGGGTATTTGTATTGCTACGTTAGAGGTGAAATTCTTGGATCGTGGCAAGACAAACTAACGCGAAGGCATTTACCAAGAATGTTTTCATTAATCAAGAACGAAAGTCAGAGCATTGAAGAGGATTAGATACCCTCGTAATTCTGACCATAAACGATACCAACTTACGATTTGTCAAAGTTATTTCCTGACTTGGCAAGGAGTTAACCGGGAAACCAAAGTTTTTTGGCTCCGGGGGAAGTATGGTTGCAAAATCGAAACTTAAAGGAATTGACGGAAGGGCACCACCAGGAGTGGAGCCTGCGGCTTAATTTGACTCAACACGGGAAAACTCACCAGGTCCAGACATCGAAAGGATTGACAGATTGAATATCTTTCATGATTCAATGGGTGGTGGTGCATGGCCGTTCTTAGTTAGTGGAGTGATCTGTCTGGTTAATTCCGATAACGAACGAGATCCTAGCCATCTAAATAGAAGTAGTAACTTCGGTTGCTATAAACTTCTTAGAGGAACTATGCGGAATATAATACCGCAAGGAAGTGGGGCTATAACAGGTCTGTGATGCCCTTAGATGTCCTGGGCTGCACGCGCGCTACACTGGGTACAGAATAGTGATTGTGGGAACCTAGTCCGAAAAGGTCCGGGTAACCACCAAAGTGTACCGTTTATGATTGGGATAGACTCTTGTAACTAGTAGTCTTGAACGAGGAATTCCTAGTAATTTCAAGTCAACAACTTGATGTGATTACGTCCCTGCCCTTTGTACACACCGCCCGTCGCTACTACTGATTGGATGATTAAGCAAGAACTTCTGAAACTTGCAGCCGAGGCTTCGTGCCTAAGCAGTGAGCGGAAGAGGATCGAGCTTTGTTGTCTA
>FR832398_Philactinoposthia_ischiae
ATGCATGTGTAAGTTCAACTCCCTTCGAATAGTGAAACCGCGAATGGCTCATTAAATCAGTTATGATCTACTTGGTTGTCTTAACCAAAAGGATAACTGCGGTAACTCTGCAGCTAATACTTGCAATAGTGGTCTGTAACAGGATCGCTGCTTTTATTAGAGAAACCTTGACTGGTCACGAACCAGATATACGTGGTGAGCTCTGAATAACTGAAGGATGCCTATAGCCTTGAGCTGGGCACGAACCATATGAGTATCTGACCTATCAACTTCTGACGGTAGTGTAACGGACTACCGTGGTTGTAACGGGTAACGGGGAATCAGGGTTCGATTCCGGAGAGGGAGCCTGAGAAACGGCTACCACACCTACGGGAGGCAGCAGGCGCGCAAATTACCCAATCCCAGCTCGGGGAGGTAGTGACGAACAATAACAATATGAACCCTAACGGGTTTGTGATTGGAATGAGAGAAATTTAACAACTTTCTCGAGGATCTAGTGGAGGGCAAGTCTGGTGCCAGCAGCCGCGGTAATACCAGCATCCACAAGCGTATGCAAAAGTTGCTGCGTTTAAAAAGCTCGTAGTTGGATCTGTTGATGGTGTTGCGTTAAACGGCCGACAAGTTTGAGAGCGCCGGTGACACTATCTTCTTCCTGTTGAAAGTGTTTGCACTTAATTGTGTTGAACTCTTGAGACGGATTACTAATTTGAATAAATTAGAGTGTTCAAAGCAACCTTTGGGATTGCATAATAAAGCATGTGATAGAGGAGGAAGACCCACCGTTGTTCGGATGGGGTTTGCAACGGCTGGTAATGATTGAAAGGAACAGTCGGGGGCATTTGTATTGCTACGTTAGAGGTGAAATTCTTGGATCGTGGCAAGACAAACTACAGCGAAAGCATTTGCCAAGAATGTTTTCATTAATCAAGAACGAAAGTTAGAGTATTGAAGAGGATTAGATACCCTCGTAATTCTAACCATAAACGATACCTACTTACGATTTGTCAAAGTCCAATATGACTTTACAAGGAGTTACCCGGGAAACCAAAGTTTATTGGCTCCGGGGGAAGTATGGTTGCAAAATCGAAACTTAAAGGAATTGACGGAAGGGAACCACCAGGAGTGGAGCCTGCGGCTTAATTTGACTCAACACGGGAAAACTTACCAGGTCCAGACATGATAAGGATTGACAGATTGAATATCTTTCAAGATTCCATGGGTGGTGGTGCATGGCCGTTCTTAGTTAGTGGAATGATCTGTCTGCTTAATTGCGATAACGAACGAGATCCTTCCCATCTAACTAGCTAAAGTCACTTTAAATGTGTCTTTAATGCTTCTTAGAGGAACAATGTGGAATACATACTGCAGAGAAGCGGGGCCATAACAGGTCTGTGATGCCCTTAGATGTCCTGGGCTGCACGCGCGCTACACTGAATGTTGCGAATTGAGTCATACCTTGTCCGAAATGGTCCGGGTAATCACCCAAAAGCTTATCATAATTGGGATGGATTATTGTAACTAGTATTCCTGAACGAGGAATTCCTAGTAAGTACCAGTCAACAGCTGGTACTGATTACGTCCCTGCCCTTTGTACACACCGCCCGTCGCTACTACTGATTGGACGTATGAGCAAGGCCTTTGGACACTGACTGTATTCGGCTTCGGCTGAGACACAGTGGGGATAAGAAAGTCGAGCTTACTTGTCTA
>FR832399_Solenofilomorpha_justinei
ATGCACGTATAAGTTCAGCTCGAGGAAAGTGAAACCGCGAATGGCTCAGTAAATCAGTCATGGCTTTATTTGACAGTGTTTCTACTTGGATAACTGTGGTAACTCTAGAGCTAATACATGCTATACCTCCGGTCTCTTCGAAAGATTTGTCGGGGTGCTTTTATTAGTTTCTGTCCAGAACCCTCTTGTCACCATACGGCATCTGTGGTTTAATGGTGAACTCTAGATAACTGCAGGACCGGCTCTATTTACAGTGTCGGCGTGTCTTTCAAGTGTCTGCCCTATCAAGTTTGGTTGGTAGTGTACCGGGCTACCAAGCTGACGACGGGTAACGGGGAATCAGGGTTCGATTCCGGAGAGGGAGCCTGAGAAACGGCTACCACATCTAAGGAAGGCAGCAGTCGCGCAAATTACCCAATCTCAGAACGAGGAGGTAGTGACGAAAAATAACAATACGGGGCCTTAGGGTTCCGTCATTGGATTGAGCGTAATTTAAATACTTATGCCATATCTAGTAGAGGGCAAGTCTGGTGCCAGCAGCCGCGGTAATTCCAGCTCTACAAGCGTATACTCATGATGCTGCGGTTAAAAAGCTCGTAGTTGGATCTGCAACAGGGGCTCAATGATCATACGTTATGTGACATTGAGTTTTAATAGCCCTGTTCCCCCTCCGACTGACGACGTTTGCACTTTACTGTGTGAGCGTTTGATTTGGAGTTAGTACTTTGAAAAAATTAGAGTGTTCAAAGCAGGTTGATCTTGTATATTGAAGCATGGAATAGTAGAGCAGGGCCGCGCCCTACTACACTGGTCTTTTGGTGTGCGGAAATGATTAAAAGGGACAGGCGGGGGCATTCGTATTGTCACGTTAGAGGTGAAATTCTTGGATCGTGACAAGACGGACTACTGCGAAAGCATTTGCCAAGAATGTTTTCATTAATCAAGAACGAAAGTTAGAGGATTGAAGAGGATCAGATACCCTCGTAGTTCTAACCATAAACTTTGCCAACTTGCCATCAGCCGATGTTGTCTAAGACACGGCTGGCGGCTACCGGGAAACCAAAGTGTTTGGGTTCCGGGGGAAGTATGGTTGCAAAACTGAAACTTAAAGGAATTGACGGAAGGGCACCACCAGGAGTGGAGCCTGCGGCTTAATTTGACTCAACACGGGAAAACTCACTAGGTCCAGACATAGTAAGGATTGACAGACTGAAACTCTCTCTTGATTCTATGGTTGGTGGTGCATGGCCGTTCTTAGTTGGTGGAGCGATTTGTCAGGTTAATTCTGATAACGAACGAGACCCCATCCTGCTAACTAGCGAGATTAACACTTGTTGATCAAAGCTTCTTAGAGGGACAGGGTTTTTTCAAGGATCAGGAAGAGGGGTCATAACAGGTCTGTGATGCCCTTAGACGTCCTGGGCTGCACGCGCGCTACAATAGGTGCTACAGCATGTCTTACTCCTGGTCCGAAGAGGTCCGGGCAATCACCAATAGCACCTTTGCTTGGGATAGATTTTTGTTAGTATAAGTCTTGAACGAGGAATTCCTAGTAAGCGCAAGTCATTAGCTTGCGTTGATTACGTCCCTGCCCTTTGTACACACCGCCCGTCGCTACTACCGATTGGATGTTTAAGCGAACACCTCTGACTCTGGCATGATTGCTGAAAAGGAATGTGTCGGACGAAGTACAGTAAGCTTTGATATCTA
>FR832392_Pharyngia_furva
ATGCATGCATAAGTTCAGCTACTCAAATAGTGAAACCGCGAACGGCTCATTAAATCAGTCATGATTTACTTGATAGAAACCCATATTTGGATAACTGTGGTAACTCTAGAGCTAATACATGCTAATCGCCAGGCGCTGCCATTGTGCCCGCCTGGTAGCTTTTATCACTGTATGACTGCGGCGCGCCGTTCGGCCCGTCCTGATGTTGAACTCTGAGTAACTGCAGAACCCTAGATGCCATGAGCAGAGGGTGTATCTTTCAAGTGTCTGCCCTATCAACTTTGGACGGTAGTGTATCGGACTACCGTGGTTGTAACGGGTAACGGGGAATCTGGGTTCGATTCCGGAGAGGGAGCCTGAGAGACGGCTACCACATCTAAGGAAGGCAGCAGGCGCGTAAATTACCCAATACCTGTTCGGTGAGGTAGTGACGAAAAATAACAATATGAAAGCTTATGCTTTTGTGATTGGAATGGACGGGATGTAAAAGCTCCCGTGAGGAACTAGTGAAGGGCAAGTCTGGTGCCAGCAGCCGCGGTAATACCAGCCTTCACAAGCATATACAAAAGTTGCTGCGTTTAAAAAGCTCGTAGTTGGGTCTGTTGATTGGGTCCTGGCAAACAATGCTAAGTCTTTTGACTGGTATTGGGGGACTTAGTCATCCAATCCTGGACTGTTTTTGCGCTTAATTGCGTCGAACTCAGGAAGGGTCTTGGTTTACTTTGAATAAATTAGAGTGTTCAAAGCAGCCTTTGGGCTTGAATATTAGAGCATGGAATAATGGAACAGGACAGGGTCCCGGTTCGTTGGTCTCCGAGGATGCTAGTAATGATTAACAGGGACAGGCGGGGGCATTCGTATTGTCACGTTAGAGGTGAAATTCTTGGATCGTGGCAAGACGGACTACTGCGAAAGCATTTGCCAAGAATGTTTTCATTAATCAAGAACGAAAGTTAGAGTATTGAAGAGGATTAGATACCCTCGTAATTCTAACCATAAACGATACCTACTTGCGATCCGCCGGAGTCCTCATCGACCCGGTGGGTAGCGACTCGGAAAACCAAAGTGCATTGGTTCCGGGGGAAGTATGGTTGCAAAATCGAAACTTAAAGGAATTGACGGAAGGGCACCACCAGGAGTGGAGCCTGCGGCTTAATTTGACTCAACACGGGAAAACTCACCAGGTCCAGACATCGTTAGGATTGACAGACTGAATTTCTTTCGTGATTCTATGGGTGGTGGTGCATGGCCGTTCTTAGTTAGTGGAGTGATCTGTCTGGTTAATTCCGATAACGAACGAGATCTCGGCCATTCTAACTAGTCTCGGTCACTTTCGGGTGGCCGTGTACTTCTTAGAGGAACCATGTGGAAACCCTACTACAAGGAAGTGGGGCTATAACAGGTCTGTGATGCCCTTAGATGTTCTGGGCCGCACGCGCGCTACACTGGGTGCCTCGATCTGAATGTGATCCCTGGTCCGTAGAGGTCTAGGTAATCACTGAATGGCACGCCATAATTGGAATAGATTATTGCAAATATTAATCTCCAACGAGGAATTCCTAGTAAGCACCTGTCATCAGCAGGTGCTGATTACGTCCCTGCCCTTTGTACACACCGCCCGTCGCTACTACTGATTGGGTGTTTAAGCGAGACCTCTGGACTCCTTGCGCAAGATCTTCGGTGAAAGCGCTGTGGGGAAATTATGTCTAGCTTATGTGCCTA
>FR837674_Actinoposthia_haplovata
ATGCAAGTCCAAGTTCAACTATAGATAGTGAAACCGCGAATGGCTCATTAAATCAGTTTTGGTTCATTTGTATGTTCTGATATATGAATAACTGCGGTAACCCTGCAGCTAATGCATGCTATTGCTCTACTACGGAGAGAACTTTTACTAGCATAACTGGACCCATCGGCACGGCATCGGTGGTAAATGACGAATACTGAGTAACTGAAGGACCTTCACACGCTATATACAGCGGAAGGCGATGCATTCGAATATCTGCCCTATCAACTTCTGACGGTAGTGTAACGGACTACCGTGGTTGTGACGGGTGACGGGGAATCAGGGTTCGATTCCGGAGAGGGAGCCTGAGAAACGGCTACCACTTTCAAGAAAGGCAGCAGGCACGCAAATTACCCAATGTCGGAACGACGAGGTAGTGACGAAAAATAACGATATGAGCCCATCGGGTTTGTAATCGGAATGGAAGAGATTTAACAAATCTCTTGAGGACCTAGTAGAGGGCAAGTCTGGTGCCAGCAGCCGCGGTAACACCAGCCTCTACAAGCATATGCAAAAGTTGCTGCGTTTGAAAAGCTCATAGTTGGATCCGTAGTCTGTTCAAGTTCTTTTACGCACCTGTTGAAAAACGGCATCCGTAGACCTTGGTTCAGGACTGTCCCTTCGTTAAGGGTGTTTGCACTTAATTGTGTCGAATACTCGGAGCGGAGTATTTACCTTGAGTAAATTAGAGTGCTCAAAGCAAGCTTTTGATTGAATAATAAAGCATGGAATAATGGAGGAGGCCTGCTCTCTATATAGCCCCGGTTTGCTGGAGTAGCAGTAATGGTTAAAAGGAACAGTCGGGGGTATTTGTATTGCTACGTTAGAGGTGAAATTCTTGGATCGTGGCAAGACAAACTAACGCGAAGGCATTTACCAAGAATGTTTTCATTAATCAAGAACGAAAGTCAGAGCATTGAAGAGGATTAGATACCCTCGTAATTCTGACCATAAACGATACCAACTTACGATTTGTCAAAGTTCATTCCTGACTTGGCAAGGAGTTAACCGGGAAACCAAAGTTTTTTGGCTCCGGGGGAAGTATGGTTGCAAAATCGAAACTTAAAGGAATTGACGGAAGGGCACCACCAGGAGTGGAGCCTGCGGCTTAATTTGACTCAACACGGGAAAACTCACCAGGTCCAGACATCGAAAGGATTGACAGATTGAATATCTTTCATGATTCAATGGGTGGTGGTGCATGGCCGTTCTTAGTTAGTGGAGTGATCTGTCTGGTTAATTCCGATAACGAACGAGATCCTAGCCATTTAAATAGAAGTAGTAACTACGGTTGCTATAAACTTCTTAGAGGAACTATGCGGAATATAATACCGCAAGGAAGTGGGGCTATAACAGGTCTGTGATGCCCTTAGATGTCCTGGGCTGCACGCGCGCTACACTGGGTATAGAATAGTGATTGTGGAAACCTAGTCCGAGAAGGTCCGGGTAACCACCAAAGTGTACCGGTTATGATTGGGATAGACTCTTGTAACTAGTAGTCTTGAACGAGGAATTCCTAGTAATTTCAAGTCAACAACTTGATGTGATTACGTCCCTGCCCTTTGTACACACCGCCCGTCGCTACTACTGATTGGATGATTAAGCAAGAACTTCTGAAACTTGCAGCTGCGGCTTCTTGCCAAAGCAGTGAGCGGAAGAGGATCGAGCTTTGTTGTCTA
>FR837675_Aphanostoma_collinae
ATGCATGTGTGAGTTTAGCATTATAATAGTGAAACCGCGAACGGCTCATTAAATCAGTTTTGGTTTATTAGGTATTCATTTTACATGGATAACTGCGGTAACTCTGGAGCTAATACTTGCTTTCCCCGCGGTCTGTCAAAGCACCCGGGAGCATTTATTAAATTCAAGACTACAACCCCTTATGGGGGGTTATTTGGTGAACTCTGGATAACTGCTTAACTCCAGTTGCCTTGAGCAGGGAGTGTATCTTTCAAGTGTCTGCCCTATCAACTTTGGACGGTAGTGTATCGGACTACCGTGGTTGTCACGGGTAACGGAGAATCAGGGTTCGATTCCGGAGAGGGAGCCTTAAAGACGGCTACCACATCTAAGGAAGGCAGCAGGCGCGCAAATTACCCAATCCCAGATCGGAGAGGTAGTGACGAAAAATAACAATATGATGCCTTTTGGTATTGTGATTGGAATGGAAGGGAAGTAAAATATCCCTTGAGGAACAAGTGGAGGGCAAGTCTGGTGCCAGCAGCCGCGGTAATACCAGCATCCACAAGCATATACAAAAGTTGCTGCGTTTAAAAAGCTCGTAGTTGGATCTGTTACACGGGCCCTACTAAAATTGTGTTGCTTATTGCACCAATGGGGTCCGTGTACCTGGCCGCTGAGGGCTCTTGCGCTTAACTGTGTCGAGAGTTCTAGGTGGAAGTTTTACTTTGAATAAATTAGAGTGTTCAAAGCAGCCTTTGGGTTTGGATATCAGAGCATGGAATAATAGAATAGGGCTGTGTCCCAAGTATGTTGGTCATTGGTGATACGGTAATGATTAAAAGGGACAAGCGGGGGCATTCGTATTGCTACGTTAGAGGTGAAATTCTTGGATCGTAGCAAGACGGACTACTGCGAAAGCATTTGCCAAGAGTGTTTTTATTAATCAAGAACGAAAGTTAGAGTATTGAAGAGGATTAGATACCCTCGTAATTCTAACCATAAACGATACTAACTTGCGATCCGCTAGAGTCCTCAACGACCTGGCGGGAAGCTACTCGGGAAACCAAAGTGAATTTGTTCCGGGGGAAGTATGGTTGCAAAATCGAAACTTAAAGGAATTGACGGAAGGGCACCACCAGGAGTGGAGCCTGCGGCTTAATTTGACTCAACACGGGAAAACTCACCAGGTCCAGACATGGTTAGGATTGACAGACTGAATCTCTTTCGTGATTCTATGGGTGGTGGTGCATGGCCGTTCTTAGTTAGTGGAGTGATCTGTCTGGTTAATTCCGATAACGAACGAGATCCCGGCCATTTAACTAGCCTTCTGTACTTTAGTATAGTTGTGCTTCTTAGAGGGACCATGTGGAATTAATACTACAAGGAAGTGGGGCTATAACAGGTCTGTGATGCCCTTAGATGTCCTGGGCCGCACGCGCGCTACACTGGGTGCTTCATAATGATTACAAGCCTTGTCCGAAATGGTCTAGGTAATCACTGAAACGCATGCCATACTTGGAATTGATTATTGCAATTATTAATCGTGAACGAGGAATTCCTAGTAAGCGCCAGTCATCAGCTGGCGTTGATTACGTCCCTGCCCTTTGTACACACCGCCCGTCGCTACTACTGATTGGATGTTTAAGCGAGACCTTCGGACTTCTGGCAAGTGATTTCGATCATCTTGCTAAGGAGAAAGTAGATCTAGCTTATGTGTCTA
>FR837701_Haplogonaria_viridis
ATGCATGTCTAAGTTCAGCGCCTTGAACAGTGAAACCGCGAACGGCTCATTAAATCAATCGTTGTTTACTTGATAGTAAACTTTACTTGGATAACTGCGGTAACTCTGGAGCTAATACATGCCGAAACCCTGTCCTAGAGGCAGGGGGCTTTTATTAGATTCAAGACTACGCTTCCCGTAACTGCGGGAGGAATTTGTTGAACTCTGGATAACTGCAGGACCGCAGAAGCCTTGTGCTGGCGGCGTATCTTCCAAGTGTTTGCCCTATCAACTTTGGACGGTAGGGTACCGGCCTACCGTGGTTGTAACGGGTAACGGGGAATCAGGGTTCGATTCCGGAGAGGGAGCCTGAGAGACGGCTACCACATCTAAGGAAGGCAGCAGGCGCGCAAATTACCCAATCCCAGAACGGGGAGGTAGTGACGAAAAATAACAATATGAAACCCTTGTGGTTTTGTGATTGGAATGGACGGGATATAAAAACTCCCGTGAGGATCTAGTGGAGGGCAAGTCTGGTGCCAGCAGCCGCGGTAATACCAGCCTCCACAAGCATATGCAAAAGTTGCTGCGTTTAAAAAGCTCGTAGTTGGATCTGTTGATTGAGTCTCACAATCCCGACATCCTCGTATGAGGTGTTGGGGAGACTTGACTACCTGAGCTATCAAGGGTGCTTGCGCTTAACTGCGTCGAGTACCCGCGATGGAGGTTTTACTTTGACTAAATTAGAGTGTTCAAAGCAGCCTTTGGGCTTGAATATCAGAGCATGGAATAATGGAAAAGGACTGTGTCCCAATCATGTTGGTCTATGGAGATACGGTAATGATTAACAGGGACAGTCGGGGGCATTCGTATTGCCGCGTTAGAGGTGAAATTCTTGGATCGTGGCAAGACGACCTACTGCGAAAGCATTTGCCAAGAATGTTTTCATTAATCAAGAACGAAAGTTAGAGTATTGAAGAGGATTAGATACCCTCGTAATTCTAACCATAAACGATACCTACTTGCGATCCGCCGGCGTCCTCTATGACTCGGCGGGGAGCTACCCCGGTAAACCAAAGTCCATTGGTTCTGGGGGAAGTATGGTTGCAAAATCGAAACTTAAAGGAATTGACGGAAGGGCACCACCAGGAGTGGAGCCTGCGGCTTAATTTGACTCAACACGGGAAAACTCACCAGGTCCAGACATAGTAAGGATTGACAGACTGAATCTCTTTCATGATTCTCTGGGTGGTGGTGCATGGCCGTTCTTAGTTAGTGGAGTGATCTGTCTGGTTAATTCCGATAACGAACGAGACCCCGGCCATTTAAATAGTATCGGTCACTCTTGGTGGCTGCTTACTTCTTAGAGGAACCATGTGGAATAAATACCCCAAGGAAGTGGGGCCATAACAGGTCTGTGATGCCCTTAGATGTTCTGGGCCGCACGCGCGCTACACTGGGTGGCTCATCATGATTATTAGCCTGGTCCGTCAAGGTCTAGGTAATCACCGAGGGTCACGCCATACCTGGAATAGATTATTGCAACTATTAATCTTGAACGAGGAATTCCTAGTAAGCACCAGTCATCAGCTGGTGTTGATTACGTCCCTGCCCTTTGTACACACCGCCCGTCGCTACTACTGATTGGACGTTTAAGCGAGATCTTCGGACTCCGGGTTCATGGTTCATCTGGACCTAGAACTATGGGGGAAGTAGATCAAGCTTTGGTGTCTA
>FR552038_Amphiscolops_blumi
AGAGGGACCCTGAGAAATGGGCTACCACATCCAAGGAAGGCACCCAGGCCTGAAATTACCCACTTCTGGCGCGGAGAGGTAGTGACTAGTAATAACAGGATTAGACTTTCGAGTCGAACCCTGGACTGGCGAGGAGGTATAAATACCTCGGTAATTCAAGTTCAGGGCAAGTCTGGTGCCAGCCGCCGCGGTAACACCAGCCTGAACAAGCGTATGCTTTAGTTGCTGCGTTTAAAAAGCTCATAGTTGGATCTACGGCAGCGTCACCAACACTAGGTTTGATCTTATTGATCAATACCGGGTGGCGGTTTGTCATTCGGCCTTACTAGGCGGTTTGCACTTAACTGTGTATAACTGATCTAATGAAGGACCAAACCTTGAGAAAATTAGAGTGCTCAAGGCGAGTTTTGGCATTGAATTTTAAAGCATGGAATAATGGAGTAGGACCAGTTGGTCGTGAACCAGCAGGTAATGATTAAAAGGAACAGGCGGGGGCATTTGTATTGCTGGGGGAGGGGTGAAATCCGTAGATCCCAGCAAGACATCCTACTGCGAAAGCATTTGCCAAGAATGTTTTCATTAATCAAGAACGAAAGTTAGAGTATTGAAGAGGATTAGATACCCTCGTAATTCTAACCTTAAACAATACCGTCTTACGCTTAGCCAATGTATTTATACTTGGCTAGGAGTACACCGGGAAACCAAAGATATTTGGTTCCGGGGGGAGTATGGTTGCAAAATCGAAACTTAAAGGAATTGACGGAGGGGCACCACCAGGAGTGGAGCCTGCGGCTTAATTTGACTCAACACGGGGAAACCCACCAGGTCCAGACATCTTAAGGATTGACAGATAGAATCTCTTTCACGATTAAATGGGCGGTGGTGCATGGCCGTTCTTAGTTAGTGGAGTGATCTGTCTGGTTAATTCCGATAACTAACGAGATCTCACCCATCTAACTAGTAGATGTCACTTTATGTGGCATTAAGACTTCTTAGAGGGACTAAGCACAATTAAATAGTGCTAGTGAAGTGAGGTTATAACAGGTCTGTGATGCCCTTAGATGTTCTGGACCGCACGCGCGCTACAATGATAGCTTTAATGGGTTAATTAACCTAAGCCGATGAGGTTTGGGGAAATCGTTTAAAGTATGTGGTATTCATAGTGGGGATCAACTATTGTAACTAGTAGTTGTGAACTAGGAATTCCTGGTACTTAGATTTCACCAAAATCTAGGGATTACGTCCCTGCCCTTTGTACACACCGCCCGTCGCTACTACTGATTGGACGGTTAAGCTAGATGCTGGGAGACTTTCTTTTGTGACTTCGGTCGCAACTGAAGGGCAAACAGTTTCAAGCTGAACTGGCTAGAGGAAGTAAAA
>FR837706_Isodiametra_cuernos
ATGCATGTGTGAGTTCAACTGAACAAAGTGAAACCGCGGATGGCTCAGTAAATCAGTCTGAATCCATCGAGTGATGATTCCAATAAGGATATCTCAAGTAACCCTTGAGCTAATACTTGGTACCATCCTCTTTGTAGGATGTCTAACTCTAGTCAGTTACCTGCTCCTGGTAAAACGGGGGTGACGCAGGAACGCAACAGGAGAGCTTTCGATCCCGCTTCGAATACGACGGGACGCAATCACGGAATGTCTGACCTATCAATTAGGGACGGTAGTGTATTGGACTACCATGGTTCTGACGGGTGACGGGGAATCAGGGTTCTATTCCGGAGAGGCAGCCTAAGAAACGGCTACTACACCCAAGGGAGGCAGCAGGCGCGCAAATTACCCAATACTAGATTAGTGAGGTAGTGACGAGAAATAACAATACATCACTTTTGTGTTGTAATTGGAATGACAGTGAATTAAAGTCTCTATGAAGGAGCAAGTGGAGGGCAAGTCTGGTGCCAGCAGCCGCGGTAATACCAGCTTCCACAAGCATATGCATAAGTTGCTGCGTTTAGAAAGCTCGTAGTTGGTGCTGTTACGGTCGCTACAACTGTTAGCCTAACTGGCTTCGCGTAGTTGCTGTATCTGTGTGCCTTCCGTGTGTTGCACTTAATTGTGTGATGCATAGAAGACAGTTTTACCTAGAATAAATCAGGGTGTTCAAAGCAGCCTTTGGGTATGAATATTGGAGCATGGAATAATAGAACAGGACCGTCGACTGTTTTATGGGTGTTTTGGTATGACGATAATGGTCAACAAAAACAATTGGGGGTGTTTGTATTGCTGCGTCAGAGGTG
>FR837707_Isodiametra_divae
ATGCATGTTTAAGTTCATCTTGAAAAAGTGAAACCGCGGACGGCTCAGTAAATCAGTCGGAATTCTTTGAAGTGTTGCTTACATAAGGATACCTCAGGTAACCCTTGAGCTAATACTTGAAATGTCCCCTTCGTGGGATGCACCTCTAGTCGATTTAACCTACCGGCGTGATTGCGTACGGTCAAGGGGAGCTCTGATGAGAGGGTCTACTCCTCCGCATTGTGCAGGGAGTTATTTCTCGAAGTGTCTGACCTATCAATTGTGGACGGTAGTGTCTTGGACTACCATGGTCCTGACGGGTAACGGGGAATCAGGGTTCTATTCCGGAGAGGCAGCCTTAGAAACGGCTACTACACCCAAGGGAGGCAGCAGGCGCGCAAATTACCCAATATTAGATGTGTGAGGTAGTGACGAAAAATAACGATGCATCACTTTTGTGTTGTAATCGGAATGACAGTGAAGTAAACATTCTCTGAAGGAGCAAGTGGAGGGCAAGTCTGGTGCCAGCAGCCGCGGTAATACCAGCTTCCACAAGCATATGCAAAAGTTGCTGCGTTTAGAAAGCTCGTAGTTGGTGCTGTTACGATCGTGCTATTCAATGGTGGAATATCCTTTAGTACGGTTGGACCTCTGCGTCTCCGGATTGTTGCACTTAATTGTGTGATGATTTGGAGGCAGATTTACCTAGAATAAATTAGCGTGTTCAAAGCAGCCTTTGGGTATGAATAATGGAGCATGGAATAATGGAAGAGGATCGAACATCTTTCATGGGTTACGGATATGTCGAATAATGGTTAACAAGATCGAATGGGGGCGTTCGTATTGTTACGTCAGAGGTGAAATTCTTGGATCGTAGCAAGACGGTCTACTGCGAAAGCATTTGCCAAAAGTGTTTTTACTTATCAAGAACGAAAGTTGGAGTATTGAAGAGGATTAGATACCCTCGTAATTCTAACCATAAACTATTCAAACTCGATTTGTGCATGATCAAATGTGTTCTAGCATGAATTATATGGGAAACTAAAGTCTTTCTGTTACGGGGGTAGTATGGTTGCAAAATCGAAACTTAAAGGAATTGACGGAAGGGCACCACCAGGAGTGGAGCTTGCGGCTTAATTCGACTCAACACGGGGAAACTCACCAGGTCCAGACATGGTAATGATTGACAGACTGAATATTCATCATGATACTTTGGGTGGTGGTGCATGGCCGTTCTTAGTTAGTGGAGTGCTCTGTCTGGTTGATTCCGATAACGAACGAGACCTAATTCAATTGAATATCAAAAGCAGGAAAGCTGTTTCATGATTCTAAGAGAGACCACGTAGATTTCTTACTACTTGGAAGTTGGGCTATAACAGGTCTGTGATGCCCTTAGATGTCCTGGGCTGCACGCGTGCTACAATGA
>FR837708_Isodiametra_nicki
ATGCATGTTTAAGTTCATCTTGCCAAAGTGAAACCGCGGACGGCTCAGTAAATCAGTCAGAATTCTTTGAATTGAATCAGTAAAAGGATACCTCAGGTAACCCTTGAGCTAATACTTGTTTTCGCTTCTTCGGAAGTGCGACTCTAGTTACTTACCTAGACATACTTTGCGGTATCGTCTGCAGGGGAGATCTAATAAGAGTATTGACTCCGTTGGTATAATTCTCGGAGCGTTTTCTCGAAGTGTCTGACCTATCAATTGGACGGTAGTGTCTTGGACTACCATGGTCCTGACGGGTAACGGGGAATCAGGGTTCTATTCCGGAGAGGCAGCCTTAAAAACGGCTACTACACCCAAGGGAGGCAGCAGGCGCGCAAATTACCCAATATCAGAACTGTGAGGTAGTAACGAGAAATAACAATACATCACATCTGTGTTGTAATTGGAATGACAGTGAAGTAAATTCTCTCTGAAGGAACAAGTGGAGGGCAAGTCTGGTGCCAGCAGCCGCGGTAATACCAGCTTCCACAAGCATATGCAAAAGTTGCTGCGTTTAGAAAGCTCGTAGTTGGTGCTGTTGCGGTTATTTCAATTCGGGACACTCTCCCACGGAATGGCCGTACCTCTGCGTTGCCGCGTTGTTGCACTTGGTTGTGTGATAACACGGAGGCAGTTTTACCTAGAATAAATTAGCGTGTTTAAAGCAGCCTTTGGGTATGAATAATGGAGCATGGAATAATGGAAAAGGATCTTGCATTCTTTCATCGGTTTTTGATATGAAGATAATGGTTAACAAGATTGAATGGGGGCGTTCGTATTGTTACGTCAGAGGTGAAATTCTTGGATCGTAGCAAGACGGTCTACTGCGAAAGCATTTGCCAAAAGTGTTTTTACTTATCAAGAACGAAAGTTGGAGTATTGAAGAGGATTAGATACCCTCGTAATTCTAACCATAAACTATTCAAACTCGATTTGTGCATGATCAAATGTGTTCTGGCATGAATTATCTAGGAAACTAAAGTCTTTCTGTTACGGGGGTAGTATGGTTGCAAAATCGAAACTTAAAGGAATTGACGGAAGGGCACCACCAGGAGTGGAGCCTGCGGCTTAATTCGACTCAACACGGGAAAACTCACCAGGTCCAGACATGGTAATGATTGACAGACTGAATATTCATCATGATACCTTGGGTGGTGGTGCATGGCCGTTCTTAGTTAGTGGAGTGCTCTGTCTGGTTGATTCCGATAACGAACGAGACCTCAATCAATTGAATAATGTCAGTCCGGCAGCCGCGGTATTTTCATCTTCGACAACATTTGGCTACAGTTGGGCTTGGAAGTTGGGCTATAACAGGTCTGTGATGCCCTTAGATGTCCTGGGCCGCACGCGCGCTACACTGAGTGTAACAACGTGATTATTTTGTCCGAAAGGGTCTGGGAAACCATTGAAATATTTCACGTGCTGGGGATCGATTTCTGTAATTTCGAATCATCAGCGAGGAATTCCTAGTAAGCGTCGGTCAGCATCCGGTGCTGATTACGTCCCTGCCCTTTGTACACACCGCCCGTCGCTACTACTGATTGGGT
>FR837709_Isodiametra_norvegica
ATGCATGTGTGAGTTCAGCATAATCATCGTGAAACCGCGAACGGCTCATTAAATCAGTTTTGGTTTATTAGGTATTCAAATTACACGGATAACTGCGGTAACTCTGGAGCTAATACTTGCATTACTCGCGACCTGTTAAAGAGTCCGGGAGCATTTATTAAATTCAAGACTACAACATCTTTTCAGGTGTTATTTGGTGAACTCTGGATAACTGCGTAACTCCAGTTGCCTTGAGCAGGGAGTGTATCTTTCAAGTGTCTGCCCTATCAACTTTGGACGGTAGTGTATCGGACTACCGTGGTTGTCACGGGTAACGGAGAATCAGGGTTCGATTCCGGAGAGGGAGCCTTAAAGACGGCTACCACATCTAAGGAAGGCAGCAGGCGCGCAAATTACCCAATGCCAGATCGGCGAGGTAGTGACGAAAAATAACAATATGATGCCTTTTGGTATTGTGATTGGAATGGAAGGGAAGTAAAATATCCCTTGAGGAACAAGTGGAGGGCAAGTCTGGTGCCAGCAGCCGCGGTAATACCAGCATCCACAAGCATATACAAAAGTTGCTGCGTTTAAAAAGCTCGTAGTTGGATCTGTTACGTGGGCCCTACTAAAATTGTGATGCGTTAGCACCAATGGGGTCCATGTACCTGGCCGCTGAGGACTCTTGCGCTTAATTGTGTCGAGAGTTCTAGGTGGAAGTTTTACTTTGAATAAATTAGAGTGTTCAAAGCAGCCTTTGGGTTTGGATATCAGAGCATGGAATAATAGAGAAGGGCTGTGTCCCAAGTTTGTTGGTCATTGGAGATACGGTAATGATTAAAAGGGACAAGCGGGGGCATTCGTATTGCTACGTTAGAGGTGAAATTCTTGGATCGTAGCAAGACGGACTACTGCGAAAGCATTTGCCAAGAGTGTTTTTATTAATCAAGAACGAAAGTTAGAGTATTGAAGAGGATTAGATACCCTCGTAATTCTAACCATAAACGATACTAACTTGCGATCCGCTAGAGTCCTCAACGACCTGGCGGGAAGCTACTCGGGAAACCAAAGTGAATTTGTTCCGGGGGAAGTATGGTTGCAAAATCGAAACTTAAAGGAATTGACGGAAGGGCACCACCAGGAGTGGAGCCTGCGGCTTAATTTGACTCAACACGGGAAAACTCACCAGGTCCAGACATGGTTAGGATTGACAGACTGAATCTCTTTCGTGATTCTATGGGTGGTGGTGCATGGCCGTTCTTAGTTAGTGGAGTGATCTGTCTGGTTAATTCCGATAACGAACGAGATCCCGGCCATTTAACTAGCTTTCAGTACTTTAGTACTGTTGTGCTTCTTAGAGGGACCATGTGGAAATAATACTACAAGGAAGTGGGGCTATAACAGGTCTGTGATGCCCTTAGATGTCCTGGGCCGCACGCGCGCTACACTGGGTGCTTCATAATGATACAGCCTTGTCCGAAATGGTCTAGGCTATTCACTGAAACGCATGCCATACTTGGAATTGATTATTGCAATTATTAATCGTGAACGAGGAATTCCTAGTAAGCGCCAGTCATCAGCTGGCGTTGATTACGTCCCTGCCCTTTGTACACACCGCCCGTCGCTACTACTGATTGGATGTTTAAGCGAGACCTTCGGACTCCTGTGATGGGATTTCGGTCACTATCACGTGGAAGAAGTAGATCTAGCTTATGTGTCTA
>FR837711_Isodiametra_vexillaria
ATGCATGTGTTAGTTCATCTTGAAGTGAAACCGCGAAAAGCTCAGTAAATCAGTCGTAATACATTATCTTATCACAAAAGGATACCCCAGGTAACCCTTGAGCTAATACTTGACTTACTTCTACGAAGTATGATTCTAATAACAGCCTCTGACAGCTACGTCTGTTAATAAGGGGAATCTGATTAGAGACTCAACTCCGATGGTAGTTGCACGGAGTGTTAATTGGAAGTGTCTGACCTATCAATTGGGGACGGTAGCGTATTGGGCTACCATGGTTCTGACGGGTGACGGGGAATCAGGGTTCTATTCCGGAGAGGCAGCCTTAGAAACGGCTACTACACCCAAGGGAGGCAGCAGGCGCGCAAATTACCCAATACTAGTTCGGTGAGGTAGTGACGAGAAATAACAATACATTACTTTTGTGATGTAATTGGAATGACAGCGAAGTAAAATCTCTGAGGAGGATCAAGTGGAGGGCAAGTCTGGTGCCAGCAGCCGCGGTAATACCAGCTTCCACAAGCATATGCAAAAGTTGCTGCGTTTAGAAAGCTCGTAGTTGGTTCTGCTTTAATTATATACTTAACGCAGCATTGAGGTGTTAATATAATTAAATCTGTGGTTCCCCGATGTATTGCACTTAATTGTGTGATGCATCAGGGTCAATTTTACCTAGAATAAAACAGCGTGTTTAAAGCAGCCTTTGGGCATGAATAATGGAGCATGGAATAATGGAGTAGGATCGTGCATCTTCATGGGTTACTGGTTTAACGATAATGATCAACAAGATTGAATGGGGGTATTCGTATTGTTACGTCAGAGGTGAAATTCTTGGACCGTAGCAAGGCGATCTACTGCGAAAGCATTTGCCAAAAGTGTTTTTACTTATCAAGAACGAAAGTTGGAGTATTGAAGAGGATTAGATACCCCTCGTAATTCTAACCATAAACTATTCAAACTCGATTTGTGCATGATCAAATGTGTTCTGGCATGAATTATCTAGGAAACTAAAGTTTTTCTGTTACGGGGGTAGTATGGTTGCAAAATCGAAACTTAAAGGAATTGACGGAAGGGCACCACCAGGAGTGGAGCCTGCGGCTTAATTCGACTCAACACGGGGAAACTCACTAGGTCCAGACATGGTTAAGATTGACAGACTGAATACTCATCATGATACCTTGGGTGGTGGTGCATGGCCGTTCTTAGTTAGTGGAGTGCTCTGTCTGGTTGATTCCGATAACGAACGAGACCCTATTCAATTGAATAACAGCGGTGGGTTAACTATATGCTGTTTCTAAAAGAGACCAAGTGGGGTCCGCACCACTTGGAAGTCGGGCTATAACAGGTCTGTGATGCCCTTAGATGTCCTGGGCTGCACGCGCGCTACACTGAGTGTATCATCGCTGGTATCTTGTCCGATAGGGACTGTGAAACCATTGAAATATTTCACGTACTGGGAATCGATTTCTGGAATTTCGAATCGTAAACGAGGAATTCCTAGTAAGTATCGGTAAGTATCCGGTGCTGATTACGTCCCTGCCCTTTGTACACACCGCCCGTCGCTACTACTGATTGGGTGTATGAGCAAGACTTGCGGACATCTATTACAGCTCTTGTTGAAATTCAATGAAAGCAAATCAAGTTCATACGTTTA
>FR837718_Otocelis_erinae
ATGCATGTGTAAGTTCATCTATAGAATAGTGAAACCGCGGATGGCTCAGTAAACCAGTCCGAATTTTATGATAACAGGTTTCCAAAAGGATACCTCAGGTAACCCTTGAGCTAATACTTGAATTTATCTCGTCCGCGAGAACGACTCTAATAGTAACCTCAGGCAAGACGTTAGTCCTGTCTATGAGGGGAGATCTAATGAGAGAACAAACTCCGCTGGTTCGACTCGGAGTATTATCTCGAAGTGTCTGACCTATCAATTAGGGACGGTAGTGTCTTGGACTACCATGGTTCTGACGGGTGACGGGGAATCAGGGTTCTATTCCGGAGAGGCAGCCTTAGAAACGGCTACTACACCCAAGGGAGGCAGCAGGCGCGCAAATTACCCAATACTAGTTCTGTGAGGTAGTGACGAGAAATAACAATACATCACTTTAGTGTTGTAATTGGAATGACAGTGAAGTAAATTTTCTCTGAAGGATCAAGTGGAGGGCAAGTCTGGTGCCAGCAGCCGCGGTAATACCAGCTTCCACAAGCATATGCAAAAGTTGCTGCGTTTAGAAAGCTCGTAGTTGGTGCTGTTATTGCTATAGTTAAAGTGGGTATTTAAACCACAATTATGGCAAAATCCGTGGATATCCGATGCTTTGCACTTGGTTGTGTGATACGTCGGATCCAGTTTTACCTAGAATAAAACAGCGTGTTCAAAGCAGCCTTTGGGTATGAATAATGGAGCATGGAATAATGGAAGAGGTTCGTGCATCTTCTATGGGTTATTGATTAGACGATAATGGTTAACAAGATCGAGTGGGGGCGTTCGTATTGCTACGTCAGAGGTGAAATTCTTGGATCGTAGCAAGACGGTCTACTGCGAAAGCATTTGCCAAAAGTGTTTTTACTTATCAAGAACGAAAGTTGGAGTATTGAAGAGGATTAGATACCCTCGTAATTCTAACCATAAACTATTCAAACTCGATTTGTGCATGATCAAATATGTTCTGGCATGAATTATCTAGGAAACTAAAGTTTTTCTGTTACGGGGGTAGTATGGTTGCAAAATCGAAACTTAAAGGAATTGACGGAAGGGCACCACCAGGAGTGGAGCCTGCGGCTTAATTCGACTCAACACGGGGAAACTCACCAGGTCCAGACATGGTAATGATTGACAGACTGGATATCCATCATGATTCCTTGGGTGGTGGTGCATGGCCGTTCTTAGTTAGTGGAGTGCTCTGTCTGGTTGATTCCGATAACGAACGAGACCTAATTCAACTGAATAACATTGGTGGGGAGGCTACCTAATGTTTCTAAGCGAGACCACGTGGATATTTTACCACGTGGAAGTTGGGCTATAACAGGTCTGTGATGCCCTTAGATGTCCTGGGCTGCACGCGCGCTACACTGAGTGTAACATCGTGATAATTTTTGTCCGTTAGGGTCTGGGAAACCATTGAATTATTTCACGTACTGGGAATCGATTTCTGGAATTTCGAATCGTAAACGAGGAATTCCTAGTAAGTATCGGTAAGTATCCGGTGCTGATTATGTCCCTGCCCTTTGTACACACCGCCCGTCGCTACTACTGATTGGGTGTATGAGCAAGGTTTGTGGCCGGCATTCATTCGTTCTTACAAATGTCTGATGAAAGCAAATCAAGTTCATGCGTTTA
>FR837724_Philactinoposthia_coneyi
ATGCATGTGTAAGTTCAGCTATCAAGAATTGTGAAACCGCGAATGGCTCATTAAATCAGTTATAATCTACTTGGTTGTCATAACACAAGGATAACTGCGGTAACCCTGCAGCTAATACTTGCAAAATGTGTAAGTCAATTCGGACTCACTACTTTTATTAGAGAAACCTGCGACGGGTCAGCTACCGCGTATTCGCGTGGAGAGCTCTGAATAACTGAAGGATGCCTATAGCCACGAGCTGGGCACGAACCATCCGAGTATCTGACCTATCAACTTCTGACGGTAGTGTAACGGACTACCGTGGTTGTGACGGGTAACGGGGAATCAGGGTTCGATTCCGGAGAGGGAGCCTGAGAAACGGCTACCACACCCACGGGAGGCAGCAGGCGCGCAAATTACCCAATCTCAGCACGAGGAGGTAGTGACGAAAAATAACAATATGAACCCTATTGGGTTTGTGATTGGAATGAGAGAAATTTAACAACTTTCATTCGAGGATCTAGTGGAGGGCAAGTCTGGTGCCAGCAGCCGCGGTAATACCAGCATCCACAAGCATATGCAAAAGTTGCTGCGTTTAAAAAGCTCGTAGTTGGATCTGTCGATGGTGTTGCGTTTAACAGCCGGGTTCGTTATGAGTGTGCTGGTGACATCATCTTCTTCCCGTTGAGGGTGTTTGCACTTAATTGTGTCGAACTCTCGAGACGGATTATTAATTTGAATAAATTAGAGTGTTCAAAGCGACCTTTGGGAAAGCATAATAAAGCATGTGATAGAGGAGGAAGACCCACCGTTGCGTGTTGGGTTTGCGACGGATGGTAATGATTGAAAGGAACAGTCGGGGGCATTTGTATTGCTACGTTAGAGGTGAAATTCTTGGATCGTGGCAAGACAAACTACAGCGAAAGCATCTGCCAAGAATGTTTTCATTAATCAAGAACGAAAGTTAGAGTATTGAAGAGGATTAGATACCCTCGTAATTCTAACCATAAACGATACCAACTTACGATTTGTCAAAGTCCTGTTTGACTTGACAAGGAGTTATCCGGGAAACCAAAGTTCATTGGCTCCGGGGGAAGTATGGTTGCAAAATCGAAACTTAAAGGAATTGACGGAAGGGCACCACCAGGAGTGGAGCCTGCGGCTTAATTTGACTCAACACGGGAAAACTCACCAGGTCCAGACATTGTAAGGATTGACAGATTGAATATCTTTCATGATTCCATGGGTGGTGGTGCATGGCCGTTCTTAGTTAGTGGAGTGATCTGTCTGGTTAATTCCGATAACGAACGAGATCCTAGCCATTTAACTAGCTGGAGTCACTTTAATGTGGCTTAATAGCTTCTTAGAGGAACAATGTGGAATTCATACCACAGGGAAGTGGGGCCATAACAGGTCTGTGATGCCCTTAGATGTCCTGGGCTGCACGCGCGCTACACTGAAAGCTACAAATTGAAAGCATACCTTGTCCGAAATGGTCCGGGTAATCACCTAAAAGCTTGTCATAATTGGGATGGATTATTGTAACTAGTAGTCCTGAACGAGGAATTCCTAGTAAGTACCAGTCAACAGCTGGTACTGATTACGTCCCTGCCCTTTGTACACACCGCCCGTCGCTACTACTGATTGGACGTTTAAGCAAGATTTTTGAACACTGATTGAATTTTGGCTTTGCTTGAATCACAGTGGGAAGAAGAAGATCGAGCTTAGTTGTCTA
>FR837733_Philocelis_robrochai
ATGCATGTACAAGTTAAGCCTGATAATAGTGAAACCGCGAATGGCTCATTAAATCAGATATAATCTCAACAATTGTCAGAGTATACAAGGATAACTGCGGTAACCCTGCAGCTAATACTTGGGGATATCATTTCGGGCTCCATGCTTCGGCGGGATGACCTGATTTAACTTATATTAGAGGTCCCATGACGGTAGTTTGGCGTTTGCCTGCTCTCCGCGTGTAGATTTCTGAATATCTGAAGGATCGGAAAACATGTTCCGACGAATTGTTTGAGTATCTGACCTATCACCTATGGTCGGTAGTGTAACGGACTACCGAGGGTGTAACGGGTAACGGGGAATCAGGGTTCGATTCCGGAGAGGGAGCCTGAGAAACGGCTACCACATCCACGGAAGGCAGCAGGCGCGCAAATTACCCAATGTCGGTACGACGAGGTAGTGACGAGAAATTACAATATGAGCCCTATATGGGTTTGTGATTGGAATGAGAGAAATTTAACTACTTTCATCGAAAGCAAGTGGAGGGCAAGTCTGGTGCCAGCAGCCGCGGTAATACCAGCTCCACAAGCGTACGCAAAAGTTGCTGCGTTTAAAAAGCTCGTAGTTGGATCTGTTTCGGATGTGGCGTTGAAAACGGTTGCACTCCTTGTGGGTGGCCGGTTGCATCCCGATCTTCCCGTAAATGGTAGTTACACTTAATTGTGCTGATTATTATGAGCGATTTATTTCAATCTGAATAAATCAGAGTGTTCAAAGCGACCTTTGGGATTGAATGATAAAGCATGTGATAAAGGAGGAAGACCCGTGACAATATGCAATATATGCGGTCTGCATGTCATGGTAATGATTAAAAGGAACAGTCGGGGGCATTTGTATTGCTACGTTAGAGGTGAAATTCTTGGATCGTGGCAAGACAAACTAAAGCGAAAGCATTTGCCAAGAATGTTTTCATTAATCAAGAACGAAAGTTAGAGTATTGAAGAGGATTAGATACCCTCGTAATTCTAACCATAAACGATACCTACTTACGATTTGTCAAAGTTCTCTTTTGCAGACTTGACAAGGAGTTACCCGGGAAACCAAAGTTAATTGGCTACGGGGGAAGTATGGTTGCAAAATCGAAACTTAAAGGAATTGACGGAAGGGCACCACCAGGAGTGGAGCCTGCGGCTTAATTTGACTCAACACGGGGAAACTCACCAGGTCCAGACATAATAAGGATTGACAGACTAATGATCTTTCATGATTCTATGGGTGGTGGTGCATGGCCGTTCTTAGTTAGTGGAGTGATCTGTCTGGTTAATTCCGATAACGAACGAGATCCAAACCATCTAACTAGTGCAATCAACTTATTAATGTTGATAAATGTGCTTCTTAGAGGGACTACCTGAAATATAATATCAGGGGGAAGTTGGGCTATAACAGGTCTGTGATGCCCTTAGATGTCCTGGGCTGCACGCGCGCTACACTGAATGTGACAGAGTGAACATAGAACCTTGTGCGAAATGCACTGGGTAAACACTAAACGCACTTCGTGCTTGGGATAGATTGTTGTAATTAGTGGTCTTGAACGAGGAATTCCTAGTAAGTATTAGTCAACAACTAGTACTGATTACGTCCCTGCCCTTTGTACACACCGCCCGTCGCTACTACTGATTGGATGTTCAAGCGAGGTCCTTGAACTGCTAACATCGAGTCGCAAGACTATGTTTCGTTCGAAAGAAGAGGATCGAGCTTGGATATCTA
>FR837738_Praeconvoluta_bocasensis
ATGCATGTGTGAGTTCAGCATTAGTAATAGTGAAACCGCGAACGGCTCATTAAATCAGTTTTGGTTTATTAGGTATTCAATTTACATGGATAACTGCGGTAACTCTGGAGCTAATACTTGCATTACCCGTTTCTGATAAAGCATTCGGGAGCATTTATTAAATTCAAGACTACAACCCCTTTTCAGGGGTTATTTGGTGAACTCTGGATAACTGCGTAACTCCAGTTGCCTTGAGCAGGGAGTGTATCTTTCAAGTGTCTGCCCTATCAACTTTGGACGGTAGTGTATCGGACTACCGTGGTTGTCACGGGTAACGGAGAATCAGGGTTCGATTCCGGAGAGGGAGCCTTAAAGACGGCTACCACATCTAAGGAAGGCAGCAGGCGCGCAAATTACCCAATGCCAGATCGGCGAGGTAGTGACGAAAAATAACAATATGATGCCTTTTGGTATTGTGATTGGAATGGAAGGGAAGTAAAATATCCCTTGAGGAACAAGTGGAGGGCAAGTCTGGTGCCAGCAGCCGCGGTAATACCAGCATCCACAAGCATATACAAAAGTTGCTGCGTTTAAAAAGCTCGTAGTTGGATCTGTTACGTGGGCCCTACTAAAATCGTGATGCTTTTGCACCGATGGGGTCCATGTACCTGGCCGCTGAGGACTCTTGCGCTTAATTGTGTCGAGAGTTCTAGGTGGAAGTTTTACTTTGAATAAATTAGAGTGTTCAAAGCAGCCTTTGGGTTTGGATATCAGAGCATGGAATAATGGAACAGGGCTGTGTCCCAAGTATGTTGGTCATTGGCGATACGGTAATGATTAAAAGGGACAAGCGGGGGCATTCGTATTGCTACGTTAGAGGTGAAATTCTTGGATCGTAGCAAGACGGACTACTGCGAAAGCATTTGCCAAGAGTGTTTTTATTAATCAAGAACGAAAGTTAGAGTATTGAAGAGGATTAGATACCCTCGTAATTCTAACCATAAACGATACTAACTTGCGATCCGCTAGAGTCCTCAACGACCTGGCGGGAAGCTACTCGGGAAACCAAAGTGAATTTGTTCCGGGGGAAGTATGGTTGCAAAATCGAAACTTAAAGGAATTGACGGAAGGGCACCACCAGGAGTGGAGCCTGCGGCTTAATTTGACTCAACACGGGAAAACTCACCAGGTCCAGACATGGTTAGGATTGACAGACTGAATCTCTTTCGTGATTCTATGGGTGGTGGTGCATGGCCGTTCTTAGTTAGTGGAGTGATCTGTCTGGTTAATTCCGATAACGAACGAGATCCCGGCCATTTAACTAGCTTTCAGTACTTTGGTACTGTTGTGCTTCTTAGAGGGACCATGTGGAATTAATACTACAAGGAAGTGGGGCTATAACAGGTCTGTGATGCCCTTAGATGTCCTGGGCCGCACGCGCGCTACACTGGGTGCGTCATAATGATTACAAGCCTTGTCCGAAATGGTCTAGGTAATCACT
>FR837739_Praeconvoluta_castinea
ATGCATGTGTGAGTTCAGCATTTTAATAGTGAAACCGCGAACGGCTCATTAAATCAGTTTTGGTTTATTAGGTATTCAATTTACATGGATAACTGCGGTAACTCTGGAGCTAATACTTGCATTACCCGCGGTCTGTTAAAGCATCCGGGAGCATTTATTAAATTCAAGACTACAAGTCGCTTTCGTCGGCTTATTTGGTGAACTCTGGATAACTGCTTAACTCCAGTTGCCTTGAGCAGGGAGTGTATCTTTCAAGTGTCTGCCCTATCAACTTTGGACGGTAGTGTATCGGACTACCGTGGTTGTCACGGGTAACGGAGAATCAGGGTTCGATTCCGGAGAGGGAGCCTTAAAGACGGCTACCACATCTAAGGAAGGCAGCAGGCGCGCAAATTACCCAATCCCAGATCGGAGAGGTAGTGACGAAAAATAACAATATGATGCCTTTTGGTATTGTGATTGGAATGGAAGGGAAGTAAAATATCCCTTGAGGAACAAGTGGAGGGCAAGTCTGGTGCCAGCAGCCGCGGTAATACCAGCATCCACAAGCATATACAAAAGTTGCTGCGTTTAAAAAGCTCGTAGTTGGATCTGTTACGTGGGCCCTACTAAAATTGTGTTGCATCTCGCACCAATGGGGTCCATGTACCTGACCACTGAGGACTCTTGCGCTTAATTGTGTCGAGAGTTCTAGGTGGAAGTTTTACTTTGAATAAATTAGAGTGTTCAAAGCAGCCTTTGGGTTTGGATATCAGAGCATGGAATAATAGAAAAGGGCTGTGTCCCAAGTATGTTGGTCATTGGCGATACGGTAATGATTAGAAGGAACAAGCGGGGGCATTCGTATTGCTACGTTAGAGGTGAAATTCTTGGATCGTAGCAAGACGGACTACTGCGAAAGCATTTGCCAAGAGTGTTTTTATTAATCAAGAACGAAAGTTAGAGTATTGAAGAGGATTAGATACCCTCGTAATTCTAACCATAAACGATACTAACTTGCGATCCGCTAGAGTCCTCAACGACCTGGCGGGAAGCTACTCGGGAAACCAAAGTGAATTTGTTCCGGGGGAAGTATGGTTGCAAAATCGAAACTTAAAGGAATTGACGGAAGGGCACCACCAGGAGTGGAGCCTGCGGCTTAATTTGACTCAACACGGGAAAACTCACCAGGTCCAGACATGGTTAGGATTGACAGACTGAATCTCTTTCGTGATTCTATGGGTGGTGGTGCATGGCCGTTCTTAGTTAGTGGAGTGATCTGTCTGGTTAATTCCGATAACGAACGAGATCCCGGCCATTTAACTAGCCTTCAGAACTTCGGTTCTGTTGTGCTTCTTAGAGGGACCATGTAGAATTAATACTACAAGGAA
>FR837742_Proporus_bermudensis
ATGCATGTCTAAGTTCAGCATAATGGACAGTGAAACCGCGAACGGCTCATTAAATCAGTCTTGGTTTATTTGATAGATAAACAAATTACTTGGATAACTGCGGTAACTCTGGAGCTAATACATGCTAAACCCCGACCATTTTGTTCGGGAAGCTTTTATTAGTCAAAGACTACTGCTATGCAGAAGCATAGTAATTAGTTGAACTCTGGATAACTGCAGGACCGCAGAAGCCTTGTGCTGGCGGCGTATCATTCAAGTGTCTGCCCTATCAACTTTGGATGGTAGTGTACCGGACTACCATGGTTGTAACGGGTAACGGGGAATCAGGGTTTGATTCCGGAGAGGGAGCCTGAGAGACGGCTACCACATCTAAGGAAGGCAGCAGGCGCGTAAATTACCCAATCCCAGAACGGGGAGGTAGTGACGAAAAATAACAATATGAAGCCTTATGGTTTTGTGATTGGAATGGACGGGATATAAAATCTCCCGTGAGGATCTAGTGGAGGGCAAGTCTGGTGCCAGCAGCCGCGGTAATACCAGCCTCCACAAGCATATACAAAAGTTGCTGCGTTTAAAAAGCTCGTAGTTGGATCTGTTGATTTGAGTCTCGATCACCCGGATAACCGTAAGGTGCCGGGGAGACTTGAGCACCTGAGCCGTCGAGGGTACTTGCGCTTAATTGTGTTGAGTACTCGAGACGGAGATGTAACTTTGACTAAATTAGAGTGTTCAAAGCAGCCTTTGGGCTTGAATAATAGAGCATGGAATAATGGAAAAGGGCCTGTGTCCCAATTTAGTTGGTCTATGGAGATACGGTAATGATTAATAGGGACAGTCGGGGGCATTTGTATTGCCGCGTTAGAGGTGAAATTCTTGGATCGTGGCAAGACAAACTACTGCGAAAGCATTTGCCAAGAATGTTTTCATTAATCAAGAACGAAAGTTAGAGTATTGAAGAGGATTAGATACCCTCGTAATTCTAACCATAAACGATACCTACTTGCGATCCGCCGGCGTCCTTATTGACTCGGCGGGAAGCTATCCGGAAAACCAAAGTGTATTTGTTCCGGGGGAAGTATGGTTGCAAAATCGAAACTTAAAGGAATTGACGGAAGGGCACCACCAGGAGTGGAGCCTGCGGCTTAATTTGACTCAACACGGGAAAACTCACCAGGTCCAGACATAGTAAGGATTGACAGACTGAATCTCTTTCATGATTCTATGGGTGGTGGTGCATGGCCGTTCTTAGTTAGTGGAGTGATCTGTCTGGTTAATTCCGATAACGAACGAGATCCCGGCCATTTAAATAGTGTCGATCACTTTTGGTGGTCGTTTACTTCTTAGAGGAACCATGTGGAAAATCTACCCCAAGGAAGTGGGGCTATAACAGGTCTGTGATGCCCTTAGATGTCCTGGGCCGCACGCGCGCTACACTGGGTGCTTCAGCATGATTGTTAGCCTGGTCCGATAAGGTCTAGGTAATCACTGAATAGCACACCATACCTGGGATTGATTATTGCAATTATTAATCATGAACGAGGAATTCCTAGTAAGCACCAGTCATCAGCTGGTGTTGATTACGTCCCTGCCCTTTGTACACACCGCCCGTCGCTACTACTGATTGGACGTTTAAGCGAGGTTTTCAGAACCTTGGTTCATGGTTTTCGGACCTAGAACTGATGGTGAAGTAAATCTAGCTTTGGTGTCTA
>FR837743_Proporus_brochii
ATGCATGTCTAAGTTCAGCCTTTTGGAACAGTGAAACCGCGAACGGCTCATTAAATCAGTCATGGTTTATATGATATTTAACACTTACTTGGATAACTGCGGTAACTCTGGAGCTAATACATGCTACGTGCCTCTCCGGAGGAGTGCTTTTATTAGAATCAAGACTATGCCTCCTTGTTTAAGATGGCTTTAGTTGAACTCTGGATAACTGCAGGATCGCAGAGGCCTTGTGCCGGCGACGTATCATTCAAGTGTCTGCCCTATCAACTTTGGACGGTAGTGTACCGGACTACCGTGGTTGTAACGGGTAACGGGGAATCAGGGTTCGATTCCGGAGAGGGAGCCTGAGAGACGGCTACCACATCTAAGGAAGGCAGCAGGCGCGTAAATTACCCAATCCCAGAACTGGGAGGTAGTGACGAAAAATAACAATATGAGGCCTTTATGGTCTTGTGATTGGAATGGACGGGATATAAAATCTCCCGTGAGGATCTAGTGGAGGGCAAGTCTGGTGCCAGCAGCCGCGGTAATACCAGCATCCACAAGCATATACAAAAGTTGCTGCGTTTAAAAAGCTCGTAGTTGGATCTGTTTGTTTTAGTCTCGTACATCTCGGCAACCTTTACAGGTGTCGGGGAGACTTGAGCACCTTAGCCGTTGAGAGTGCTTGCGCTTGACTGTGTTGAGTACTCGAGACGGAAGTTTAACTTTGACTAAATTAGAGTGTTCAAAGCAGCCTTTGGGCTTGAATATTAGAGCATGGAATAATGGAAGAGGGCCTGTGTCCCAATCATGTGGTCTATGGTGATACGGTAATGATTAACAGGGACAGTCGGGGGCATTCGTATTGCCGCGTTAGAGGTGAAATTCTTGGATCGTGGCAAGACGGACTACTGCGAAAGCATTTGCCAAGAATGTTTTCATTAATCAAGAACGAAAGTTAGAGTATTGAAGAGGATTAGATACCCTCGTAATTCTAACCATAAACGATACCTACTTGCGATCCGCCGGCGTCCTCATTGACTCGGCGGGAAGCTACTCGGCAAACCAAAGTCCATTGGTTCCGGGGGAAGTATGGTTGCAAAATCGAAACTTAAAGGAATTGACGGAAGGGCACCACCAGGAGTGGAGCCTGCGGCTTAATTTGACTCAACACGGGAAAACTCACCAGGTCCAGACATAGTAAGGATTGACAGACTGAATCTCTTTCATGATTCTATGGGTGGTGGTGCATGGCCGTTCTTAGTTAGTGGAGTGATCTGTCTGGTTAATTCCGATAACGAACGAGATCCCGGCCATTTAAATAGTATCTGACACATTATGGTGTTAGTCTACTTCTTAGAGGAACCATGTGGAAAAACTACCCCAAGGAAGTGGGGCTATAACAGGTCTGTGATGCCCTTAGATGTCCTGGGCCGCACGCGCGCTACACTGGGCGCTGCTGCGTGATTATTAGCCTGGTCCGATAAGGTCTAGGTAATCATAGAGTAGCACACCATACCTGGGATTGATTATTGCAACTTTTAATCATGAACGAGGAATTCCTAGTAAGCACCAGTCATCAGCTGGTGTTGATTACGTCCCTGCCCTTTGTACACACCGCCCGTCGCTACTACTGATTGGACGTTTAAGCGAGATCTTTGAAACTTTGGTTCATGGTTTTCGGACCTAGAGCTACAGGTGAAGTAGATCTAGCTTTGGTGTCTA
>FR837747_Pseudaphanostoma_herringi
ATGCATGTGTAAGTTCAGCTTTTGTATAGTGAAACCGCGGATGGCTCATTAAATCAGTTATAGTTTCATTAGACATAAAGTACATGGATATCTGCAGTAACTCTGTAGTTAATACACGCACGATGCCTGGAGACGGGTATTCAATTGTATAAGGGATCTTCGCTTTGTTAACTCATTGCCCATTTGTGAATATATGTAACTGACTTAGTCCCAAGCCTTTGCGCAGGGGCAATAAATGAGAAGTTTCTGCCCCATCAACTTTCGACGGTAGGGTATTTTCCTACGGTGGTTGTAACGGGTAACGGGGAATCAGGGTTCGATTCCGGAGAGGGAGCTTGAGAGATGGCTACCACATCTAAGGAAGGCAGCAGGCGCGTAAATTACCCAATTGCGGATAGCAGAGGTAGTGACAAAAAATAACGATGCGGTACATTATGTATTGTGATTGGAATGGAATGATTGTAAAGCATTTTTTGAGGAGCAAGTGGAGGGCAAGTCTGGTGCCAGCAGCCGCGGTAATACCAGCCTTCACAAGCATATACAAATGTTGTTGCGTTTAAAAAGCTCGTAGTTGAATTTGTTGCGTCTCCTTTTTTTAGCCTACGGGCCCAGATTGGGGGCGTATCAGTCCGCCTTGCGCTTATTTGCACTTCATTGTGTTGAGTGGGCAATATGCATATACAACTTTGAGAAAATTTGAGTGTTTAAAGCAGCCTTTGGGTTTGAATGCCGTAGCATGGAATTGTAGAAAATGACTTACGGTCCATTTTGTCGGTCAGGAACTGTAGTAATGATTAAAAAGGACAGGCGGGGACATTCGAATTGTTGCGTTAGAGGTGAAATTCTTGGATCGCAGCAAGACGAACCAAAGCGAAAGCATTTGTCAAGAATGTTTTTGTTAATCAAGAACGATAGTCAGAGTATTGAAGAGGATTAGATACCCTCGTAATTCTAACTGTAAACGATACAGGCTTGAGATCCGTTATTTTTAGTGCAGATTTGATGGGAAGTTATCCGGTAAACCAAAGCTAATATGTTACGGGGGAAGTATGGTTGCAAAATTGAAACTTAAAGGAATTGACGGAAGGGCACCACCAGGAGTGGAGCTTGCGGCTTAATTTGACTCAACACGGGAAAACTCACCAGAACCAGACATGACAAGGATTCACACGATGTTTTTTTCTGATGATTTCATGGGTGGTGGTGCATGGCCGTTCCTAGTTAGTGGAGTGATCTGTCTGGTTGATTCCGATAACGAACGAGATTTTATCCATCTTAGTAGGATTCGCTTTTTATGGCGAAGTCTTCTTAGAGGAACTATGAGGAATGAATAATACCCCAAGGAAGTTGGGTCATAACAGGTCTGTGATGCCCTTAGATGTTCTGGGCTGCACGCGTGCTACACTGATGCTAACAAAATGTTTATATCTTGTTCGCTATGGATTAGGTAATCAAGAAATAAGTTTTCATGCTTGGGATCGGTAATTGAAATTTTGTCGTGAACGAGGAATTCCTAGTAAGCACTGGTCAGCAGCCAATGTTGATTATGTCCCTGCCCTTTGTACACACCGCCGTCGCTACTACTGATTGGGCGTTCAAGTGAGAGACTTGGATGTTTGATGCTCGATGACCGTCGTGGTATCAGGATGAAAAGACTCAAGCTTGAGTGTCTA
>FR837748_Pseudmecynostomum_bruneofilum
ATGCATGTCCAAGTTCAACGTCAATGTAACACGTGAAACCGCGAATGGCTCATTAAATCAGTTTTGGTTCATTTGTTTGTTCTGCAGTATATGAATAACTGCGGTAACCCTGCAGCTAATGCATGCCTAGTGCTTTCTTCGGAGAGAACTTTTACTTGCAAAACCAGTGCCTACGGTTTGCCGTCTGACAACCAGTTGAAAACTCAAGTAACTGAAGGATCCTCATACGCATCATCTTTATGCGGAGGACGAAGCATTCGAATATCTGCCCTATCAACTTCTGACGGTAGTGTAACGGACTACCGTGGTTGTGACGGGTGACGGGGAATCAGGGTTCGATTCCGGAGAGGGAGCCTGAGAAACGGCTACCACTTTTAAGAAAGGCAGCAGGCACGCAAATTACCCAATGCCGGAACGGCGAGGTAGTGACGAAAAATAACGATATGAGCCCATTGGGTTTGTAATCGGAATGGAAGAGATTTAACAAATCTCTTGAGGAACTAGTAGAGGGCAAGTCTGGTGCCAGCAGCCGCGGTAATACCAGCCTCTACAAGCATATGCAAAAGTTGCTGCGTTTGAAAAGCTCATAGTTGGATCCGTTGGGAGTTCGAGTTCTCGTACAGGACTTACGTGGCGATGTACCCCTTGAACTGTCAGTCTTTCTGTTAAGAGTTTTTGCACTTAGTTGTGTCGAATTCTCAAGACAGAATATTTACCTTGAGTAAATTAGAGTGCTCAAAGCATGCCAGGAATGAATAATAAAGCATGGAATAATGGAGGAGGCCTGCACACTAGAATGCGCTCGGTCGCTGGTGTTGCAGTAATGATTGAAAGGAACAGTCGGGGGCATTTGTATTGCTACGTTAGAGGTGAAATTCTTGGATCGTGGCAAGACAAACTACTGCGAAAGCATTTGCCAAGAATGTTTTCATTAATCAAGAACGAAAGTCAGAGCATTGAAGAGGATTAGATACCCTCGTAATTCTGACCATAAACGATACCAACTTACGATTTGTCAAAGTCCTACCCTGACTTGGCAAGGAGTTAACCGGGAAACCAAAGTCTTTTGGTTCCGGGGGAAGTATGGTTGCAAAATCGAAACTTAAAGGAATTGACGGAAGGGCACCACCAGGAGTGGAGCCTGCGGCTTAATTTGACTCAACACGGGAAAACTCACCAGGTCCAGACATCGAAAGGATTGACAGATTGAATATCTTTCATGATTCAATGGGTGGTGGTGCATGGCCGTTCTTAGTTAGTGGAGTGATCTGTCTGGTTAATTCCGATAACGAACGAGATCCTAGCCATTTAAATAGAAGTAGTAACTTCGGTTGCTATGAACTTCTTAGAGGAACTATGCGGAATATAATACCGCAAGGAAGTGGGGCTATAACAGGTCTGTGATGCCCTTAGATGTCCTGGGCTGCACGCGCGCTACACTAGATGCTAAAGAATGAAGTGTTATGCCTGGTCCGAGATGGTCCGGGTAACCACTAAAAAGCATCGTGATATGATTGGAATAGACTCTTGTAACTAGTAGTCTTGAACGAGGAATTCCTAGTAATTTGATGTCAACAACATCATGTGATTACGTCCCTGCCCTTTGTACACACCGCCCGTCGCTACTACTGATTGGATGATTAAGCAAGAACTTCTGAAGTTTGCTTTCGGGGCTTCGGCCATCGATAGTGAGTGGAAGAGGATCGAGCTTATTTGTCTA
>FR837749_Pseudohaplogonaria_rodmani
ATGCATGTCTAAGTTCAGCGCCTTGAACAGTGAAACCGCGAACGGCTCATTAAATCAATCGTTGTTTACTTGATAGTAAACCTTACTTGGATAACTGCGGTAACTCTGGAGCTAATACATGCCGAAACCTTGCCTCTTGGCTGGGGGCTTTTATTAGATTCAAGACTACGCCACCTTGCAACGCGGGTGGATTTTGTTGAACTCTGGATAACTGCAGGACCGCAGAAGCCTTGTGCTGGCGGCGTATCTTCCAAGTGTTTGCCCTATCAACTTTGGACGGTAGGGTACCGGCCTACCGTGGTTGTAACGGGTAACGGGGAATCAGGGTTCGATTCCGGAGAGGGAGCCTGAGAGACGGCTACCACATCTAAGGAAGGCAGCAGGCGCGCAAATTACCCAATCCCAGAACGGGGAGGTAGTGACGAAAAATAACAATATGAAACCCTTGTGGTTTTGTGATTGGAATGGACGGGATATAAAAACTCCCGTGAGGATCTAGTGGAGGGCAAGTCTGGTGCCAGCAGCCGCGGTAATACCAGCCTCCACAAGCATATGCAAAAGTTGCTGCGTTTAAAAAGCTCGTAGTTGGATCTGTTGATTGAGTCTCGCAATCCCGGCATCCTCTATGAGGTGTTGGGGAGACTTGACTACCTGAGCCGTCAAGGGTGCTTGCGCTTAATTGCGTTGAGTACTCGCGACGGAGGTTTTACTTTGACTAAATTAGAGTGTTCAAAGCAGCCTTTGGGCTTGGATATCAGAGCATGGAATAATGGAAAAGGACTGTGTCCCAATCATGTTGGTCTGTGGAGATACGGTAATGATTAACAGGGACAGTCGGGGGCATTCGTATTGCCACGTTAGAGGTGAAATTCTTGGATCGTGGCAAGACGTCCTACTGCGAAAGCATTTGCCAAGAATGTTTTCATTAATCAAGAACGAAAGTTAGAGTATTGAAGAGGATTAGATACCCTCGTAATTCTAACCATAAACGATACCTACTTGCGATCCGCCGGCGTCCTCATTGACTCGGCGGGGAGCTACCCGGCAAACCAAAGTTTATTGGTTCCGGGGGAAGTATGGTTGCAAAATCGAAACTTAAAGGAATTGACGGAAGGGCACCACCAGGAGTGGAGCCTGCGGCTTAATTTGACTCAACACGGGAAAACTCACCAGGTCCAGACATAGTAAGGATTGACAGACTGAATCTCTTTCATGATTCTCTGGGTGGTGGTGCATGGCCGTTCTTAGTTAGTGGAGTGATCTGTCTGGTTAATTCCGATAACGAACGAGACCCCGGCCATTTAAATAGTATCAGTCACTTTTGGTGGCTGTTTACTTCTTAGAGGAACCATGTGGAACAAATACCCCAAGGAAGTGGGGCTATAACAGGTCTGTGATGCCCTTAGATGTCCTGGGCCGCACGCGCGCTACACTGGGTGCCTCAGCATGATTGTTAGCCTGGTCCGTCAAGGTCTAGGTAATCACTGAATGGCACGCCATACCTGGGATAGATTATTGCAACTATTAATCTTGAACGAGGAATTCCTAGTAAGCACCAGTCATCAGCTGGTGTTGATTACGTCCCTGCCCTTTGTACACACCGCCCGTCGCTACTACTGATTGGACGTTTAAGCGAGATCTTCGGACCTCGGGCTCATGGTTCTTTCGGACCTAGAGCTATGGGCGAAGTAGATCAAGCTTTGGTGTCTA
>FR837756_Waminoa_brickneri
GAAGTTAGAGTATTAAGAGGTAGATACCCTCGTAATTCTAACCTTAAACGATACCATCTTAATCTTAGCCAATGTAATTTATTACTTGGTTAGGATTAAACCGGGAAACCAAAGCCATTTGGTTCCGGGGGGAGTATGGTTGCAAAATCGAAACTTAAAGGAATTGACGGAGGGGCACCACCAGGAGTGGAGCCTGCGGCTTAATTTGACTCAACACGGGGAAACCTACCAGGTCCAGACATCTTAAGGATTGACAGATAGAATCTCTTTCATGATTAGATGGGCGGTGGTGCATGGCCGTTCTTAGTTAGTGGAGTGATTCGTCTGGTTAATTCCGATAACTAACGAGTTCTCTTCCATCTAACTAGTAGATGACACTTATTGTGTTGTCAAGACTTCTTAGAGGAACTAAGTACAATTAAATAGTACTAGTGAAGTGAGATTATAACAGGTCTGTGATGCCCTTAGATGTCCTGGACCGCACGCGCGCTACAATGCTTGCTTTAATGTGTTGATAACTCTCTAAGCCGAGATGGTTTTGGGAAATCGTTAAAAGTATAAGGATGTTCTTAGTGGGGATCAACTATTGTAACTAGTAGTTGTGAACTCGGAATTCCTAGTACTTAGATTTCACCAGAATCTAGGGATTACGTCCCTGCCCTTTGTACACACCGCCCGTCGCTACTACTGATTGGTTGCTTAAGCGAGTAACTTGGAGGCTGCCAGCTGATCGCTTCGGTGGTCTCTGGTATGCTGAAGAGTGTCGAGCTTAAATGACTA
>FR837752_Solenofilomorpha_cf_crezeei
ATGCACGTATAAGTTCAGCTCAAGGAAAGCGAAACCGCGAATGGCTCAGTAAATCAGTCATGGTTTATTTGATATTTATTATACTTGGATAACTGTGGTAACTCTAGAGCTAATACATGCTAATTCGCCGCGTTCTATCGAAAGACTGACAGGTGTAGCTTTTATTAGTTTCAAGTCCGTGGCCCTTTTGTCGATCTAGACTCTTGTGGTGGCTTGGTGAACTCTAGATAACTGCAGGACCCGATAACCTTTATTGAGTTATGGGCGTATCATTCAAGTGTCTGCCCTATCAAGTTTGGATGGTAGTGTACCGGACTACCATGCTGACGACGGGTGACGGGGAATCAGGGTTTGATTCCGGAGAGGGAGCCTGAGAAACGGCTACCACCTCTAAGGAAGGCAGCAGCCGCGCAAATTACCCAATCTCAGCACGAGGAGGTAGTGACGAAAAATAACAATACGGGGCCTTAGGGTCTCGTCATTGGATTGAGCATAATTTAAACACTTATGCGATATCAAGTAGAGGGCAAGTCTGGTGCCAGCAGCCGCGGTAATTCCAGCTCTACAAGCGTATACTCATGATGCTGCGGTTAAAAAGCTCGTAGTTGGATCTGTAACAGGGGCCCAGTACTTATCTTATGTGTAATGCTGGGTAGCATCGCTCATTGTCCCTGTTCCCCCTCCGTTTGACGGTGTTTGCACTTTACTGTGTGAGCATCGGATCTGGAGTTAGTACTTTGAAAAAATTAGAGTGTTCAAAGCAGGTATACTTGTATACTGAAGCATGGAATAGTAGAGCAGGGCCGCGCCCTCAATCAACTGGTCTCTTGGTGTGCGGAAATGATTAAAAGGGACAGGCGGGGGCATTCGTATTGTCACGTTAGAGGTGAAATTCTTGGATCGTGACAAGACGGACTACTGCGAAAGCATTTGCCAAGAATGTTTTCATTAATCAAGAACGAAAGTTAGAGGATTGAAGAGGATCAGATACCCTCGTAGTTCTAACCATAAACCTTGCCAACTTGCCATCAGCCGATGTTGCTTATGACACGGCTGGCGGCTACCGGGAAACCAAAGTGTTTGGGTTCCGGGGGAAGTATGGTTGCAAAACTGAAACTTAAAGGAATTGACGGAAGGGCACCACCAGGAGTGGAGCCTGCGGCTTAATTTGACTCAACACGGGAAAACTCACCAGGTCCAGACATAGCAAGGATTGACAGACTGAAGCTCTCTCTTGATTCTATGGTTGGTGGTGCATGGCCGTTCTTAGTTGGTGGAGCGATTTGTCAGGTTAATTCTGATAACGAACGAGACCCCAGCCTGCTAACTAGCGAGGTTAACTCCGGTTAGCCAAAGCTTCTTAGAGGGACAGGGTTTTTTCAAGGATCAGGAAGAGGGGTCATAACAGGTCTGTGATGCCCTTAGACGTCCTGGGCTGCACGCGCGCTACACTGGGTGCTACAGCATGTATGATTACCTGGTCCGAAGAGGTCCGGGCAATCACCAATAGCACCCGTGCTTGGGATAGATTTTTGTTAGTATGAGTCTTGAACGAGGAATTCCTAGTAAGCGCAAATCATTAGTTTGCGTTGATTACGTCCCTGCCCTTTGTACACACCGCCCGTCGCTACTACCGATTGGATGTTTAAGCGAACACCTCTGACTCTGGCGCACTACTGATAAAGTAATGTGCTGGACGAAGTACCGTAAGCTTTGATATCTA
>FR837689_Convoluta_cf_boehmigi
ATGCATGTGTAAGTTTATCTTGAAAAAGAGAAACCGCGAATGGCTCATTAAATCAGTTATAATCTATTGGTTAAGTAACACCATTATATGAATAACCACGGTAACCCCGTGGCTAATGCATGAAGATAGTCCTACTACGAGATAGGATAGCTTTATAAGATGATACGCCGGGCGGGTGTGAAATACAAACCAGCATGAACGGTGAACCATTATAACTGAAGGAGGTCAGATAGGGCGTGCCCTTGGACCCATAACCTTCGAGTTTCTGATCTATCAACCTATGACGGTAGTGTAACGGACTACCGTGGTTGTGACGGATAACGGGGAATCAGGGTTCGATTCCGGAGAGGGAGCCTGAGAAACGGCTACCACATCTAAGGAAGGCAGCAGGCACGCAAATTACCCAATCTTCGCTCGAGGAGGTAGTGACGAGAAATAACAATATGAACCTTAATGGTTTGTAATTGGAATGGAACGGGAGTAACAACTCCGTTGATGAACGAGTGGAGGGCAAGTCTGGTGCCAGCAGCCGCGGTAATACCAGCCTCCACAAGCGTATGCAAAAGTTGCTGCGTTTAAAAAGCTCATAGTTGGGTCTGTTTGAGCGTTACGGCACATCTGGACACTGCCTGCGGCGTAGTTGTACCAGCGTAATTCTCATCCTTCGCATCGAGGAAACAGTTTGCACTTCATTGTGTTGAACTGTGGAAACGGTGTTTTCACTTTGAGTAAATTAGAGTGTTCAAAGCGTCCTTTGGGATTGAATAATAAAGCATGGAATAAAGGAGAATGACCCGCTTTTCCGAAAGCCGGTGGCTGAAATGTGGTAATGATTAAAAGGAACAGCCGGGGGCATTTGTATTGCTACGTTAGAGGTGAAATTCTTGGATCGTGGCAAGACAAACTACTGCGAAAGCATTTGCCTAGAATGTTTTCATTAATCAAGAACGAAAGTTAGAGTATTGAAGAGGATTAGATACCCTCGTAATTCTAACCATAAACTATACCAACTTACGATTTGTCAAAGTCCTATTTGACTTGGCAAGAAATTAACCGGGAAACCAAAGTTTATTGGTTCCGGGGGAAGTATGGTTGCAAAATCGAAACTTAAAGGAATTGACGGAAGGGCACCACCAGGAGTGGAGCCTGCGGCTTAATTTGACTCAACACGGGAAAACTCACCAGGTCCAGACATCTTAAGGATTGACAGATTGAATATCTTTCACGATTATATGGGCGGTGGTGCATGGCCGTTCTTAGTTAGTGGAGTGATCTGTCTGGTTAATTCCGATAACGAACGAGATCTCCACCATCTTAATAGTGGTGGTCACTACGGTGGCACAGTTACTTCTTAGAGGTACAATGCGGAATATAATACCGCAAGTGAAGTGAGGCTATAACAGGTCTGTGATGCCCTTAGATGTCCTGGACTGCACGCGCGCTACACTGTACACTACAAAATGTGTGCGGTACCTTGACTGACACAGTCTTGGGAACCACACAAAAGTGTTAAACTCAAAGGGGATTGTCTATTGTAACTTTTAGACATGAACCAGGAATTCCTCGTAATCTCTGGTCACCAACCAGAAATGAATATGTCCCTGCCCTTTGTACACACCGCCCGTCGCTACTACTGATTGGATGGTTAAGCAAGAACCGCCGAAACCTGTGCCTAATAAGGTTTGTCCATTTTAAATAATGGTAAGCTAGTCCTGGCAACGGGTGGAAGCAGATCGAGCTTATCTGTCTA
>FR837676_Aphanostoma_sp
ATGCATGTGTGAGTTCAGCAGAATAATAGTGAAACCGCGAACGGCTCATTAAATCAGTTTTGGTTTATTAGGTATTCAATTTACATGGATAACTGCGGTAACTCTGGAGCTAATACTTGCATTACCCGCGGTCTGTTAAAGCATCCGGGAGCATTTATTAAATTCAAGACTACAACCCACTTTCGTTGGGTTATTTGGTGAACTCTGGATAACTGCTTAACTCCAGTTGCCTTGAGCAGGGAGTGTATCTTTCAAGTGTCTGCCCTATCAACTTTGGACGGTAGTGTATCGGACTACCGTGGTTGTCACGGGTAACGGAGAATCAGGGTTCGATTCCGGAGAGGGAGCCTTAAAGACGGCTACCACATCTAAGGAAGGCAGCAGGCGCGCAAATTACCCAATCCCAGAACGGAGAGGTAGTGACGAAAAATAACAATATGATGCCTTTTGGTATTGTGATTGGAATGGAAGGGAAGTAAAATATCCCTTGAGGAACAAGTGGAGGGCAAGTCTGGTGCCAGCAGCCGCGGTAATACCAGCATCCACAAGCATATACAAAAGTTGCTGCGTTTAAAAAGCTCGTAGTTGGATCTGTTACGTGGGCCCTACTAAAATTGTGTTGCATCTCGCACCAATGGGGTCCATGTACCTGACCACTGAGGACTCTTGCGCTTAATTGTGTCGAGAGTCCGAGGTGGAAGTTTTACTTTGAATAAATTAGAGTGTTCAAAGCAGCCTTTGGGTTTGGATATCAGAGCATGGAATAATAGAAAAGGGCTGTGTCCCAAGTATGTTGGTCATTGGCGATACGGTAATGATTAGAAGGAACAAGCGGGGGCATTCGTATTGCTACGTTAGAGGTGAAATTCTTGGATCGTAGCAAGACGGACTACTGCGAAAGCATTTGCCAAGAGTGTTTTTATTAATCAAGAACGAAAGTTAGAGTATTGAAGAGGATTAGATACCCTCGTAATTCTAACCATAAACGATACTAACTTGCGATCCGCTAGAGTCCTCAACGACCTGGCGGGAAGCTACTCGGGAAACCAAAGTGAATTTGTTCCGGGGGAAGTATGGTTGCAAAATCGAAACTTAAAGGAATTGACGGAAGGGCACCACCAGGAGTGGAGCCTGCGGCTTAATTTGACTCAACACGGGAAAACTCACCAGGTCCAGACATGGTTAGGATTGACAGACTGAATCTCTTTCGTGATTCTATGGGTGGTGGTGCATGGCCGTTCTTAGTTAGTGGAGTGATCTGTCTGGTTAATTCCGATAACGAACGAGATCCCGGCCATTTAACTAGCTTTCAGAACTTCGGTTCTGTTGTGCTTCTTAGAGGGACCATGTAGAATTAATACTACAAGGAAGTGGGGCTATAACAGGTCTGTGATGCCCTTAGATGTCCTGGGCCGCACGCGCGCTACACTGGGTGCTTCATAATGATTACAAGCCTTGTCCGAAATGGTCTAGGTAATCACTGAAAAGCATGCCATACTTGGAATTGATTATTGCAATTATTAATCGTGAACGAGGAATTCCTAGTAAGCGCCAGTCATCAGCTGGCGTTGATTACGTCCCTGCCCTTTGTACACACCGCCCGTCGCTACTACTGATTGGATGTTTAAGCGAGACCTTCGGACACCTGGCAAATGATTTCGGTCGTTTTGCTAAGGGGGAAGTAGATCTAGCTTATGTGTCTA
>FR837715_Mecynostomum_sp
ATGCATGTCCAAGTTCAACGTCAATGTAACACGTGAAACCGCGAATGGCTCATTAAATCAGTTTTGGTTCATTTGTTTGTTCTGCAGTATATGAATAACTGCGGTAACCCTGCAGCTAATGCATGCCTAGTGCTTTCTTCGGAGAGAACTTTTACTTGCAAAACCAGTGCCTACGGTTTGCCGTCTGACAACCAGTTGAAAACTCAAGTAACTGAAGGATCCTCATACGCATCATCTTTATGCGGAGGACGAAGCATTCGAATATCTGCCCTATCAACTTCTGACGGTAGTGTAACGGACTACCGTGGTTGTGACGGGTGACGGGGAATCAGGGTTCGATTCCGGAGAGGGAGCCTGAGAAACGGCTACCACTTTTAAGAAAGGCAGCAGGCACGCAAATTACCCAATGCCGGAACGGCGAGGTAGTGACGAAAAATAACGATATGAGCCCATTGGGTTTGTAATCGGAATGGAAGAGATCTAACAAATCTCTTGAGGAACTAGTAGAGGGCAAGTCTGGTGCCAGCAGCCGCGGTAATACCAGCCTCTACAAGCATATGCAAAAGTTGCTGCGTTTGAAAAGCTCATAGTTGGATCCGTTGGGAGTTCGAGTTCTCGTACAGGACTTACGTGGCGATGTACCCCTTGAACTGTCAGTCTTTCTGTTAAGAGTTTTTGCACTTAATTGTGTCGAATTCTCAAGACAGAATATTTACCTTGAGTAAATTAGAGTGCTCAAAGCATGCCAGGAATGAATAATAAAGCATGGAATAATGGAGGAGGCCTGCACACTTGATAGCGTTGGTCGCGGGTGTTGCAGTAATGATTGAAAGGAACAGTCGGGGGCATTTGTATTGCTACGTTAGAGGTGAAATTCTTGGATCGTGGCAAGACAAACTACTGCGAAAGCATTTGCCAAGAATGTTTTCATTAATCAAGAACGAAAGTCAGAGCATTGAAGAGGATTAGATACCCTCGTAATTCTGACCATAAACGATACCAACTTACGATTTGTCAAAGTCCTACCCTGACTTGGCAAGGAGTTAACCGGGAAACCAAAGTCTTTTGGTTCCGGGGGAAGTATGGTTGCAAAATCGAAACTTAAAGGAATTGACGGAAGGGCACCACCAGGAGTGGAGCCTGCGGCTTAATTTGACTCAACACGGGAAAACTCACCAGGTCCAGACATCGAAAGGATTGACAGATTGAATATCTTTCATGATTCAATGGGTGGTGGTGCATGGCCGTTCTTAGTTAGTGGAGTGATCTGTCTGGTTAATTCCGATAACGAACGAGATCCTAGCCATTTAAATAGAAGTAGTAACTTCGGTTGCTATGAACTTCTTAGAGGAACTATGCGGAATATAATACCGCAAGGAAGTGGGGCTATAACAGGTCTGTGATGCCCTTAGATGTCCTGGGCTGCACGCGCGCTACACTAGATGCTAAAGAATGAAGTGTTATGCCTGGTCCGAGATGGTCCGGGTAACCACTAAAAAGCATCGTCATATGATTGGAATAGACTCTTGTAACTAGTAGTCTTGAACGAGGAATTCCTAGTAATTTGATGTCAACAACATCATGTGATTACGTCCCTGCCCTTTGTACACACCGCCCGTCGCTACTACTGATTGGATGATTAAGCAAGAACTTCTGAAATTTGCTATTGGGGCTTCGGCCATCGATAGTGAGTGGAAGAGGATCGAGCTTATTTGTCTA
>FR837731_Philactinoposthia_sp
ATGCATGTGTAAGTTTAACTCGAAGGAAAGTGAAACCGCGAATGGCTCATTAAATCAGTTATAATCTACTTGGTTGTCATAGCAAAAGGATAACTGCGGTAACCCTGCAGCTAATACTTGCAAATTGCAGATCAACTACATCTGTTACTTTTATTAGAGAAACCAGTGACGGCCTGATCCGCGCATTTCACGTGGCGAGCTCTGAATAACTGAAGGATGCCTATAGCTTCGCGCTGGGCACGAACCATCCGAGTATCTGACCTATCAACTTCTGACGGTAGTGTAACGGACTACCGTGGTTGTAACGGGTAACGGGGAATCAGGGTTCGATTCCGGAGAGGGAGCCTGAGAAACGGCTACCACACCCACGGGAGGCAGCAGGCGCGCAAATTACCCAATCTCGGCACGAGGAGGTAGTGACGAAAAATAACAATATGAGCCCTTACGGGTTTGTGATTGGAATGAGAGAAATTTAACAACTTTCATTCGAGGATCTAGTGGAGGGCAAGTCTGGTGCCAGCAGCCGCGGTAATACCAGCATCCACAAGCGTATGCAAAAGTTGCTGCGTTTAAAAAGCTCGTAGTTGGATCTGTTGATGGTGTTGCGTCTAACCGCCGGGTTCGTTTGAGTGTGCGGGTGACACTATCTTCTTCCCGTCGAGAGTGTTTGCACTTAACTGTGTCGAATGCTTGAGACGGATAATTAATTTGAATAAATTAGAGTGTTCAAAGCGACCTTTGGGAATGAATAATAAAGCATGTGATTGAGGAGGAAGACCCACCGTTGTTCGAAGTGGATTGCGACGGATGGTAATGATTGAAAGGAACAGTCGGGGGCATTTGTATTGCTACGTTAGAGGTGAAATTCTTGGATCGTGGCAAGACAAACTACAGCGAAAGCATTTGCCAAGAATGTTTTCATTAATCAAGAACGAAAGTTAGAGTATTGAAGAGGATTAGATACCCTCGTAATTCTAACCATAAACGATACCACCTTACGATTTGTCAAAGTCCTGTTCGACTTGACAAGGAGTTATCCGGGAAACCAAAGTTAATTGGCTCCGGGGGAAGTATGGTTGCAAAATCGAAACTTAAAGGAATTGACGGAAGGGCACCACCAGGAGTGGAGCCTGCGGCTTAATTTGACTCAACACGGGGAAACTCACCAGGTCCAGACATTGTAAGGATTGACAGATTGAATATCTTTCATGATTCCATGGGTGGTGGTGCATGGCCGTTCTTAGTTAGTGGAGTGATCTGTCTGGTTAATTCCGATAACGAACGAGATCCTAGCCATTTAAATAGCTAAAGTCACTCATTGTGTCTTGAATGCTTCTTAGAGGAACAATGCGGAATAAATACCGCAGGGAAGTGGGGCCATAACAGGTCTGTGATGCCCTTAGATGTCCTGGGCTGCACGCGCGCTACACTGAAAGTTACGGATTGAGATTGTACCTTGTCCGAAATGGTCCGGGTAATCACCTAAAAGCTTGTCATAATTGGAATGGATTATTGTAACTAGTAATCCTGAACGAGGAATTCCTAGTAAGTCCCAGTCAACAGCTGGTACTGATTACGTCCCTGCCCTTTGTACACACCGCCCGTCGCTACTACTGATTGGACGTTTAAGCAAGATTTTTAAACACTGACAGTTTTATAGCTTCGGCTAATGTCACAGTGAGAAGAAGAAGATCGAGCTTACTTGTCTA
>FR837728_Philactinoposthia_sp
GTGAAACCGCGAATGGCTCATTAAATCAGTTGTAATCTACTTGGTTGTCCATACAAAAGGATAACTGCGGTAACCCTGCAGCTAATACTTGCGAATTGCGTTTCACCTTCGGGGAAGCGTTACTTTTATTAGAGAAACCTGCGACGGGTTATCTACTGCGTATTCACGTGGTGAGCTCTGAATAACTGAAGGATGCCTTTAGCCATCGAGCTGGGCACGAACCATCCGAGCATCTGACCTATCAACTTCTGACGGTAGTGTAACGGACTACCGTGGTTGTTACGGGTAACGGGGAATCAGGGTTCGATTCCGGAGAGGGAGCCTGAGAAACGGCTACCACATCCACGGAAGGCAGCAGGCGCGCAAATTACCCAATCTCAGCACGAGGAGGTAGTGACGAAAAATAACAATATGAGCCCTTACGGGTTTGTGATTGGAATGAGAGGAATTTAACAAATTCCCTTCGAGGATCTAGTGGAGGGCAAGTCTGGTGCCAGCAGCCGCGGTAATACCAGCATCCACAAGCGTATGCAAAAGTTGCTGCGTTTAAAAAGCTCGTAGTTGGATCTGTTGATGATGTTGCGTTAAACCGCCAGGTTCGTTTGAGTGTGCGGGTGACATCATCTTCTTCCCGTTGAGGGTGTTTGCACTTGATTGTGTTGAATGCTCGAGACGGATACTTATCTTGAATAAATTAGAGTGTTCAAAGCGACCTTTGGGAATGAATGATAAAGCATGTGATAGAGGAGGAAGACCCACCGTTGTGCGGAAGGGTTTGCAACGGCTGGTAATGATTAAAAGGAACAGTCGGGGGCATTTGTATTGCTACGTTAGAGGTGAAATTCTTGGATCGTAGCAAGACAATCTACAGCGAAAGCATTTGCCAAGAATGTTTTCATTAATCAAGAACGAAAGTTAGAGTATTGAAGAGGATTAGATACCCTCGTAATTCTAACCATAAACGATACCACCTTACGATTTGTCAAAGTCCTGATTGACTTGACAAGGAGTTATCCGGGAAACCAAAGTTAATTGGCTCCGGGGGAAGTATGGTTGCAAAATCGAAACTTAAAGGAATTGACGGAAGGGCACCACCAGGAGTGGAGCCTGCGGCTTAATTTGACTCAACACGGGGAAACTCACCAGGTCCAGACATTGTAAGGATTGACAGATTGAATATCTTTCATGATTCCATGGGTGGTGGTGCATGGCCGTTCTTAGTTAGTGGAGTGATCTGTCTGGTTAATTCCGATAACGAACGAGATCCTAACCATTTAACTAGCTAAAGTCACTTCGGTGGCTTCAATGCTTCTTAGAGGAACAATGCGGAATACCTACCGCAGGGAAGTGGGGCCATAACAGGTCTGTGATGCCCTTAGATGTCCTGGGCTGCACGCGCGCTACACTGGAAGTTACGGATTGAGATACTACCTTGTCCGAAATGGTCCGGGTAATCACCTAAAAGCTTGTCATAATTGGAATGGATTATTGTAACTAGTAATCCTGAACGAGGAATTCCTAGTAAGTCCCAGTCAACAGCTGGTACTGATTACGTCCCTGCCCTTTGTACACACCGCCCGTCGCTACTACTGATTGGACGTTTAAGCAAGATTTTTAAACACTGACAGTGTGTAGTTCACGCTATACTACAGTGAGAAGAAGAAGATCGAGCTTACTTGTCTA
>FR837753_Solenofilomorpha_sp
TCAGCTCGAGGAAAGCGAAACCGCGAATGGCTCAGTAAATCAGTCATGGTTTATTTGATAGTTTTTTACTTGGATAACTGTGGTAACTCTAGAGCTAATACATGCACCTTTCTCGCGTCCTATCGTAATGACTGGCTGGGAATGCTTTTATTAGTTTCAAGTCCGGAACCCTTTTGTCAACTACTCGACTCATGTGGTGGCTTGGTGAACTCTAGATAACTGCAGGACCGATATACCTTTTTGTGTTATCGGCGTGTCATTCAAGTGTCTGCCCTATCAAGTTTGGTTGGTAGTGTACCGGACTACCAAGCTAACGACGGGTAACGGGGAATCAGGGTTCGATTCCGGAGAGGGAGCCTGAGAAACGGCTACCACCTCTAAGGAAGGCAGCAGCCGCGCAAATTACCCAATCTCAGCACGAGGAGGTAGTGACGAAAAATAACAATACGGGGCCTAAGGGTCTCGTCATTGGATTGAGCGTAATCTAAACCCTTACGCGATATCTAGTAGAGGGCAAGTCTGGTGCCAGCAGCCGCGGTAATTCCAGCTCTACAAGCGTATACTCATGATGCTGCGGTTAAAAAGCTCGTAGTTGGATCTGTAACAGGGGCCCAGTGATCATCTTATGTATGACATTGGGTTGTTTAGCCCTGTTCCCCCTCTGTTTGACGGTGTTTGCACTTTAACGTGTGAGTATCGGATACAGAGTTAGTACTTTGAAAAAATTAGAGTGTTCAAAGCAGGTTTACTTGTATACTGAAGCATGGAATAGTAGAGCAGGGCCGCGCCCTCAATCTACTGGTCTCTTGGTGTGCGGAAATGATTAAAAGGGACAGGCGGGGGCATTCGTATTGTCACGTTAGAGGTGAAATTCTTGGATCGTGACAAGACGGACTACTGCGAAAGCATTTGCCAAGAATGTTTTCATTAATCAAGAACGAAAGTTAGAGGATTGAAGAGGATCAGATACCCTCGTAGTTCTAACCATAAACCTTGCCAACTTGCTATCAGCCGATGTTGCTTTTGACACGGCTGGCGGCTACCGGGAAACCAAAGTGTTTGGGTTCCGGGGGAAGTATGGTTGCAAAACTGAAACTTAAAGGAATTGACGGAAGGGCACCACCAGGAGTGGAGCCTGCGGCTTAATTTGACTCAACACGGGAAAACTCACCAGGTCCAGACATAGTAAGGATTGACAGACTGAAGCTCTCTCTTGATTCTATGGTTGGTGGTGCATGGCCGTTCTTAGTTGGTGGAGCGATTTGTCAGGTTAATTCTGATAACGAACGAGACCCCAGCCTGCTAACTAGCGAGGTTAACACCTGTTAGCCGAAGCTTCTTAGAGGGACAGGGTTTTTTTAAGGATCAGGAAGAGGGGTCATAACAGGTCTGTGATGCCCTTAGACGTCCTGGGCTGCACGCGCGCTACACTGGGTGCTGCAACATGTATGCTACCTGGTCCGAAAAGGTCCGGGCAATCACCAATGGCACCCGTGCTTGGGATAGATTTTTGTTAGTATGAGTCTTGAACGAGGAATTCCTAGTAAGCGCAAGTCATTAGCTTGCGTTGATTACGTCCCTGCCCTTTGTACACACCGCCCGTCGCTACTACCGATTGGATGTTTAAGCGAACACCTCTGACTCTAGTGGGTAACCGCAAGGTAGCCTGCAGGACGAAGTACCGTGAGCTTTGATATCTA
>KM527255_Archaphanostoma_macrosp
ATGCATGTGTGAGTTCAGCATTAAACATAGTGAAACCGCGAACGGCTCATTAAATCAGTTTTGGTTTATTAGGTATTTATTCGTTACATGGATAACTGCGGTAACTCTGGAGCTAATACTTGCTTTATCGGTACTGCATAAGTATCGGAGCTTTTATTAATTTCAAGACTACAACACTTTTTCAAGTGTTAGTTGGTGAACTCTGGATAACTGCATAACTCCAGTTGCCTTGAGCAGGGGGTGTATCTTTCAAGTGTCTGCCCTATCAACTTTGGACGGTAGTGTATCGGACTACCGTGGTTGTCACGGGTAACGGCGAATCAGGGTTCGATTCCGGAGAGGGAGCCTTAAAGACGGCTACCACATCTAAGGAAGGCAGCAGGCGCGCAAATTACCCAATCCCAGATCGGAGAGGTAGTGACGAAAAATAACAATATGATGCCTTTGGTATTGTGATTGGAATGGAAGGGAAGTAAAATATTCCTTGAGGAACAAGTGGAGGGCAAGTCTGGTGCCAGCAGCCGCGGTAATACCAGCATCCACAAGCATATACAAAAGTTGCTGCGTTTAAAAAGCTCGTAGTTGGGTCTGTTCGTCTAGTCTTGAGTTAATTGTGTTGCGTTTGCACCGATGAGATTGGGCGACCTTGCTATACGGGGTTCTTGCGCTTAATTGTGTTGAGAGTTCTAGATAGCAGTTTTACTTTGAATAAAATAGAGTGTTCAAAGCAGCCTTTGGGTTTGGATATCAGAGCATGGAATAATGGAACAGGACTGTGTCCTAATCATGTTGGTCTCTAGTGATACGGTAATGATTAAAAGGGACAAGCGGGGGCATTCGTATTGCTACGTTAGAGGTGAAATTCTTGGATCGTAGCAAGACGGACTACTGCGAAAGCATTTGCCAAGAGTGTTTTTATTAATCAAGAACGAAAGTTAGAGTATTGAAGAGGATTAGATACCCTCGTAATTCTAACCATAAACGATACTTACTTGCGATTCGCTAGAGTCCTCAACGACCTGGCGGGAAGCTACTCGGGAAACCAAAGTGCATTAGTTCCGGGGGAAGTATGGTTGCAAAATCGAAACTTAAAGGAATTGACGGAAGGGCACCACCAGGAGTGGAGCCTGCGGCTTAATTTGACTCAACACGGGAAAACTCACCAGGTCCAGACATGGTTAGGATTGACAGACCGAATCTCTTTCGTGATTCTATGGGTGGTGGTGCATGGCCGTTCTTAGTTAGTGGAGTGATCTGTCTGGTTAATTCCGATAACGAACGAGATCCCAGCCATTTAACTAGCTTTTTGTACTTCGGTACTTTCAGGCTTCTTAGAGGAACCATGTGGAATTAGTACTACAAGGAAGTGGGGCTATAACAGGTCTGTGATGCCCTTAGATGTTCTGGGCCGCACGCGCGCTACACTGGGTGCTTGAGAATGATTGTTAGCCTTGTCCGAAAAGGTCTAGGTAATCACTGAAACGCATACCATACTTGGAATTGATTATTGCAATTATTAATCGTGAACGAGGAATTCCTAGTAAGCGCCAGTCATCAGCTGGCGTTGATTACGTCCCTGCCCTTTGTACACACCGCCCGTCGCTACTACTGATTGGATGTTTAAGCGAGACCTTCGGACCTCTGGCGCATGATCTTCGGTGATTGCGCTGAGAAGAAAGTAGATCTAGCTTATGTGTCTA
>FR837679_Avagina_marci
ATGCATGTGTAAGTTCAGCTATTTTATAGTGAAACCGCGGACGGCTCATTAAATCAGTTATAGTTTGTTTGATAAGGATATATATGGATAACTACAGTAACTCTGTAGCCAATACATGCGAAAATCCTTGCTTTCAATGCAGGGATACATTTTTATGTGAGATGGATCTTCCTGTTACTGGGGAGTTTATTGTGAGTATATGTAATTGATTCACCTATCTTTGCCAACGAGCAATAGGGGGTTTAATAAAGTTTCTGCCCCATCAACTTTCGACGGTAGTGTATTGGACTACGGTGGTTGTAACGGGTAACGGGGAATCAGGGTTCGATTCCGGAGAGGGAGCTTGAGAGATGGCTACCACATCTAAGGAAGGCAGCAGGCGCGTAAATTACCCAATTTTGGAATGAAGAGGTAGTGACAAAAAATAACGATACAGTACATTATGTATTGTGATTGGAATGGAATGAATGTAAAACATTCTTTGAGGAGCTAGTGGAGGGCAAGTCTGGTGCCAGCAGCCGCGGTAATACCAGCCTTCACAAGCATATACAAATGTTGTTGCGTTTAAAAAGCTCGTAGTTGAATTTGTTGTGATCCGTCCTACACACTCGCAGTTGCGGGGTAGGATTGACACCATCATGTTGTCGAGTTTGCTTGCGCTTAGTTGTGTTGAGTAAACGAGATAAATGATTTACTTTGAGAAAATTTGAGTGTTTAAAGCAGCCTTTGGGCATGAATGCTGTAGCATGGAATAATAGAAAATGACTGCGTACTCGTTTTGTCGGTCTTGAGATATGTAGTAATGATTAAAAAGGACAGGCGGGGACATTCGAATTGTTGCGTTAGAGGTGAAATTCTTGGATCGCAGCAAGACGAACTAATGCGAAAGCATTTGTCAAGAATGTTTTTGTTAATCAAGAACGATAGTCAGAGTATTGAAGAGGATTAGATACCCTCGTAATTCTAACTGTAAACGATACATGCTTGAGATCCGTCATGTTTGAGTAGACTTGACGGGAAGTTATCCGGAAAACCAAAGCTAATATGTTACGGGGGAAGTATGGTTGCAAAATCGAAACTTAAAGGAATTGACGGAAGGGCACCACCAGGAGTGGAGCTTGCGGCTTAATTTGACTCAACACGGGAAAACTCACCAGGACCAGACATGGTAAGGATTCACATGTAATTTTTTTCTGATGATTTCATGGGTGGTGGTGCATGGCCGTTCCTAGTTAGTGGAGTGATCTGTCTGGTTGATTCCGATAACGAACGAGATTTTATCCTTCTTAATAGACTGCACGATTTTTCGTGTAATCTTCTTAGAGGAACTATGGGGAATATCTACCGTAAGGAAGTTGGGTCATAACAGGTCTGTGATGCCCTTAGATGTTCTGGGCTGCACGCGTGCTACACTGATATTGCCAATATGTCATTCTTATCCGAAATGGATTGGGTAATCAAGTAATGAAATTTCATGCTTGGAATCGGTAATTGCAATTTTATCGTGAACGAGGAATTCCTAGTAAGCACTAGTCATCAGCTAATGTTGATTATGTCCCTGCCCTTTGTACACACCGCCCGTCGCTACTACTGATTGGGTGTTCAAGTGAGATGCTTAGACCCTTGTTGCATGGTTCATTATTGTGCTCCGAAAGGAAAAAGTTTCAAGCTTGAGTGTCTA
>FR837691_Daku_woorimensis
ATGCATGTCTAAGTACACTGACCTATTCCGTGAGAAACCGCGAACGGCTCATTAAATCAGTTATAATCTACATGCTTAGCTATAAACTTAAAAGGATAACTGCGGTAACTCTGCAGCTAATACTTGACCGTACAGACGAGGCCATCTTGCAAGGGGTGCGAATTCTTGTCGACCTTTATTAAACAGAACCGAACAGTTTCCTGACTAGAGTTGCTAACGCTGGTAGTGAGTTTGAATAACCGAAGGAGTCCTGTTGGTCGTGGGGTGTCCCTGGTAACCACTCCACACTATGCCCACAGTAAATCCCAGGTCCGAATCATATGAGTTTCTGACCTATCAACTTATGACGGTAGTGTAACGGACTACCGTGGTTGTAACGGGTAACGGGGAATCAGGGTTCGATTCCGGAGAGGGAGCCTGAGAAACGGCTACCACACTTACGAGCGGCAGCAGGCGCGCAAATTACCCAATCTCAGTGATTAAAGAGGAGGTAGTGACGAAAAATAACAATACATTAACCTTACGGTTTTGTGATTGGAATGAGAGAAATTTAAAACCTTTCATCGAGGAACTAGTGAAGGGCAAGTCTGGTGCCAGCAGCCGCGGTAACACCAGCTTCACAAGCGTATGCAAATGCTGCTGCGTTTAAAAAGCTCGTAGTTGGATCTGTGTGGGGGGGCTGCGTGGTTTCCACCGGGTCCGTTTCGGGTGTGTGGGTGGCCCCCTCCTCTTCCCGTTTGATAGTGTTTGCGCTTAATTGTGTCGAATACTTGGGACGGGCGATTAATTTGAGTAAATTAGAGTGTTCAAAGCGACCTTTGGGTTTGAATAATAAAGCATGTGATTAGGGAGGAAGACCCACTCAGGTAGTGTGGTGTTTGCTTGAGATGGTAATGATTAAAAGGAACAGTCGGGGGCACTTGTATTGCTACGCTAGAGGTGAAATTCTTGGACCGTAGCAAGACAAACTACAGCGAAAGCATTTGCCAAGAATGTTTTCATTAATCAAGAACGAAAGTTAGAGTATTGAAGAGGATTAGATACCCTCGTAATTCTAACCATAAACGATACCTACTTACGATTTGTCAAAGTCCCATTCGACTTGGCAAGGAGTTATCCGGGAAACCAAAGTTAATTGGCTCCGGGGGAAGTATGGTTGCAAAATCGAAACTTAAAGGAATTGACGGAAGGGCACCACCAGGAGTGGAGCCTGCGGCTTAATTTGACTCAACACGGGAAAACTCACCAGGTCCAGACATTGTAAGGATTGACAGATTGATTATCTTTCATGATTCCATGGGTGGTGGTGCATGGCCGTTCTTAGTTAGTGGAGTGATCTGTCTGGTTAATTCCGATAACGAACGAGATCCTAACCATCTAACTAGCACTAGTGTCTTAATGACAATGTAGTACTTCTTAGAGGAACAATGCGGAATAAATACCGCAGGGAAGTGGGGCTATAACAGGTCTGTGATGCCCTTAGATGTCCTGGGCCGCACGCGCGCTACAATGAAAGCTACATACTGAAATGATACCTTGTCCGAAGCGGTCAGGGTAATCACCCAAAAGCTATTCATAATTGGGATGGATTATTGTAATTAGTAGTCCTGAACGAGGAATTCCTAGTACCTACTTGTCATCAGCAAGTAAGGATTACGTCCCTGCCCTTTGTACACACCGCCCGTCGCTACTACTGATTGGATGGGTAAGCAAGACCTTTTGAAAACTGACAGACATATACCGCAAGGTATTAGTCAGTAAGCAAGAAGAAGATCAAGCTTATTTGTCTA
>FR837692_Diopisthoporus_longitubus
ATGCATGTCTAAGTACACGCTCTCGAAAAGTGAAACCGCGAATGGCTCATTAAATCAGTCTTGGTTTATTTGATAGTTTCTTTACACGGATAACTGTGGGAATTCTAGAGCTAATACGAGACTCATCGGTCGTCCTCGGGCGTACCGACCTTTATTAGATTGAGATCAACTCACCTCCTGGTGGTTGAATGGCGATCTCTGGATAACCGCAGGACCGCACGGCCTAGCGCCGGCGGCGTATCATTCGAGTGTCTGCCCTATCAACTAGTCGGTAGTGTATTGGACTACCGAGGTGGTAACGGGTAACGGGGAATCAGGGTTCGATTCCGGAGAGGGAGCCTGAGAAATGGCTACCACATCTAAGGAAGGCAGCAGGCGCGCAAATTACCCAATCCCAGTTCGGGGAGGTAGTGACGAAAAATAACAATACTGGCCATCTAATGACTGGTAATTGGAATGAGCACAATTTAAATCCTTTAGCGAGGATCCAGTAGAGGGCAAGTCTGGTGCCAGCAGCCGCGGTAATTCCAGCTTCTACAAGTGTATACCAATGTTGCTGCGGTTAAAAAGCTCGTAGTTGGATTTCGGCGAGGGCCTGTCGGTGCGCTCTCACGAGCGTCGTCGCAGCGCCCCAGCTTCTCTCCGACGGTGGTCGGTGCTCTTAATTGAGTGGCGAATAACTGGCGGATTCTTTACTTTGAAAAGAATTAGAGTGCTTAGAGCAGGCGTTTTGCCTGTATACTCGAGCATGGAATAATGGAAAAGGACCGCGTGGCCTTTCTGTTGGTCTCTGGCTAAGCGGTAATGATTGAAAGGGACAGTTGGGGGCATTCGTACTTGGGCGTTAGAGGTGAAATTCTTGGATCGTCCAAAGACGAACTACTGCGAAAGCATTTGCCAAGAATGTTTTCATTAATCAAGAACGAAAGTCTGAGGATCGAAGAGGATTAGATACCCTCGTAGTTCAGACCGTAAACGATACAAACTAGCGATCCGCCGTCGATGTTCTTAGTCGCGGTGGGCAGCTTCCGGGAAACCAAAGTCTACGTGTTCCTGGGGGAATATAGTTGCAATGCCGAAACTTAAAGGAATTGACGGAAGGGCACCACCAGGAGTGGAGCCTGTGGCTTAATTTGACTCAACACGGGAAAACTCACCAGGTCCAGACATAGTGAGGATTGACAGATTGAAGTTCTTTCTCGATTCTATGGGTGGTGGTGCATGGCCGTTCTTAGTTGGTGGAGTGATCTGTCTGGTTAATTCCGATAACGAACGAGACCCCGGCCTGCTAAATAGATGCGCTCATCTACAATGGCCGTCAGCTTCTTAGAGGGACCGAACGCGCCTCAAGCGTTAGGAAGAGGGGTCATAACAGGTCTGTGATGCCCTTAGATGTTCTGGGCCGCACACGCGCTACACTGGATGTCGCAATATGTTTTACCCTGGTCCTAGCGGTTTGGGTAATCACGAATGGCATCCGTGCTTGGGATAGATCATTGCAATTGTTGATCTCGAACGAGGAATTCCTAGTAAGCGCGAGTCATCAGCTCGCGTTGATTATGTCCCTGCCCTTTGTACACACCGCCCGTCGCTACTACCGATTGGGTGTTTGAGTGAGTTAATCGAACGGCCGCTACGTGGCTCTTTCGGGGATCGCTGAGTGGCTGGAAGATTTGCAAACTCGAGCATCTA
>FR837694_Diopisthoporus_psammophilus
CAGCAGCCGCGGTAATTCCAGCTTCTACAAGTGTATACCAATGTTGCTGCGGTTAAAAAGCTCGTAGTTGGATTTCGGTCCGGACCTGCCGGCGCGCCCTCGCGGGCGTCGTCGGAGCGTCTCGACTTCCCTCCGACGGGTTCCGGTCCTCTTCGCTGAGTGCCGGAGCTCCCGTCGGATTCTTTACTTTGAAAAGAATTAGAGTGCTTAGAGCGGGCGCCCCGCCCGAATACTGGAGCATGGAATAACGGAAAAGGACCACCGAGCCCTTCTGTTGGTCTCTGGCGAAGTGGTAATGATTGAAAGGGACAGTTGGGGGCATTCGTACTTGGGCGTTAGAGGTGAAATTCTTGGATCGTCCAAAGACGAACTACTGCGAAAGCATTTGCCAAGAATGTTTTCATTAATCAAGAACGAAAGTCTGAGGATCGAAGAGGATTAGATACCCTCGTAGTTCAGACCATAAACGATACAAACTAGCGATCCGCCGTCGATGCGTTCGAGTCGCGGTGGGCAGCTTCCGGGAAACCAAAGTCTACGTGTTCCTGGGGGAATATAGTTGCAATGCCGAAACTTAAAGGAATTGACGGAAGGGCACCACCAGGAGTGGAGCCTGTGGCTTAATTTGACTCAACACGGGAAAACTCACCAGGTCCGGACATAGTGAGGATTGACAGATTGAAGTTCTTTCTCGATTCTATGGGTGGTGGTGCATGGCCGTTCTTAGTTGGTGGAGTGATCTGTCTGGTTAATTCCGATAACGAACGAGACCCCGGCCTGCTAAATAGACGCGCTCCATCGTCGATGCGCGCGCGAGCTTCTTAGAGGGACCGAACGCGCCCCAAGCGTTAGGAAGAGGGGTCATAACAGGTCTGTGATGCCCTTAGATGTTCTGGGCCGCACACGCGCTACACTGGATTTCGCAGTATGTTTTACCCTGGTCCTAGCGGTCTGGGTAACCACGAATGAAATCCGTGCTTGGGATAGATCATTGCAATTGTTGATCTCGAACGAGGAATTCCTAGTAAGCGCGAGTCATCAGCTCGCGTTGATTATGTCCCTGCCCTTTGTACACACCGCCCGTCGCTACTACCGATTGGGTGTTTGAGTGAGTTGATCGGACTACCGCTACCGGGCTCCGTCGAGGAGCTTCCTAGCGGTGGGAAGACCTGCAAACTCGAGCATCTA
>FR837696_Endocincta_punctata
ATGCACGTATAAGTTCAGCTCCAGAATAGCGAAACCGCGAATGGCTCAGTAAATCAGTCATGATTTATTTGACAGCAATAATCTATACTTGGATAACTGTGGTAACTCTAGAGCTAATACATGCTAATGACTCACGTCGGTCTGTAATGGGCTGCAGGGTGTGCTTTTATTAGTTTCAAGTCCGATCTCCCTCTAGCATTTGGTTGCTCCTGTGGAGGGCATGATGAACTCTTAATAACCGCAGGACCAGCATGGCTACGGCCTCTGGCGTGTCATTCAAGTGTCTGCCCTATCAAGTATTGTTGGTAGTGTATCGGACTACCAAGCTTACGACGGGTAACGGGGAATCAGGGTTCGATTCCGGAGAGGGAGCCTGAGAAACGGCTACCACATCTAAGGAAGGCAGCAGCCGCGCAAATTACCCAATCTCAGCACGAGGAGGTAGTGACGATAAATAACAATACGGGGCCTAAGGGTCTCGTCATTGGATTGAGCATGATGTAAACACTTATGCGATATCTAGTAGAGGGCAAGTCTGGTGCCAGCAGCCGCGGTAATTCCAGCTCTACAAGCGTATACTAATGATGCTGCGGTTAAAAAGCTCGTAGTTGGATCTTTAACAGGGGCGCTGTGGACATCTACGGGTGACATAGTGTAGACACTCCTGTTCCCCCTCTGGTTGGCGTTACTTGCACTTCATTGTTGTGAGTTTCAGATCCGGAGTTAGTACTTTGAAAAAATTAGAGTGTTCAAAGCAGGTATTCGTGAATACTGAAGCATGGGATAGTAGAGCAGGGCCGCGCCCTCAATCTACTGGTCTTCTTGGTGTGCGGAAATGATTAAAAGGGACAGGCGGGGGCATTCGTATTGTCACGTTAGAGGTGAAATTCTTGGATCGTGACAAGACGGACTACTGCGAAAGCATTTGCCAAGAATGTTTTCATTAATCAAGAACGAAAGTTAGAGGATTGAAGAGGATCAGATACCCTCGTAGTTCTAACCATAAACTGTGCCAACTTGCTTTCAGTCGATGTTGCTTATGACACGACTGGCGGCTAACGGGAAACCTAAGTGTTTGGGTTCCGGGGGAAGTATGGTTGCAAAACTGAAACTTAAAGGAATTGACGGAAGGGCACCACCAGGAGTGGAGCCTGCGGCTTAATTTGACTCAACACGGGAAAACTCACTGGGTCCAGACATAGTAAGGATTGACAGACTGAAGCTCTTTCTTGATCCTATGGTTGGTGGTGCATGGTCGTTCTTAGTTGGTGGAGTGATTTGTCAGGTTAATTCTGGTAACGAACGAGACCTCAGCCTGCTAACTAGCATGACTAACTTTGGTTATCACATGCTTCTTAGAGGGACAGGGTTTTTTCAAGGATCAGGAAGAGAGGTCATAACAGGTCTGTGATGCCCTTAGACGTCCTGGGCTGCACGCGCGCTACAATGGGTGCAGCAGCATGTTTTTACCTGGTCCGAAATGGTCCAGGCAATCACTAATTGCACCCGTGCTTGGGATAGATTTTTGTTAGTATTAGTCTTGAACGAGGAATTCCTAGTAAGCGCATGTCATCAGCATGCGTTGATTACGTCCCTGCCCTTTGTACACACCGCCCGTCGCTACTACCGATTGGATGCCAAAGCCAACAACCCTGACTCTGAGGCTTGGACGCTGCAAAGCTGTCTGCCACGGACGAAGAAAAGTGAGCTTTGATATCTA
>FR837697_Faerlea_glomerata
TTGTGAGTATATGTAATTGATTCACCTATTTGCCAACGAGCAATAGGGGGTTTAATAAAGTTTCTGCCCCATCAACTTTCGACGGTAGTGTATTGGACTACGGTGTTGTAACGGTAACGGGAATCAGGGTCGATTCCGGAGAGGAGCTTGAGAGATGGCTACCACATCTAAGGAAGGCAGCAGGCGCGTAAATTACCCAATTTTGGAACGAAGAGGTAGTGACAAAAAATAACGATACAGTACATTATGTATTGTGATTGGAATGGAATGAATGTAAAACATTCTTTGAGGAGCTAGTGGAGGGCAAGTCTGGTGCCAGCAGCCGCGGTAATACCAGCCTTCACAAGCATATACAAATGTTGTTGCGTTTAAAAAGCTCGTAGTTGAATTTGTTGTGCTCCGTCCTTCTAACTCGCAGTTGCGGGGAAGGGTTGACACCATCGTGTTGTCGATTTCGCTTGGCTTAATTGTGTTGAGTGAAAGAGATGAACGATTTACTTTGAGAAAATTTGAGTGTTTAAAGCAGCCTTTGGGCATGAATGCTGTAGCATGGAATAATAGAAAATGACTGCGTACTCGTTTTGTTGGTCTTGAGTATTGTAGTAATGATTAAAAAGGACAGGCGGGGACATTCGAATTTTGCGTAGGTGAAATTCTTGGATCGCAGCAAGACGAACTAATGCGAAAATTTTGTCAAGAATGTTTTTGTTAATCAAGAACGATAGTCAGAGTATTGAAGAGGATTAGATACCCTCGTAATTCTAACTGTAAACGATACATGCTTGAGATCCGTCATGTTTGAGTAGACTTGACGGGAAGTTATCCGGAAAACCAAAGCTAATATGTTACGGGGGAAGTATGGTTGCAAAATCGAAACTTAAAGGAATTGACGGAAGGGCACCACCAGGAGTGGAGCTTGCGTTAATTTGACTCAACACGGGAAAACTCACCAGGACCAGACATGACAAGGATTCACATGTAATTTTTTTCTGATGATTTCATGGGTGGTGGTGCATGGCCGTTCCTGTTAGTGGAGTGATCTGTCTGGTTGATTCCGATAACGAACGAGATTTATCCTCCTAATAGACTGCACCTTTTTAGGTGTAATCTTCTTAGAGGAACTATGGGGAATATCTACCGTAGGAAGTTGGGTCATAACAGGCGTGTACACTGATATTGGCATATGTCATTCTTATCCGTAGTGGATTGGGTAATCAAGTAATGAAATTTCATGCTTGGAATCGGTAATTGTAATTTTATCGTGAACGAGGAATTCCTAGTAAGCACTAGTCATCAGCTAATGTTGATTATGTCCCTGCCCTTTGTACACACCGCCCGTCGCTACTACTGATTGGGTGTTCAAGTGAGATGCTTAGACCCTTGTTGCATGGTTCATTATTGTGCTTCGAAAGGAAAAATTTCAAGCTTGATGTCTA
>FR837698_Hallangia_proporoides
ATGCATGTGTAAGTACAATGTGGGCGACCCGTGAAACCGCGAATGGCTCACTAAATCAGTCTTGGTTTATTTGATATATTTTCTACTTGGATAACTGTGGTAACTCTAGAGCTAATACATGCATATTCCTCTTGATCTAAGGACAGAGGAGCTTTTATTAGTTTCAAGATTAATCCCTCCGGGGCCTCTTGATGAACTCTGGATAACTGCAGAACCGGCTGGCCCTATGTGCTTCCGGTGTATCATTCAAGTGTCTGCCCTATCAACTTTGGACGGTAGTGTATTGGACTACCGTGGTTTTTACGGGTAACGGGGAATCAGGGTTCGATTCCGGAGAGGGAGCCTGAGAAACGGCTACCACATCCAAGGAAGGCAGCAGGCGCGTAAATTACCCAATCCCAGAGCGGGGAGGTAGTGACGAAAAATAACAATACGGGTCCCTATGGGTCTCGTCATTGGAATGAGCACAACTTAAATCCTTTAGCGAGGATCTAGTGGAGGGCAAGTCTGGTGCCAGCAGCCGCGGTAATTCCAGCTCCACAAGCGTATATATTTGCTGCTGCGTTTAAAAAGCTCGTAGTTGGGTCTGTGGATAAAGCCTTGGGTCACCTATTGGTGAGTTCTGAGTGTCTTTATCTTCTCTTTGCCAAAGACACTTCCGCTTAACTGTGTGAGTGTTTGAAGCGAAGTAATTACTTTGAAAAAATTAGAGTGTTCAAAGCAGGCTCAATGCCTTGCATACTTGAGCATGGAATAATGGAAAAGGACTGCGTCCCTATCTGTTGGTCTCTGGGCACGTGGTAATGATTAAAAGGGACAGGCGGGGGCATTCGTATTGCCACGTTAGAGGTGAAATTCTTGGATCGTGGCAAGACGGACTACTGCGAAAGCATTTGCCAAGAATGTTTTCATTAATCAAGAACGAAAGTTAGAGGATTGAAGAGGATCAGATACCCTCGTAGTTCTAACCATAAACGATACCAACTTGCGATCTGCCAATGTTAATTTTGACTTGGTAGGCAGCTTCCGGGAAACCAAAGTGTTTGGGTTCCGGGGGAAGTATGGTTGCAAAGCTGAAACTTAAAGGAATTGACGGAAGGGCACCACCAGGAGTGGAGCCTGCGGCTTAATTTGACTCAACACGGGAAAACTCACCAGGTCCAGACATTGTAAGGATTGACAGATTGAAGCTCTTTCTTGATTCTATGGGTGGTGGTGCATGGCCGTTCTTAGTTGGTGGAGCGATTTGTCTGGTTAATTCCGATAACGAACGAGACCCCAGCCTGCTAACTAGCGTAGTACACTTTGGTGTGCTTCTTGCTTCTTAGAGGGACTGGGTAAATACAAGTATCAGGAAGAGGGGTCATAACAGGTCTGTGATGCCCTTAGATGTTCTGGGCCGCACGCGCGCTACACTGGATGCTACAACATGTCATTTGCCTTGTCCGACAAGGACTGGGTAATCACTGAATGGCATCCGTGCTTGGGATAGATTTTTGCAATTATTAATCTTAAACGAGGAATTCCTAGTAAGCGCAAGTCATTAGCTTGCGTTGATTACGTCCCTGCCCTTTGTACACACCGCCCGTCGCTACTACCGATTGGACGTTCAAGTGAGTTCTTCAGATTCTGGGTTTGTCAATCTTCGGATTGTATAACTTGGGAAAAGTAGTGCAAGCTTTGACGTCTA
>FR837699_Haplocelis_dichona
ATGCATGTCTAAGTTCAGCAGTATTTGAAAAGTGAAGCCGCGAACAGCTCATTAAATCAGTCATAATTTATTCGGTATTATTCCATACAAGGATAACTGCGGTAACTCTGGAGCTAATACTTGCAATCAGCCTAGATCCTTTGGACTAGGTGGCTTTTATTAGATTCAAGACTATGTCACCGTCTGAGTGCGGTGAATTTTGGTGTGCTCTGGATAACTGCAGAACCCTAGAAGCCATGCGCTGAGGGTGTATCGTTCAAGTGTCTGCCCTATCAACTTTGGATGGTAGTGTATTGGACTACCATGGTCGTAACGGGTAACGGGGAATCAGGGTTCGATTCCGGAGAGGGAGCCTGAGAAACAGCTACCACATCTAAGGAAGGCAGCAGGCGCGCAAATTACCCAATCCCAGAAGGGGGAGGTAGTGACGAAAAATAACAATATGAGGCCTTTTGGTCTTGTGATTGGAATGGAAGCGGTTTAAAAACCCGCTTGAGGATCTAGTGGAGGGCAAGTCTGGTGCCAGCAGCCGCGGTAATACCAGCCTCCACAAGCATATACAAAAGTTGCTGCGTTTAAAAAGCTCGTAGTTGGATCTGTTAAACGAGACCCTGAACTGGGTACCACGGAAGTGGCCCAGGGGTCTTGTTTTCCTTGGCGTTCAGAGTGCTTGCGCTTAATTGTGTCGAGTATTCAAGATGTTAGTTTTACTTTGAATAAATTAGAGTGTTCAAAGCAGCCTTTGGGCATGAATATCTGAGCATGGAATAATGGAAAAGGACTGTTTCCCAGTCATGTTGGTCTATGGTGATACGGTAATGATTGAAAGGGACAGGCGGGGGCATTCGTATTGGCACGTTAGAGGTGAAATTCTTGGATCGTGTCAAGACGAACTACTGCGAAAGCATTTGCCAAGAATGTTTTCATTAATCAAGAACGAAAGTTAGAGTATTGAAGAGGATTAGATACCCTCGTAATTCTAACCATAAACGATACATACTTGCGATCCGCCAGAGTCCTAATCGACCCAGCGGGAAGCTACCCGGGAAACCAAAGTGCATTTGTTCCGGGGGAAGTATGGTTGCAAAATCGAAACTTAAAGGAATTGACGGAAGGGCACCACCAGGAGTGGAGCCTGCGGCTTAATTTGACTCAACACGGGGAAACTCATCAGGTCCAGACATAGTTGGGATTGACAGACTGAATCTCTTTCATGATTCTATGGGTGGTGGTGCATGGCCGTTCTTAGTTAGTGGAGTGATCTGTCTGGTTAATTCCGATAACGAACGAGATCCCGGCCATTTAACTAGTCTTGGTGACTTTTATGTTACCATGTGCTTCTTAGAGGAACCATGTGGAATAAATACCACAAGGAAGTGGGGCTATAACAGGTCTGTGATGCCCTTAGATGTCCTGGGCCGCACGCGCGCTACACTGGGTGTCGTAATATGATACCGCCTGGTCCGTTAAGGTCTGGGTAATCACTTCAATGACACGCCATAATTGGAATAGATTATTGCAACTCTTAGTCTTGAACGAGGAATTCCTAGTAAGCGCAAGTCAACAACTTGCGTTGATTACGTCCCTGCCCTTTGTACACACCGCCCGTCGCTACTACTGATTGGACGTTTAAGCGAGATTTTCGGACTGCTAGTGAATGATCTTCGGTGAAAGCACTGTGTGGAAAGTAAATCTAGCTTTGGTGTCTA
>FR837702_Haploposthia_lactomaculata
ATGCATGTCTAAGTTCAGCGCCTGAAAAAGTGAAACCGCAAACGGCTCATTAAATCAGTCATGGTTTATTTGATTGACCATTGAATTAGATGGATAACTGCGGTAACTCTGGAGCTAATACATGATGAATGTCATGGCCTTTGGCCAGACCGACTTTTATCTAGCCCGGACCCTTGTTGGGACTTCAGACTTGTTCTGTTGTCTTCCCGGGAGTCTCCGGATAACTGCATGACCGCAGAAGCCAAAGTGCTGGCGGCATATCTTTCAAGTGTCTGCCCTATCAACTTTTGACGGTAGTGTACCGGACTACCGTGGTTGTGACGGGTAACGGGGGATCAGGGTTTGATCCCGGAGAGGGAGCCTGAGAGATGGCTACCACATCTAAGGAAGGCAGCAGGCGCGCAAATTACCCAATCCCCGAACGGGGAGGTAGTGACGAAAAATAACAATGCAAGGCCCTCTGGGTTTTGTGATTGGAATGGACGGGGCTTAAAAACCCCCGTGAGGAGCCAGTGGAGGGCAAGTCTGGTGCCAGCAGCCGCGGTAATACCAGCCTCCACAAGCATATGCAAATGTTGCTGTGTTTAAAAAGCTCGTAGTTGGATCTGCTTGTGTTGCAATCTAATGCAAAGTGGGCCCCCACTTGTGGGGTGCTCCACGGTTGTTTGTGATACACCTGAGCTGCCCAGATTTCTTGCGCTTCATTGCGTCGAGATTTCGAAGGCATCTATAGTACTTTGACTAAATTAGAGTGTTCAAAGCAGCCTTTGGGCTCTGAATAACCGAGCACGGAATAATGGAAGAGGACTGAGGCCCATTGGTCTGCAGGTGCTTCGGTAATGATTAAAAGGGACACTCGGGGGCATTCGTATTGCCGGGTTAGAGGTGAAATTCTTGGATCCTGGCAAGACGTCCTACTGCGAAAGCATTTGCCAAGAATGTTTTCATTAATCAAGAACGAAAGTCAGAGTATTGAAGAGGATTAGATACCCTCGTAATTCTGACCATAAACGATACCTACTTGCGATCCGACAGTGTCCATCGACCTGTTCGGGGAGCTACCCGGGAAACCAAAGTTCTTTGGTTCCAGGGGAAGTATGGTTGCAAAGTCGAAACTTAAAGGAATTGACGGAAGGGCACCACCAGGGGTGGAGCCTGCGGCTTAATTTGACTCAACACGGGAAACCTCATCAGGTCCAGACATAGTGAGGATTGACAGACTGTATCTCTTTCATGATCCCATGATTGGTGGTGCATGGCCGTTCTTAGTTAGTGGATTGATCTGTCTGCTTAATTGCGATAACGAACGAGATCTCGGCCATTTAAATAGTGACGCGCAGCTTTGCTGTGGAGTTGCTTCTTAAAGGGACCATGGTGAATACGTACCCCAAGGAAGTGGGGCCATAACAGGTCTGTGATGCCCTTAGATGTTCTGGGCCGCACGCGCGCTACACTGGCCGCCCTAATATGATGTAAAGCCTAGTCCGATAAGGTCTGGGTAATCACTGAGGGGCGGCTTCGTGCTTGGGATAGACTATTGCAATTATTAGTCTTGAACGAGGAATCCCTCGTAAGCATCAGTCATCAGCTGTTGCTGATTACGTCCCTGCCCTTTGTACACACCGCCCGTCGCTACTACTGATTGGATGTTGAAGCGAGACCTATTGATCCCCGGCTCATGGTTTTCGGACCTAGAGCTACGGGTGAAGCGGGTCAAGCTTTGGTGTCTA
>FR837703_Haploposthia_rubra
ATGCAAGTATAAGTTGAACGTATATAAAGTGAAACCGCGAACGGCTCATTAAATCAGTCATAGTTTATCTGGCAGTTTACAATACATGGATAACTACGGTAACCCTGTAGCTAATACATGCGGAAATCCCGAAAGGGGTAAAACTTTTATTCTATTGACCAGCGCTGGTAACGTACCCGTAACCAGATAAGTGTGAATACTAATAAACTGAAAGACCGTATCAAGCCTTTGTGCTGACGGCGTGCCAGTCAAGTGTCTGCCCTATCAACTTTTGTCGGTAGTGTACCGGACTACCGAGGTTGTAACGGGTAACGGGGAATCAGGGTTTGATTCCGGAGAGGGAGCCTGAGAAACGGCTACCACATCTAAGGAAGGCAGCAGGCGCGTAAATTACCCAATTCCAGAACGGAGAGGTAGTGACGAAAAATAACAATATGAAGCCTTCGGGTTTTGTGATTGGAATGGGCGGGGAGGAGTACTTTCCCGCGAGTATCAAGTGGAGGGCAAGTCTGGTGCCAGCAGCCGCGGTAATACCAGCATCCACAAGCATATACAAAAGTTGCTGCGTTTAAAAAGCTCGTAGTTGGAACTGTTGGATATGCCTAGCAAACTCTTACACTTGTGTAAGATAGGTGTGTCCTCCTTAGCCACTGAACGTACTTGCGCTTCATTGTGTTGAGTACTGGATGTGGATGGTTAACTTTGACTAAAGTAGAGTGTTCAAAGCAGCCTTTGGGCTTGAATATCTGAGCATGGAATAATGGAATAAGGCCTGTGTTGCGATCAATTTCATCTGGTCGATTGTGATATGGTGATGATTAAAAGGAACAGTCGGGGGCATTTGTATTGTCACGTTAGAGGTGAAATTCTTGGATCGTGGCAAGACAAACTACTGCGAAAGCATTTGCCAAGAATGTTTTCATTAATCAAGAACGAAAGTTAGAGTATTGAAGAGGATTAGATACCCTCGTAATTCTAACCATAAACGATACAAACTTGCGATCCGCAGGTGTCCTTATTGACTCTGCGGGAAGCTATCCGGGAAACCAAAGTGTATTTGTTCCGGGGGAAGTATGGTTGCAAAATCGAAACTTAAAGGAATTGACGGAAGGGCACCACCAGGAGTGGAGCCTGCGGCTTAATTTGACTCAACACGGGAAAACTCACCAGGTCCAGACATAGTGAGGATTGACAGACTGAATTTCTTTCATGATTCTATGGGTGGTGGTGCATGGCCGTTCTTAGTTAGTGGAGTGATCTGTCTGGTTAATTCCGATAACGAACGAGATCCCGGCCATTTAAATAGTGTTTATTACTTCTTGTAGTAATACACTTCTTAGAGGAACTATGTGGAAAAACTACCCCAAGGAAGTGGGGCTATAACAGGTCTGTGATGCCCTTAGATGTCCTGGGCCGCACGCGCGCTACACTGAATGCTTTAATATGAAGGCTACCTTGTCCGATAAGGTCTAGGTAATCACTTAAAAGCATAGTCTTACCTGGGATTGATTATTGCAAATATTATTCATGAACGAGGAATTCCTAGTAAGCTCCAGTCATCAGCTGGAGCTGATTACGTCCCTGCCCTTTGTACACACCGCCCGTCGCTACTACTGATTGGATGTTTAAGCGAGACTTTTGAATGTATTGTCTTTGCTTTTCGGAGCAATGAGACTTATACTGAATTAAGTCTAGCTTTGGTGTCTA
>FR837705_Haploposthia_vandula
ATGCATGTCTAAGTTCAGCGCCTTGAACAGTGAAACCGCGAACGGCTCATTAAATCAATCGTTGTTTACTTGATAGTTATTTTTACTTGGATAACTGCGGTAACTCTGGAGCTAATACATGCCGAATCCGCTGTCTTCGGACAGGGGGCTTTTATTAGATTCAAGATCACGCCGGGACTAAGTTGCCCGGATTTTGTTGAACTCTGGATAACTGCAGGACCGCAGTAAGCCTTGTGCTGGCGGCGTATCTTCCAAGTGTTTGCCCTATCAACTTTGGACGGTAGGGTACCGGCCTACCGTGGTTGTAACGGGTAACGGGGAATCAGGGTTCGATTCCGGAGAGGGAGCCTGAGAGACGGCTACCACATCTAAGGAAGGCAGCAGGCGCGCAAATTACCCAATCCCCGAACGGGGAGGTAGTGACGAAAAATAACAATATGAAGCCCTTGTGGTTTTGTGATTGGAATGGACGGGATATAAAAACTCCCGTGAGGATCTAGTGGAGGGCAAGTCTGGTGCCAGCAGCCGCGGTAATACCAGCCTCCACAAGCATATGCAAAAGTTGCTGCGTTTAAAAAGCTCGTAGTTGGATCTGTTGGGTGGGTCTCGTACACTCGGTGTCCTCCTTGGAGGTACCGGGGAGACTCGGCTACCTGAGCCATCAAGGGTGGTTGCGCTTAACTGTGTCGACCACTCGCGATGGTAGTTTTACTTTGACTAAATTAGAGTGTTCAAAGCAGCCTTTGGGCTTGAATATTAGAGCATGGAATAATGGAAAAGGACTGTGTCCCTATACTGCTGGTCTGTAGAGATACGGTAATGATTAACAGGGACAGTCGGGGGCATTCGTATTGCCACGTTAGAGGTGAAATTCTTGGATCGTGGCAAGACGTCCTACTGCGAAAGCATTTGCCAAGAATGTTTTCATTAATCAAGAACGAAAGTTAGAGTATTGAAGAGGATTAGATACCCTCGTAATTCTAACCATAAACGATACCTACTTGCGATCCGCCGGCGTCCTCATTGACTCGGCGGGGAGCTACCCGGAAAACCAAAGTTCATTGGTTCCGGGGGAAGTATGGTTGCAAAATCGAAACTTAAAGGAATTGACGGAAGGGCACCACCAGGAGTGGAGCCTGCGGCTTAATTTGACTCAACACGGGAAAACTCACCAGGTCCAGACATCGTAAGGATTGACAGACTGAATCTCTTTCATGATTCGCTGGGTGGTGGTGCATGGCCGTTCTTAGTTAGTGGAGTGATCTGTCTGGTTAATTCCGATAACGAACGAGATCCCGGCCATTTAAATAGTATCAGTCACTTTTGGTGGCTGCTTACTTCTTAGAGGAACTGTGTGGAATACAATACCCCAAGGAAGTGGGGCTATAACAGGTCTGTGATGCCCTTAGATGTTCTGGGCCGCACGCGCGCTACACTGGGTGCCTGAGCATGATTTTTAGCCTGGTCCCTTGTGGTCTAGGTAATCACTAAATGGTACGCCATACCTGGGATAGATTATTGCAACTATTAGTCTTGAACGAGGAATTCCTAGTAAGCACCAGTCATCAGCTGGTGTTGATTACGTCCCTGCCCTTTGTACACACCGCCCGTCGCTACTACTGATTGGACGTTTAAGCGAGATCTTTGGACCCCGGGTTCATGGTTCTTCCGAACCTAGAACTATGGGAGAACTAGATCAAGCTTTGGTGTCTA
>FR837712_Kuma_albiventer
ATGCATGTCTAAGTTCAGCGCCTTGAACAGTGAAACCGCGAACGGCTCATTAAATCAATCGTTGTTTACTTGATAGTAAACTTTACTTGGATAACTGCGGTAACTCTGGAGCTAATACATGCCGAAACCCTGTCCTTGCGGCAGGGGGCTTTTATTAGATTCAAGACTACGCCTCCACGCAGACGCGGGGGGATTTTGTTGAACTCTGGATAACTGCAGGACCGCAGAAGCCTTGTGCTGGCGGCGTATCTTCCAAGTGTTTGCCCTATCAACTTTGGACGGTAGGGTACCGGCCTACCGTGGTTGTAACGGGTAACGGGGAATCAGGGTTCGATTCCGGAGAGGGAGCCTGAGAGACGGCTACCACATCTAAGGAAGGCAGCAGGCGCGCAAATTACCCAATCCCAGAACGGGGAGGTAGTGACGAAAAATAACAATATGAAACCCTTGTGGTTTTGTGATTGGAATGGACGGGATATAAAAACTCCCGTGAGGATCTAGTGGAGGGCAAGTCTGGTGCCAGCAGCCGCGGTAATACCAGCCTCCACAAGCATATGCAAAAGTTGCTGCGTTTAAAAAGCTCGTAGTTGGATCTGTTGATTGAGTCTCGCAATCCCGGCATCCTCTAACGAGGTGTTGGGGAGACTTGACTACCTGAGCCGTCAAGGGTGCTTGCGCTTAATTGCGTTGAGTGCTCGCGACGGAGGTTTTACTTTGACTAAATTAGAGTGTTCAAAGCAGCCTTTGGGCTTGGATATCAGAGCATGGAATAATGGAAAAGGACTGTGTCCCAATCAAGTTGGTCTGTGGAGATACGGTAATGATTAACAGGGACAGTCGGGGGCATTCGTATTGCCACGTTAGAGGTGAAATTCTTGGATCGTGGCAAGACGTCCTACTGCGAAAGCATTTGCCAAGAATGTTTTCATTAATCAAGAACGAAAGTTAGAGTATTGAAGAGGATTAGATACCCTCGTAATTCTAACCATAAACGATACCCACTTGCGATCCGCCGGCGTCCTCATTGACTCGGCGGGGAGCTACCCGGCAAACCAAAGTTTATTGGTTCCGGGGGAAGTATGGTTGCAAAATCGAAACTTAAAGGAATTGACGGAAGGGCACCACCAGGAGTGGAGCCTGCGGCTTAATTTGACTCAACACGGGAAAACTCACCAGGTCCAGACATAGTAAGGATTGACAGACTGAATCTCTTTCATGATTCTCTGGGTGGTGGTGCATGGCCGTTCTTAGTTAGTGGAGTGATCTGTCTGGTTAATTCCGATAACGAACGAGACCCCGGCCATTTAAATAGTATCGGTCACTTTTGGTGTCCGCTTACTTCTTAGAGGAACCATGTGGAAAAAATACCCCAAGGAAGTGGGGCTATAACAGGTCTGTGATGCCCTTAGATGTCCTGGGCCGCACGCGCGCTACACTGGGTGCCTCAGCATGATTATTAGCCTGGTCCGTTGAGGTCTAGGTAATCACTGAATGGCACGCCATACCTGGGATAGATTATTGCAACTATTAATCTTGAACGAGGAATTCCTAGTAAGCACCAGTCATCAGCTGGTGTTGATTACGTCCCTGCCCTTTGTACACACCGCCCGTCGCTACTACTGATTGGACGTTTAAGCGAGATCTTCGGACCTTGGGCTCATGGTTCATCCGGACCTAGAGCTATGGGGGAAGTAGATCAAGCTTTGGTGTCTA
>FR837713_Kuma_viridis
ATGCAAGTGTAAGTTCAGCAATATTAATGTGAAACCGCGAACGGCTCATTAAATCAGTCTTAGTTTATTTGGTAGTGAAATTTACCTGGATAACTGCGGTAACCCTGGAGCTAATACATGCTAAGATCCTTTGGATAGCTTTTATTAGATAAGACTGCGATCCCAGCAATGGGATTTTTTTTGAACTGTGAATAACTGAATGACCGTAGAAAGCCTAGTGTTGGCGGCGTACCATTCAAGTGTCTGCCCTATCAACTTTTGACGGTAGTGTACCGGACTACCGTGGTTGTAACGGGTAACGGAGAATTAGGGTTTGATTCCGGAGAGGGAGCCTTAGAAACGGCTACCACATCTAAGGAAGGCAGCAGGCGCGCAAATTACCCAATCCCAGAGTGGAGAGGTAGTGACGAAAAATAACAATATGAAGCCCTTGTGGTTTTGTGATTGGAATGGGCGGTATATAAAATCTTCCGCGAGGATCTAGTGGAGGGCAAGTCTGGTGCCAGCAGCCGCGGTAATACCAGCATCCACAAGCATATACAAAAGTTGCTGCGTTTAAAAAGCTCGTAGTTGGATCTGTTGATAGAGTCTGTTTAACCCTGTCACTATTACAGTGCGGGGTAGATTCAGTCACCTGAGCCGCCGAAAGTACTTGCGCTTAAGTGTGTCGAGTACTGGAGGTGGATGTTTAACTTTGACTAAAGTAGAGTGTTCAAAGCAGCCTTTGGGCTTGAATATCAGAGCATGGAATAATGGAATAAGGCCAGTGTCCCAATTTCGTTGGTCTGTGGAGATGCGGTAATGATTGAAAGGAACGGTCGGGGGCATTCGTATTGTCACGTTAGAGGTGAAATTCTTGGATCGTGGCACGACGAACTACTGCGAAAGCATTTGCCAAGTATGTTTTCATTAATCAAGAACGAAAGTTAGAGTATTGAAGAGGATTAGATACCCTCGTAATTCTAACCATAAACGATACTTACTTGCGATCCGCAGATGTCCTCAATGACTCGGCGGGAAGCTACCCGGTAAACCAAAGTGTATTTGTTCCGGGGGAAGTATGGTTGCAAAATCGAAACTTAAAGGAATTGACGGAAGGGCACCACCAGGAGTGGAGCCTGCGGCTTAATTTGACTCAACACGGGAAAACTCACCAGGTCCAGACATAGTAAGGATTGACAGACTGAATCTCTTTCATGATTCTATGGGTGGTGGTGCATGGCCGTTCTTAGTTAGTGGAGTGATCTGTCTGGTTAATTCCGATAACGAACGAGATCCCTGCCATTTAAATAGTTTTTAGTACATTTTGTACTAATTTTACTTCTTAGAGGAACAATGTGGAAAAACTACCCCAAGGAAGTGGGGCTATAACAGGTCTGTGATGCCCTTAGATGTCCTGGGCAGCACGCGCGCTACACTGGGTTCTTTAGTATGATTATTAACCTTGTCCGATATGGTCTAGGTAATCACCTAAAAGAATGTCATACCTGGGATTGATTATTGCAACTATTAGTCATAAACGAGGAATTCCTAGTAAGCACCAGTCATCAGCTGGTGTTGATTACGTCCCTGCCCTTTGTACACACCGCCCGTCGCTACTACTGATTGGACGTTTAAGCGAGACCTTCGGAGCTATTGTCAATTGTTCTCGGATGAAAAGACTACTGGTGAAGTAGGTCTAGCTTTGGTGTCTA
>FR837737_Polycanthus_torosus
ATGCATGTCTAAGTTCAGCGCCTTGAACAGTGAAACCGCGAACGGCTCATTAAATCAACCGTAGTTTACTGGATAGTAGACTTTACTTGGATAACTGCGGTAACTCTGGAGCTAATACATGCCGAAACCCTGCCCTTGTGGTAGGGGGCTTTTATTAGATTCAAGACTACGCCACTACGCATACGCGGGTGGATTTTGTTGAACTCTGGATAACTGCAGGACCGCAGAAGCCTTGTGCTGGCGGCGTATCTTCCAAGTGTTTGCCCTATCAACTTTGGACGGTAGGGTACCGGCCTACCGTGGTTGTAACGGGTAACGGGGAATCAGGGTTCGATTCCGGAGAGGGAGCCTGAGAGACGGCTACCACATCTAAGGAAGGCAGCAGGCGCGCAAATTACCCAATCCCAGCACGGGGAGGTAGTGACGAAAAATAACAATATGAAACCCTTGCGGTTTTGTGATTGGAATGGACGGGATATAAAAACTCCCGTGAGGATCTAGTGGAGGGCAAGTCTGGTGCCAGCAGCCGCGGTAATACCAGCCTCCACAAGCATATGCAAAAGTTGCTGCGTTTAAAAAGCTCGTAGTTGGATCTGTTGATTGAGTCTCGCAATCCCGGCATCCTCTAACCGAGGTGCTGGGGAGACTTGACTACCTGAGCCGTCAAGGGTGCTTGCGCTTAACTGCGTCGAGTACTCGCGACGGAGGTTTTACTTTGACTAAATTAGAGTGTTCAAAGCAGCCTTTGGGCTTGGATATCTGAGCATGGAATAATGGAAAAGGACTGTGTCCCAATCAAGTTGGTCTGTGGAGATACGGTAATGATTAACAGGGACAGTCGGGGGCATTCGTATTGCCACGTTAGAGGTGAAATTCTTGGATCGTGGCAAGACGTCCTACTGCGAAAGCATTTGCCAAGAATGTTTTCATTAATCAAGAACGAAAGTTAGAGTATTGAAGAGGATTAGATACCCTCGTAATTCTAACCATAAACGATACCTACTTGCGATCCGCCGGCGTCCTCATTGACTCGGCGGGGAGCTACCCGGCAAACCAAAGTTTATTGGTTCCGGGGGAAGTATGGTTGCAAAATCGAAACTTAAAGGAATTGACGGAAGGGCACCACCAGGAGTGGAGCCTGCGGCTTAATTTGACTCAACACGGGAAAACTCACCAGGTCCAGACATAGTAAGGATTGACAGACTGAATCTCTTTCATGATTCTCTGGGTGGTGGTGCATGGCCGTTCTTAGTTAGTGGAGTGATCTGTCTGGTTAATTCCGATAACGAACGAGATCCCGGCCATTTAAATAGTATCGGTCACTTCTGGTGTCCGTTTACTTCTTAGAGGAACCATGTGGAATAAATACCCCAAGGAAGTGGGGCTATAACAGGTCTGTGATGCCCTTAGATGTCCTGGGCCGCACGCGCGCTACACTGGGTGCCTCAGCATGATTGTTAGCCTGGTCCGTTGAGGTCTAGGTAATCACTGAATGGCACGCCATACCTGGGATAGATTATTGCAACTATTAATCTTGAACGAGGAATTCCTAGTAAGCACCAGTCATCAGCTGGTGTTGATTACGTCCCTGCCCTTTGTACACACCGCCCGTCGCTACTACTGATTGGACGTTTAAGCGAGATCTTCGGACCTCGGGTTCATGGTTCACCCGGACCTAGAGCTATGGGGGAAGTAGATCAAGCTTTGGTGTCTA
>FR837741_Proaphanostoma_tenuissima
ATGCATGTGTAAGTTCAGCTATTTTATAGTGAAACCGCGGACGGCTCATTAAATCAGTTATAGTTTGTTTCATAAGGATATATATGGATAACTACAGTAACTCTGTAGCCAATACATGCGAAAATCCTTGCTTTCAATGCAGGGATACATTTTTATGTGAGATGGATCTTCCTATTACCGGGGAGTTTATTGTGAGTATATGTAATTGATTCACCTATTTGCCAACGAGCAATAGGGGGTTTAATAAAGTTTCTGCCCCATCAACTTTCGACGGTAGTGTATTGGACTACGGTGGTTGTAACGGGTAACGGGGAATCAGGGTTCGATTCCGGAGAGGGAGCTTGAGAGATGGCTACCACATCTAAGGAAGGCAGCAGGCGCGTAAATTACCCAATTTTGGAATGAAGAGGTAGTGACAAAAAATAACGATACAGTACATTATGTATTGTGATTGGAATGGAATGAATGTAAAACATTCTTTGAGGAGCTAGTGGAGGGCAAGTCTGGTGCCAGCAGCCGCGGTAATACCAGCCTTCACAAGCATATACAAATGTTGTTGCGTTTAAAAAGCTCGTAGTTGAATTTGTTGTGATCCGTCCTACACACTCGCAGTTGCGGGGTAGGATTGACACCATCATGTTGTCGAGTTTGCTTGCGCTTAATTGTGTTGAGTGAACGAGATGAATGATTTACTTTGAGAAAATTTGAGTGTTTAAAGCAGCCTTTGGGCATGAATGCTGTAGCATGGAATAATAGAAAATGACTGCGTACTCGTTTTGTCGGTCTTGAGTTATGTAGTAATGATTAAAAAGGACAGGCGGGGACATTCGAATTGTTGCGTTAGAGGTGAAATTCTTGGATCGCAGCAAGACGAACTAATGCGAAAGCATTTGTCAAGAATGTTTTTGTTAATCAAGAACGATAGTCAGAGTATTGAAGAGGATTAGATACCCTCGTAATTCTAACTGTAAACGATACATGCTTGAGATCCGTCATGTTTGAGTAGACTTGACGGGAAGTTATCCGGAAAACCAAAGCTAATATGTTACGGGGGAAGTATGGTTGCAAAATCGAAACTTAAAGGAATTGACGGAAGGGCACCACCAGGAGTGGAGCTTGCGGCTTAATTTGACTCAACACGGGAAAACTCACCAGGACCAGACATGGCAAGGATTCACATGTAATTTTTTTCTGATGATTTCATGGGTGGTGGTGCATGGCCGTTCCTAGTTAGTGGAGTGATCTGTCTGGTTGATTCCGATAACGAACGAGATTTTATCCTTCTTAATAGACTGCATCATTTTTGATGTATTCTTCTTAGAGGAACTATGGGGAATATCTACCGTAAGGAAGTTGGGTCATAACAGGTCTGTGATGCCCTTAGATGTTCTGGGCTGCACGCGTGCTACACTGATATTGCCAATATGTTATTCTTATCCGAAATGGATTGGGTAATCAAGTAATGAAATTTCATGCTTGGAATCGGTAATTGCAATTTTATCGTGAACGAGGAATTCCTAGTAAGCACTAGTCATCAGCTAATGTTGATTATGTCCCTGCCCTTTGTACACACCGCCCGTCGCTACTACTGATTGGGTGTTCAAGTGAGATGCTTAGACCCTTGTTGCATGGTTCATTATTGTGCTTCGAAAGGAAAAAGTTTCAAGCTTGAGTGTCTA
>FR837751_Naphidophallus_actuosus
ATGCATGTGTAAGTTCATCTTTATTAAAGTGAAACCGCGGATGGCTCAGTAAACCAGTCCGAATTTTATGATAGCGAACTCAAAAAGGATACCTCAGGTAACCCTTGAGCTAATACTTGACTAGCACTCTTTGCAGTGCCTGACTCTTATAGTAACCTTGGTCGTCTGCGAAGGCGACTTACAGGGGAGACTAATTAGAGCACAAATTCCGCTGTAAATTAGCACGGAATAATATCTCGAAGTGTCTGACCTATCAATTGGGGACGGTAGTGTCTTGGACTACCATGGTTCTGACGGGTGACGGGGAATCAGGGTTCTATTCCGGAGAGGCAGCCTTAGAAACGGCTACTACACCCAAGGGAGGCAGCAGGCGCGCAAATTACCCAATACTAGTTCGGTGAGGTAGTGACGAGAAATAACAATACATCACTTTTGTGTTGTAATTGGAATGACAGTGAAGTAAATTTTCTCTGAAGGATCAAGTGGAGGGCAAGTCTGGTGCCAGCAGCCGCGGTAATACCAGCTTCCACAAGCATATGCAAAAGTTGCTGCGTTTAGAAAGCTCGTAGTTGGTGCTGTTATGGTCCGTTTACAAACTGAGACGAGTTCTCGGAATTCGGGCTATCTCTACTGATTTCCTGCGTTTTGCCCTTAGTTGGGTGATTCGTGGGGTCAGGTTTTACCTAGAATAAATTAGCGTGTTCAAAGCAGCCTTTGGGTATGAATAATGGAGCATGGAATAATGGAAGAGGGTCGTGCATCTTTCATGGGTTATGGATTAGACGATAATGGTTAACAAGATCGAGTGGGGGCGTTCGTATTGCTACGTCAGAGGTGAAATTCTTGGATCGTAGCAAGACGGTCTACTGCGAAAGCATTTGCCAAG
>FR837693_Diopisthoporus_sp
ATGCATGTCTTAGTACACGCTCCAGAAAAGTGAAACCGCGAATTGCTCATTAAATCAGTAATGATCCATTTGATAGATGCAAGACACGGATAACTCTGGGAATTCTAGAGCTAATATGTGAATTAAAGGAGTTAGCCTTCGCAAGTTCTAGCTCCTCTTTTACTCGTTTGGAGTCTTCGTAGGATAACTCCTACTCTATTTGGTGAAATCCGAGTAATTGAATGATCGCTTCGCCTAGTGCTGGTGACGTTTCGTTCGAATTCCTGACCTATCAACTAGTTGTTAGTGTATTGGACTAACAAGGTTGTAACGGGTGACGGGGAATCAGGGTTCGATTCCGGAGAGGGAGCCTGAGAGATGGCTACCACATCCAAGGAAGGCAGCAGGCGCGCAAATTACCCAATCCCAGAATGGGGAGGTAGTGACGAAAAATAACAATACTGGCCTCTAGGCTAGTAATTGGAATGAGCACAATTTAAGTCCTTTAGCAAGGATCCAGTAGAGGGCAAGTCTGGTGCCAGCAGCCGCGGTAATTCCAGCTTCTACAGGTGTATACTAATGTTGCTGTGGTTAAAAAGCTCGTAGTTGGATTTCGGCGATGGTCTGCAATGCACCATTCTGGTGTTGTTGTTTGATCTGAGCTTTCCTCCACAAAGTGATGTGTTTCCTTTGTTGGGAGCGCATCACTAGTGGGCAATTTACTTTGAAAAGAATTAGAGTGCTTAAGGCAGGCATGCGGTCTGTATAGTTGAGCATGGAATAATGGAAAAGGACCTTGTGACTTCTCTGTTGGTCTCCAGTCATTGAGGTAATGATTGAAAGGAACAGTTGGGGGCATTCATACTTGGGTGCTAGAGGTGAAATTCTTGGACCACCCAAAGATGATCTATTGCGAAAGCATTTGCCAAGAATGTTTTCATTAATCAAGAACGAAAGTCTGAGGATCGAAGAGGATCAGATACCCTCGTAGTTCAGACCATAAACGATACAAACTAGCGATTTGCTGGTGACGATTTCAGTCTCAGTGAGAAGCTTTCGGGAAACCAAAGTCTACGTGTTCCTGGGGGAATATAGTTGCAATGCCGAAACTTAAAGGAATTGACGGAAGGGCACCACCAGGAGTGGAGCCTGTGGCTTAATTTGACTCAACACGGGGAAACTCACCAGGTCCAGACATAGTGAGGATTGACAGATTGAAGTTCTTTCTCGATTCTATGGGTGGTGGTGCATGGCCGTTCTTAGTTGGTGGAGCGATCTGTCTGGTTAATTCCGATAACGAACGAGACCCTTGCCTGCTAAATAGCATGAGGCATTCCCCAATGTTTCACGGCTTCTTAGAGGGACTAGATACGCTTCCAGTGTCAGGAAGTGGGGTCATAACAGGTCTGTGATGCCCTTAGATGTTCTGGGCCGCACACGCGCTACACTGAATGTCACAGAATGTATTATGCTCGTTTTAATGCTTAGGCAAATCTTTAATGACATTCGTGTTTGGGATAGATCATTGCAATTGTTGATCTTGAACGAGGAATTCCTAGTAAGTGCGAGTCATCAGCTCGTTCTGATTATGTCCCTGCCCTTTGTACACACCGCCCGTCGCTACTACCGATTGAATGGTTTAGTGAGATCATTGGAGGTAGGACGCACTCTCAGCCCTAGTTGAGAGTGTTGACATTCCGAAGATTGTCAAACTTGATCATTTA
>FR837700_Haplogonaria_sp
ATGCATGTCTAAGTTCAGCTTTTTGAACAGTGAAACCGCGAACGGCTCATTAAATCAGTCTTGGTTTATTTGATAGTAAACCGTACTTGGATAACTGCGGTAACTCTGGAGCTAATACTTGCTATTAAACCCTGGACTGTCTCAGCAGGGGAGCTTTTATTAGATTCAAGACTACGATGGCCCTATGTGGGTTGTTACTTGGTGAACTCTGGATAACTGCAGGACCCCAGATGCCTTGAGCAGGGGGCGTATCTTTCAAGTGTCTGCCCTATCAACTTTGGACGGTAGTGTATCGGACTACCGTGGTTGTAACGGGTAACGGGGAATCAGGGTTCGATTCCGGAGAGGGAGCCTGAGAGACGGCTACCACATCTAAGGAAGGCAGCAGGCGCGCAAATTACCCAATCCCAGAACGGGGAGGTAGTGACGAAAAATAACAATATGATGCCTTACGGTATTGTGATTGGAATGGAAGGGACGTAAAATCTCCCTTGAGGATCTAGTGGAGGGCAAGTCTGGTGCCAGCAGCCGCGGTAATACCAGCATCCACAAGCATATACAAAAGTTGCTGCGTTTAAAAAGCTCGTAGTTGGATCTGCTAATTGAGTCTCGTGATCCCTGCTTATCCTTTATTGGTATCAGGGGAGACTTGGTTACCTTGCCGTCGAGGGTGCTTGCGCTTAATTGTGTTGAGTACTCGAGACGGAGGTTTTACTTTGAATAAATTAGAGTGTTCAAAGCAGCCTTTGGGCTTGGATATCAGAGCATGGAATAATGGAAAAGGACTGTGTCCCAATCATGTTGGTCTGTGGAGATACGGTAATGATTAACAGGGACAGGCGGGGGCATTCGTATTGCTACGTTAGAGGTGAAATTCTTGGATCGTAGCAAGACGGACTACTGCGAAAGCATTTGCCAAGAATGTTTTCATTAATCAAGAACGAAAGTTAGAGTATTGAAGAGGATTAGATACCCTCGTAATTCTAACCATAAACGATACATACTTGCGATCCGCCAGAGTCCTCAACGACCTGGCGGGAAGCTACCCGGGAAACCAAAGTGCATTTGTTCCGGGGGAAGTATGGTTGCAAAATCGAAACTTAAAGGAATTGACGGAAGGGCACCACCAGGAGTGGAGCCTGCGGCTTAATTTGACTCAACACGGGAAAACTCACCAGGTCCAGACATAGTTAGGATTGACAGACTGAATCTCTTTTATGATTCTATGGGTGGTGGTGCATGGCCGTTCTTAGTTAGTGGAGTGATCTGTCTGGTTAATTCCGATAACGAACGAGATCCCGGCCATTTAACTAGCTTCGTTCACTTTATGTGTTCGTGTGCTTCTTAGAGGAACCATGTGGAAACAATACCACAAGGAAGTGGGGCTATAACAGGTCTGTGATGCCCTTAGATGTCCTGGGCCGCACGCGCGCTACACTGGGTGCCTCAGCATGATTGTTAACCTGGTCCGTCAAGGTCTAGGTAATCACTGAATGGCACGCCATACTTGGGATAGATTATTGCAATTATTAATCTTAAACGAGGAATTCCTAGTAAGCGCCAGTCATCAGCTGGCGTTGATTACGTCCCTGCCCTTTGTACACACCGCCCGTCGCTACTACTGATTGGACGTTTAAGCGAGACCTTCAGACTCCTAGCGCATGATCTTCGGTGAAAGCGCTGTGGGGGAAGTAGATCTAGCTTTGGTGTCTA
>KF578473_Isodiametra_finkei
ATGCATGTGTGAGTTCAACTGAACATAGTGAAACCGCGGACGGCTCAGTAAATCAGTCTGAATCCATCGAATGGTGATTCCAATAAGGATATCTCAAGTAACCCTTGAGCTAATACTTGGTACCATCCCTTTGTGGATGTTTAACTCTGGTCTCTATCCGGCCGCACCTGAGACGTGTGGTGCCATAGGAAGTGTAACAGTAGAGGTTTCGATCCCGCTTCGAATACGACGGGACGCAATCACGGAATGTCTGACCTATCAATTAGGGACGGTAGTGTATTGGACTACCATGGTTCTGACGGGTGACGGGGAATCAGGGTTCTATTCCGGAGAGGCAGCCTAAGAAACGGCTACTACACCTAAGGGAGGCAGCAGGCGCGCAAATTACCCAATACTAGATTAGTGAGGTAGTGACGAGAAATAACAATACATCACTTTTGTGTTGTAATTGGAATGACAGTGAATTAAAGTCTCTATGAAGGAGCAAGTGGAGGGCAAGTCTGGTGCCAGCAGCCGCGGTAATACCAGCTTCCACAAGCATATGCATAAGTTGCTGCGTTTAGAAAGCTCGTAGTTGGTGCTGTTACGGGAGCCGCAACTGGTCACTGATGTGCCACGTGGTGCCTGTATCTGTGTGCCTCCGGCGTGTTGCACTTAATTGTGTGATGCACTGGAGACAGTTTTACCTAGAATAAATCAGGGTGTTCAAAGCAGCCTTTGGGTATGAATATTGGAGCATGGAATAATAGAACAGGACTGCCGACTGTTTTATGGGTGTTTTGGTATGGCGATAATGGTCAACAAAATCAATTGGGGGTGTTTGTATTGCTGCGTCAGAGGTGAAATTCTTGGATCGCAGCAAGACAGTCTACTGCGAAAGCATTTGCCAAAAGTGTTTTTACTTATCAAGAACGAAAGTTGGAGTATTGAAGAGGATTAGATACCCTCGTAATTCTAACCATAAACTATTCATACTCGACTTGTGCTAGATCAAACGTGTTCCAGCATGAGTCATCTGGGAAACTAAAGTCTTTCTGTTACGGGGGTAGTATGGTTGCAAAATCGAAACTTAAAGGAATTGACGGAAGGGCACCACCAGGAGTGGAGCCTGCGGCTTAATTCGACTCAACACGGGGAAACTCACCAGGTCCAGACATGGTTAAGATTGACAGACTAGATATTCATCATGATACCTTGGGTGGTGGTGCATGGCCGTTCTTAGTTAGTGGAGTGCTCTGTCTGGTTGATTCCGATAACGAACGAGACCTTTTTCTACTGAATAGCGTCGCCGGGTTGGCTTGTTACGCTACTAAGAGAGACCAAGCGGATTCTTTACTGTTTGGAAGTTGGGCTATAACAGGTCTGTGATGCCCTTAGATGTCCTGGGCTGCACGCGCGCTACACTGAGTATAACAATGCGAGTACTTTTGTCCGAAAGGGACTGGGAAACCGTTGAAATATTTCACATTCTTGGGATCGATTTCTGGAATTTCGATTCGTGAACGAGGAATTCCTAGTAAGTGCCAGTAAGTATCTGGTGCTGATTACGTCCCTGCCCTTTGTACACACCGCCCGTCGCTACTACTGATTGGGTGTTTGAGCAAGTTTCGTGGACGTCCTAGCTGCTTTTAGTGGCTGTGGATGAAAGCAAAGCGAGTTCAGGCGTCTA
>KF578485_Pseudaphanostoma_hyalinorhabdoida
ATGCATGTCTAAGTTCAGCTTTTTGAACAGTGAAACCGCGAACGGCTCATTAAATCAGTCTTGGTTTATTTGATAGTAAACCGTACTTGGATAACTGCGGTAACTCTGGAGCTAATACTTGCTAGGAACCGTGGACTGTCTCAGCACGGGAGCTTTTATTAGATTCAAGACTACGAATCGACTCAGAGAGGTCGTTTTACTTGGTGAACTCTGGATAACTGCAGGACCCCAGATGCCTTGAGCAGGGGGCGTATCTTTCAAGTGTCTGACCTATCAACTTTGGACGGTAGTGTATCGGACTACCGTGGTTGTAACGGGTAACGGGGAATCAGGGTTCGATTCCGGAGAGGGAGCCTGAGAGACGGCTACCACATCTAAGGAAGGCAGCAGGCGCGTAAATTACCCAATCCCAGAACGGGGAGGTAGTGACGAAAAATAACAATATGATGCCTTACGGTATTGTGATTGGAATGGAAGGGACTTAAAAACTCCCTTGAGGATCTAGTGGAGGGCAAGTCTGGTGCCAGCAGCCGCGGTAATACCAGCATCCACAAGCATATACAAAAGTTGCTGCGTTTAAAAAGCTCGTAGTTGGATCTGCTAATTGAGCTTCGTGCTCCCGAGTTAACCTTCATTGGTGCTTGGGGAGGCTTGGTTACCTCGCCGTCGAGGGTGCTTGCGCTTAATTGTGTTGAGTACTCGAGACGGAGGATTTACTTTGAATAAATTAGAGTGTTCAAAGCAGCCTTTGGGCTTGGATATCAGAGCATGGAATAATGGAAGAGGACTGTGTCCCAATCATGTTGGTCTGTGGAGATACGGTAATGATTAACAGGGACAGGCGGGGGCATTCGTATTGCTACGTTAGAGGTGAAATTCTTGGATCGTAGCAAGACGGACTACTGCGAAAGCATTTGCCAAGAATGTTTTCATTAATCAAGAACGAAAGTTAGAGTATTGAAGAGGATTAGATACCCTCGTAATTCTAACCATAAACGATACATACTTGCGATCCGCCAGAGTCCTCAACGACCTGGCGGGAAGCTACCCGGGAAACCAAAGTGCATTTGTTCCGGGGGAAGTATGGTTGCAAAATCGAAACTTAAAGGAATTGACGGAAGGGCACCACCAGGAGTGGAGCCTGCGGCTTAATTTGACTCAACACGGGAAAACTCACCAGGTCCAGACATAGTTAGGATTGACAGACTGAATCTCTTTTATGATTCTATGGGTGGTGGTGCATGGCCGTTCTTAGTTAGTGGAGTGATCTGTCTGGTTAATTCCNATAACGAACGAGATCCCGGCCATTTAAATAGCTACGTTCACTTTACGTGTTCGTTTGCTTCTTAGAGGAACCATGTGGAAACAATACCACAAGGAAGTGGGGCTATAACAGGTCTGTGATGCCCTTAGATGTTCTGGGCCGCACGCGCGCTACACTGGGTACCTTAGCATGAAACATACCTGGTCCGTCATGGTCTAGGTAATCACTGAATGGTACGCCATACCTGGGATAGATTATTGCAATTATTAATCTTGAACGAGGAATTCCTAGTAAGCTCCAGTCATCAGCTGGAGTTGATTACGTCCCTGCCCTTTGTACACACCGCCCGTCGCTACTACTGATTGGACGTTTAAGCGAGACCTTCGGACTCCTAGCGCATGATCTTCGGTGAAAGCGCTGTGGGGGAAGTAGATCTAGCTTTGGTGTCTA
>KF578488_Solenofilomorpha_pellucida
CATGCACGTATAAGTTCAGCTCATGTAACGTGAAACCGCGAATGGCTCAGTAAATCAGTCATGGCTTTATTTGACAGTGTTTTACTTGGATAACTGTGGTAACTCTAGAGCTAATACATGCTACACCTCACGTCTCTTCGAAAGTTTTGCAGGGGTGCTTTTATTAGTTTCGGATCGGAGCCCGTTTGTCGTTTGCGGCATTTGTGGTGGATTGGTGGACTCTAGATAACTGCAGGACCAACATTATTCACAATGTTGGCGTGTCATTCAAGTGTCTGCCCTATCAAGTTTGGTTGGTAGTTTACCGGGCTACCAAGCTGACGACGGGTAACGGAGAATCAGGGTTCGATTCCGGAGAGGGAGCCTGAGAAACGGCTACCACATCTAAGGAAGGCAGCAGCCGCGCAAATTACCCAATCTCAGAACGAGGAGGTAGTGACGATAAATAACAATACGGGGCCTTAGGGTTCCGTCATTGGATCGAGTGTAATTTAAATACTTGTGCGATATCTAGTAGAGGGCAAGTCTGGTGCCAGCAGCCGCGGTAATTCCAGCTCTACAAGCGTATACTCATGATGCTGCGGTTAAAAAGCTCGTAGTTGGATCTGTAACAGGGGCTCATTGATCATACTGTATATGACTTTGAGTTTTTAGCCCTGTTCCCCCTCCTATTAACGACGTTTGCACTTCACTGTGTGAGTGTCTGATTTGGAGTTAGTACTTTGAAAAAATTAGAGTGTTCAAAGCAGGTTTATCTTGTATACTGAAGCATGGAATAGTAGAGCAGGGCCGCGCCCTACTACACTGGTCTATTGGTGTGCGGAAATGATTAAAAGGGACAGGCGGGGGCATTCGTATTGTCACGTTAGAGGTGAAATTCTTGGATCGTGACAAGACGGACTACTGCGAAAGCATTTGCCAAGAATGTTTTCATTAATCAAGAACGAAAGTTAGAGGATTGAAGAGGATCAGATACCCTCGTAGTTCTAACCATAAACTTTGCCAACTTGCCATCAGCCGATGTTGCCTTTGACACGTCTGGCGGCTACCGGGAAACCAAAGTGTTTGGGTTCCGGGGGAAGTATGGTTGCAAAACTGAAACTTAAAGGAATTGACGGAAGGGCACCACCAGGAGTGGAGCCTGCGGCTTAATTTGACTCAACACGGGAAAACTCACTAGGTCCAGACATAGTAAGGATTGACAGACTGAAACTCTCTCTTGATTCTATGGTTGGTGGTGCATGGCCGTTCTTAGTTGGTGGAGCGATTTGTCAGGTTAATTCTGATAACGAACGAGACCCCATCCTGCTAACTAGCGAGATTAACTTTTGTTGATCCAAGCTTCTTAGAGGGACAGGGTTTTTTCAAGGATCAGGAAGAGGGGTCATAACAGGTCTGTGATGCCCTTAGACGTCCTGGGCTGCACGCGCGCTACAATAGGTGCTGCAACATGTCTTTTTCCTGGTCCGAAACGGTCCGGGCAATCACCAATAGCACCTGTGCTTGGGATAGATTTTTGTTAGTATGAGTCTTGAACGAGGAATTCCTAGTAAGCGCAAGTCATTAGCTTGCGTTGATTACGTCCCTGCCCTTTGTACACACCGCCCGTCGCTACTACCGATTGGATGTTTAAGCGAACACCTCTTACTCTGGCATGATTGCTGAAAAGGAATGTGTTGGATGAAGTACAGTAAGCTTTGATATCTA
>KF578483_Postaphanostoma_nilssoni
ATGCATGTCTAAGTTCAGCTCTGAAAAGTGAAACCGCGAATGGCTCATTAAATCAGTTTTGGTTCATTTGTTTGATAATCTTTATATGAATAACTGCGGTAACCCTGCAGCTAATGCATGCTAAACGCTTTGCTCCGGCATTGACACTTTTACTATACTATCAGTACGCTCCGGACAGGAGTCTCGGAAGATGAATCTGAGTAATTGACGGACCCCAAATGGCCAAGACCAGGGGGCGATGCATTCGAATATCTGCCCTATCAACTTCTGACGGTAGTGTAACGGACTACCGTGGTTGTGACGGGTAACGGGGAATCAGGGTTCGATTCCGGAGAGGGAGCCTGAGAGACGGCTACCACTTCTAAGGAAGGCAGCAGGCGCGCAAATTACCCAATCCCGGAACGGGGAGGTAGTGACGAAAAATAACAATATGAACTCTTACGAGTTTGTAATTGGAATGGATGGAGCTTAACACACTCCATGAGGATCTAGTAGAGGGCAAGTCTGGTGCCAGCAGCCGCGGTAATACCAGCCTCTACAAGCATATGCAAAAGTTGCTGCGTTTGAAAAGCTCATAGTTGGATCTGTCGAGTGTGTGGATTACCGGGTACTGAACAGTTCGGCTGCAGGAACCGTACCGCATATTCGTCTTTTTGTTGAGTGGGTTTGCACTTAACTGTGTCGAACCGACGGGACGGAAAGTTTACCTTGAGTAAATTAGAGTGTTCAAGGCATCCTTTGGGATTGAATAATAAAGCATGGAATAATGGAGGAAGACCGCTCTCTAAATAGCTGGTTGCTGGAGATGCGGTAATGATTAAAAGGAACAGTCGGGGGCATTTGTATTGCTACGTTAGAGGTGAAATTCTTGGATCGTGGCAAGACAAACTACTGCGAAAGCATTTGCCAAGAATGTTTTCATTAATCAAGAACGAAAGTCAGAGCATTGAAGAGGCTTAGATACCCTCGTAATTCTGACCATAAACGATACCTACTTACGATTTGTCAAAGTCCTGCCTGACTTGACAGGGAGTTAACCGGAAAACCAAAGTGTTTTGGCTCCGGGGGAAGTATGGTTGCAAAATCGAAACTTAAAGGAATTGACGGAAGGGCACCACCAGGAGTGGAGCCTGCGGCTTAATTTGACTCAACACGGGGAAACTCACCAGGTCCAGACATCGAAAGGATTGACAGATTGAATATCTTTCATGATTCAATGGGTGGTGGTGCATGGCCGTTCTTAGTTAGTGGAGTGATCTGTCTGGTTAATTCCGATAACGAACGAGATCCTGGCCATTTAAATAGAAGTGATAACTTCGGTTGTCATATGCTTCTTAGAGGAACTATGTGGAAGATATACCACAAGGAAGTGGGGCTATAACAGGTCTGTGATGCCCTTAGATGTCCTGGGCTGCACGCGCGCTACACTGCATGCTATGAAGTGAGGTGTTACCTTGTCCGACACGGTCCGGGTAATCACCTAAAAGCATCAGACATGATGGGAATGGACTCTTGTAATTAGTAGTCCTGAACGAGGAATTCCTAGTAAATTCAAGTCAACAGCTTGAATTGATTATGTCCCTGCCCTTTGTACACACCGCCCGTCGCTACTACTGATTGGATGATTAAGCAAGAACTTTTGAAGCTTGCAGTCTTGACTTCGGTTGAGTCAGTGAGTGGAAGAAGATCGAGCTTATTTGTCTA
>KM527271_Archaphanostoma_agile
ATGCATGTGTGAGTTCAGCAGCAAACATAGTGAAACCGCGAACGGCTCATTAAATCAGTTTTGGTTTATTAGGTAGTTTTAATCTACATGGATAACTGCGGTAACTCTGGAGCTAATACTTGCTTAAACGGATCTGAATAAGTTTCGTAGCTTTTATTGATTTAAGACCACAACGCCTTATGGGTGTTCGTTGGCGAATTCTAGATAACTGCAGGACTCCAGTTGCCTTGAGCAGGGAGTGTATCTTTCAAGTGTCTGCCCTATCAACTTTGGACGGTAGTGTATCGGACTACCGTGGTTGTCACGGGTAACGGCGAATCAGGGTTCGATTCCGGAGAGGGAGCCTTAAAGACGGCTACCACATCTAAGGAAGGCAGCAGGCGCGCAAATTACCCAATCCCAGATCGGAGAGGTAGTGACGAAAAATAACAATATGATGCCTTTGGTATTGTGATTGGAATGGAAGGGAAGTAAAATATCCCTTGAGGAACTAGTGGAGGGCAAGTCTGGTGCCAGCAGCCGCGGTAATACCAGCATCCACAAGCATATACAAAAGTTGCTGCGTTTAAAAAGCTCGTAGTTGGGTCTGATCGTCAAGTCTCGATAAATTGTGTTGCGTATGCACCGATGAGATTGGGCGACCTTGTTATAAAGAACTCTTGCGCTTAATTGTGTTGATTGTTCTTGATAGCAGTTTTACTTTGAATAAAATAGAGTGTTCAAAGCAGCCTTTGGGTTTGGATATGATAGCATGGAATAATAGAACAGGACTGTGTCCTAATCATGTTGGTCTTTAGAGATGCGGTAATGATTAAAAGGGACAAGCGGGGGCATTCGTATTGCTACGTTAGAGGTGAAATTCTTGGATCGTAGCAAGACGGACTACTGCGAAAGCATTTGCCAAGAGTGTTTTTATTAATCAAGAACGAAAGTTAGAGTATTGAAGAGGATTAGATACCCTCGTAATTCTAACCATAAACGATACTAACTTGCGATTCGCTAGAGTCCTCAATGACCTGGCGGGAAGCTACTCGGGAAACCAAAGTGCATTTGTTCCGGGGGAAGTATGGTTGCAAAATCGAAACTTAAAGGAATTGACGGAAGGGCACCACCAGGAGTGGAGCCTGCGGCTTAATTTGACTCAACACGGGAAAACTCACCAGGTCCAGACATGGTTAGGATTGACAGACCGAATCTCTTTCGTGATTCTATGGGTGGTGGTGCATGGCCGTTCTTAGTTAGTGGAGTGATCTGTCTGGTTAATTCCGATAACGAACGAGATCCCAACCATTTAACTAGCTTTGTGCACTCTGGTGCTTGCAAGCTTCTTAGAGGAACCATGTGGAAGCAGTACTACAAGGAAGTGGGGCTATAACAGGTCTGTGATGCCCTTAGATGTTCTGGGCCGCACGCGCGCTACACTGGGTGCTTGAGAATGATTATTAGCCTTGTCCGAATAGGTCTAGGTAATCACTAAAACGCATACCATACTTGGAATTGATTATTGCAATTATTAATCGTGAACGAGGAATTCCTAGTAAGCGCCAGTCATCAGCTGGCGTTGATTACGTCCCTGCCCTTTGTACACACCGCCCGTCGCTACTACTGATTGGATGTTTAAGCGAGACCTTCGGACTCCCGGGACTTGATCTTCGGTGACGGTTCCAAGGGGAAAGTAGGTCTAGCTTATGTGTCTA
>KM527261_Archaphanostoma_fontaneti
ATGCATGTGTGAGTTCAGCGCTATTAATAGTGAAACCGCGAACGGCTCATTAAATCAGTCTTGGTTTATTAGGTGATTTTCATTTTACATGGATAACTGCGGTAACTCTGGAGCTAATACTTGCTTACTCGGTACTTTAACAGTGTCGAAGCTTTTATTACTTAAAGACAGCAAGGGACCTATGTTCCTTCATTGGTGAACTCTGGATAACTGCAGAACTCCAGTTGCCTTGAGCAGGGAGTGCATCTTCCAAGTGTCTGCCCTATCAACTTTGGACGGTAGTGTATCGGACTACCGTGGTTGTCACGGGTAACGGCGAATCAGGGTTCGATTCCGGAGAGGGAGCCTTAAAGACGGCTACCACATCTAAGGAAGGCAGCAGGCGCGCAAATTACCCAATTCCAGATCGGAGAGGTAGTGACGAAAAATAACAATATGATGCCTTTGGTATTGTGATTGGAATGGAAGGGAAGTAAAATATTCCTTGAGGAACTAGTGGAGGGCAAGTCTGGTGCCAGCAGCCGCGGTAATACCAGCATCCACAAGCATATACAAAAGTTGCTGCGTTTAAAAAGCTCGTAGTTGGGTCTGTTACGCAAGTCCCGAGTTAATTGTGTTGCTTATGCACCGATGGGATTTGTGTACCTTGCTAAGAAGGGTTCTTGCGCTTAATTGTGTTGATTTCTCTTGTTAGCAGATTTACTTTGAATAAAATAGAGTGTTCAAAGCAGCCTTTGGGTTTGGATATGAAAGCATGGAATAATAGAGAAGGACTGCGTCCTAACATGTTGGTCTATAGAGATGCGGTAATGATTAAAAGGGACAAGAGGGGGCATTCGTATTGCTACGCTAGAGGTGAAATTCTTGGATCGTAGCAAGACGGACTACTGCGAAAGCATTTGCCAAGAGTGTTTTTATTAATCAAGAACGAAAGTTAGAGTATTGAAGAGGATTAGATACCCTCGTAATTCTAACCATAAACGATACTTACTTGCGATCCGCTAGAGTCCTTAATGACCTGGCGGGAAGCTACTCGGGAAACCAAAGTGCATTTGTTCCGGGGGAAGTATGGTTGCAAAATCGAAACTTAAAGGAATTGACGGAAGGGCACCACCAGGAGTGGAGCCTGCGGCTTAATTTGACTCAACACGGGAAAACTCACCAGGTCCAGACATGGTTAGGATTGACAGACCGAATCTCTTTCGTGATTCTATGGGTGGTGGTGCATGGCCGTTCTTAGTTAGTGGAGTGATCTGTCTGGTTAATTCCGATAACGAACGAGATCCCAACCATTTAACTAGCTCTCTGTACTTCGGTACTCCTGAGCTTCTTAGAGGAACCATGTGGAATCAGTACTACAAGGAAGTGGGGCTATAACAGGTCTGTGATGCCCTTAGATGTTCTGGGCCGCACGCGCGCTACACTGGGTGCTTGAGAATGATCATCAGCCTTGTCCGAAATGGTCTAGGTAATCACTGAAACGCATACCATACTTGGAATTGATTATTGCAATTATTAATCGTGAACGAGGAATTCCTAGTAAGCGCCAGTCATCAGCTGGCGTTGATTACGTCCCTGCCCTTTGTACACACCGCCCGTCGCTACTACTGATTGGATGTTTAAGCGAGTCCCCCGGACTGCTGGGATCGGATCTTCGGTGATGATCCTGAGAGGAATGTAGGACAAGCTTATGTGTCTA
>KM527267_Archaphanostoma_occulta
ATGCATGTGTGAGTTAAGCATTATACATAGTGAAACCGCGAACGGCTCATTAAATCAGTCTTGGTTTATTAGGTGATTTTATTTACATGGATAACTGCGGTAACTCTGGAGCTAATACTTGCTGAACTCGGAACTGCAACAGTTTCGAAGCTTTTATTAACTTTAAGACAGCAACACACCTATGTGTGTTCATTGGTGAACTCTGGATAACTGCAGAACTCCAGTTGCCTTGAGCAGGGAGTGCATCTTCCAAGTGTCTGCCCTATCAACTTTGGACGGTAGTGTATCGGACTACCGTGGTTGTCACGGGTAACGGCGAATCAGGGTTCGATTCCGGAGAGGGAGCCTTAAAGACGGCTACCACATCTAAGGAAGGCAGCAGGCGCGCAAATTACCCAATTCCAGATCGGAGAGGTAGTGACGAAAAATAACAATATGATGCCTTTGGTATTGTGATTGGAATGGAAGGGAAGTAAAATATTCCTTGAGGAACTAGTGGAGGGCAAGTCTGGTGCCAGCAGCCGCGGTAATACCAGCATCCACAAGCATATACAAAAGTTGCTGCGTTTAAAAAGCTCGTAGTTGGGTCTGATAGGCAAGTCCCGAGTTAATTGTGTTGCGTATGCACCGATGGGATTGGTCTACCTTGCTATTCAGGGTTCTTGCGCTTAATTGTGTTGATTTCTCTTGATAGCAGCTTTACTTTGAATAAAATAGAGTGTTCAAAGCAGCCTTTGGGTTTGGATATGAAAGCATGGAATAATAGAAGAGGACTGTGTCCTAATCATGTTGGTCTTTAGTGATGCGGTAATGATTAAAAGGGACAAGAGGGGGCATTCGTATTGCTACGCTAGAGGTGAAATTCTTGGATCGTAGCAAGACGGACTACTGCGAAAGCATTTGCCAAGAGTGTTTTTATTAATCAAGAACGAAAGTTAGAGTATTGAAGAGGATTAGATACCCTCGTAATTCTAACCATAAACGATACTTACTTGCGATCCGCTAGAGTCCTCATTGACCTGGCGGGAAGCTACTCGGGAAACCAAAGTGCATTTGTTCCGGGGGAAGTATGGTTGCAAAATCGAAACTTAAAGGAATTGACGGAAGGGCACCACCAGGAGTGGAGCCTGCGGCTTAATTTGACTCAACACGGGAAAACTCACCAGGTCCAGACATGGTTAGGATTGACAGACCGAATCTCTTTCGTGATTCTATGGGTGGTGGTGCATGGCCGTTCTTAGTTAGTGGAGTGATCTGTCTGGTTAATTCCGATAACGAACGAGATCCCAACCATTTAACTAGCTCTTTGTACTTCGGTACTCCTGAGCTTCTTAGAGGAACCATGTGGAATCAGTACTACAAGGAAGTGGGGCTATAACAGGTCTGTGATGCCCTTAGATGTTCTGGGCCGCACGCGCGCTACACTGGGTGCTTGAGAATGATCATCAGCCTTGTCCGAATAGGTCTAGGTAATCACTGAAACGCATACCATACTTGGAATTGATTATTGCAATTATTAATCGTGAACGAGGAATTCCTAGTAAGCGCCAGTCATCAGCTGGCGTTGATTACGTCCCTGCCCTTTGTACACACCGCCCGTCGCTACTACTGATTGGATGTTTAAGCGAGACCTTCGGACTGCTGGCGCCGGATCTTCGGTGATGGCGCTGAGAGGAAAGTAGGTCTAGCTTATGTGTCTA
>KM527270_Archaphanostoma_sublittoralis
ATGCATGTGTGAGTTAAGCATTATACATAGTGAAACCGCGAACGGCTCATTAAATCAGTCTTGGTTTATTAGGTGATTTTATTTACATGGATAACTGCGGTAACTCTGGAGCTAATACTTGCTGAACTCGGAACTGCAACAGTTTCGAAGCTTTTATTAACTTTAAGACAGCAACACACCTATGTGTGTTCATTGGTGAACTCTGGATAACTGCAGAACTCCAGTTGCCTTGAGCAGGGAGTGCATCTTCCAAGTGTCTGCCCTATCAACTTTGGACGGTAGTGTATCGGACTACCGTGGTTGTCACGGGTAACGGCGAATCAGGGTTCGATTCCGGAGAGGGAGCCTTAAAGACGGCTACCACATCTAAGGAAGGCAGCAGGCGCGCAAATTACCCAATTCCAGATCGGAGAGGTAGTGACGAAAAATAACAATATGATGCCTTTGGTATTGTGATTGGAATGGAAGGGAAGTAAAATATTCCTTGAGGAACTAGTGGAGGGCAAGTCTGGTGCCAGCAGCCGCGGTAATACCAGCATCCACAAGCATATACAAAAGTTGCTGCGTTTAAAAAGCTCGTAGTTGGGTCTGATAGGCAAGTCCCGAGTTAATTGTGTTGCGTATGCACCGATGGGATTGGTCTACCTTGCTATTCAGGGTTCTTGCGCTTAATTGTGTTGATTTCTCTTGATAGCAGCTTTACTTTGAATAAAATAGAGTGTTCAAAGCAGCCTTTGGGTTTGGATATGAAAGCATGGAATAATAGAAGAGGACTGTGTCCTAATCATGTTGGTCTTTAGTGATGCGGTAATGATTAAAAGGGACAAGAGGGGGCATTCGTATTGCTACGCTAGAGGTGAAATTCTTGGATCGTAGCAAGACGGACTACTGCGAAAGCATTTGCCAAGAGTGTTTTTATTAATCAAGAACGAAAGTTAGAGTATTGAAGAGGATTAGATACCCTCGTAATTCTAACCATAAACGATACTTACTTGCGATCCGCTAGAGTCCTCATTGACCTGGCGGGAAGCTACTCGGGAAACCAAAGTGCATTTGTTCCGGGGGAAGTATGGTTGCAAAATCGAAACTTAAAGGAATTGACGGAAGGGCACCACCAGGAGTGGAGCCTGCGGCTTAATTTGACTCAACACGGGAAAACTCACCAGGTCCAGACATGGTTAGGATTGACAGACCGAATCTCTTTCGTGATTCTATGGGTGGTGGTGCATGGCCGTTCTTAGTTAGTGGAGTGATCTGTCTGGTTAATTCCGATAACGAACGAGATCCCAACCATTTAACTAGCTCTTTGTACTTCGGTACTCCTGAGCTTCTTAGAGGAACCATGTGGAATCAGTACTACAAGGAAGTGGGGCTATAACAGGTCTGTGATGCCCTTAGATGTTCTGGGCCGCACGCGCGCTACACTGGGTGCTTGAGAATGATCATCAGCCTTGTCCGAATAGGTCTAGGTAATCACTGAAACGCATACCATACTTGGAATTGATTATTGCAATTATTAATCGTGAACGAGGAATTCCTAGTAAGCGCCAGTCATCAGCTGGCGTTGATTACGTCCCTGCCCTTTGTACACACCGCCCGTCGCTACTACTGATTGGATGTTTAAGCGAGACCTTCGGACTGCTGGCGCCGGATCTTCGGTGATGGTGCTGAGAGGAAAGTAGGTCTAGCTTATGTGTCTA
>KM527259_Archaphanostoma_ylvae
ATGCATGTGTGAGTTAAGCATTATACATAGTGAAACCGCGAACGGCTCATTAAATCAGTCTTGGTTTATTAGGTGATTTTATTTACATGGATAACTGCGGTAACTCTGGAGCTAATACTTGCTGAACTCGGAACTGTAACAGTTTCGAAGCTTTTATTAACTTTAAGACAGCAACGGACCTATGTTCGTTCATTGGTGAACTCTGGATAACTGCAGAACTCCAGTTGCCTTGAGCAGGGAGTGCATCTTCCAAGTGTCTGCCCTATCAACTTTGGACGGTAGTGTATCGGACTACCGTGGTTGTCACGGGTAACGGCGAATCAGGGTTCGATTCCGGAGAGGGAGCCTTAAAGACGGCTACCACATCTAAGGAAGGCAGCAGGCGCGCAAATTACCCAATTCCAGATCGGAGAGGTAGTGACGAAAAATAACAATATGATGCCTTTGGTATTGTGATTGGAATGGAAGGGAAGTAAAATATTCCTTGAGGAACTAGTGGAGGGCAAGTCTGGTGCCAGCAGCCGCGGTAATACCAGCATCCACAAGCATATACAAAAGTTGCTGCGTTTAAAAAGCTCGTAGTTGGGTCTGATAGGCAAGTCCCGAGTTAATTGTGTTGCGTATGCACCGATGGGATTGGTCTACCTTGCTATTCAGGGTTCTTGCGCTTAATTGTGTTGATTTCTCTTGATAGCAGCTTTACTTTGAATAAAATAGAGTGTTCAAAGCAGCCTTTGGGTTTGGATATGAAAGCATGGAATAATAGAAGAGGACTGTGTCCTAATCATGTTGGTCTTTAGTGATGCGGTAATGATTAAAAGGGACAAGAGGGGGCATTCGTATTGCTACGCTAGAGGTGAAATTCTTGGATCGTAGCAAGACGGACTACTGCGAAAGCATTTGCCAAGAGTGTTTTTATTAATCAAGAACGAAAGTTAGAGTATTGAAGAGGATTAGATACCCTCGTAATTCTAACCATAAACGATACTTACTTGCGATCCGCTAGAGTCCTCATTGACCTGGCGGGAAGCTACTCGGGAAACCAAAGTGCATTTGTTCCGGGGGAAGTATGGTTGCAAAATCGAAACTTAAAGGAATTGACGGAAGGGCACCACCAGGAGTGGAGCCTGCGGCTTAATTTGACTCAACACGGGAAAACTCACCAGGTCCAGACATGGTTAGGATTGACAGACCGAATCTCTTTCGTGATTCTATGGGTGGTGGTGCATGGCCGTTCTTAGTTAGTGGAGTGATCTGTCTGGTTAATTCCGATAACGAACGAGATCCCAACCATTTAACTAGCTTATTGTACTTCGGTACTCCTGAGCTTCTTAGAGGAACCATGTGGAATCAGTACTACAAGGAAGTGGGGCTATAACAGGTCTGTGATGCCCTTAGATGTTCTGGGCCGCACGCGCGCTACACTGGGTGCTTGAGAATGATCATCAGCCTTGTCCGAATAGGTCTAGGTAATCACTGAAACGCATACCATACTTGGAATTGATTATTGCAATTATTAATCGTGAACGAGGAATTCCTAGTAAGCGCCAGTCATCAGCTGGCGTTGATTACGTCCCTGCCCTTTGTACACACCGCCCGTCGCTACTACTGATTGGATGTTTAAGCGAGACCTTCGGACTGCTGGCGCCGGATCTTCGGTGATGGCGCTGAGAGGGAAGTAGGTCAAGCTTATGTGTCTA
>AF102892_Paratomella_rubra
GGTTGATCCTGCCAGTAGCATANGCTTGTCTCAAAGATTAAGCCATGCATGTTTATGTTCAGTACAGAACAGCGAAACCGCGAATGGCTCATTAAATCAGTCTTGGTTTATTCGATACAAACCTTACTTGGATAACTGTGGTAACCTAAGCTAATACATGCCATAAGGGTACATCATTGCCCGGCTTTTATTAGGCATAACTGAAGCGGCGTCTCGCCGAACAGGTTGACTCCAAATAACTGCAAGACCGCGAAGGCCTTCGTGCCAGCGGCAAATCGTTCAAGTGTCTGCCCTATCAACTTTGGACGGTAGTGTACCGGACTACCGTGGTTGTAACGGGTAACGGGGAATCAGGGTTCGATTCCGGAGAGGGAGCCTGAGAAACGGCTACCACATCTAAGGAAGGCAGCAGGCGCGCAAATTACCCAATCCCCGATCGGGGAGGTAGTGACGAAAAATAACAATTCGGGACTTACGTTCCGTAATTGGAATGGGCACAACCCAAACAATTGTGCGAGTAACAAGTTGTGGGCAAGCCTGGTGCCAGCAGCCGCGGTAATTCCAGCGCAACTAGCGTATGTGCGTGTTGCGGTTAAAAAGCTCGTAGTTGGATCTGTGTGCAAGTTCTATCGGCTAATTTTAGTCGAGGGAATCCTTGTACTCTTTTCTGCGCCGTTCCGGTGACCTTCAACAGTCGTCGGTTACGGCGTAGGCAATTTTACTTTGAAAAAATTAGAGTGTTTAAAGCGGGCGCATGCCTGAATAACTGAGCATGGGATAATGGAATAAGACCCGATCACTTGTTCTTTGGTTCTTTGATCGGTAATGATTAATAGGGACAAGCGGGGGCATTTGTATTGCGACGTTAGAGGTGAAATTCTTGGATCGTCGCAAGACAAACTACAGCGAAAGCATTTGCCAAGAATGTTTTCATTAATCAAGAACGAAAGTTAGAGGATTGAAGAGGATCAGATACCCTCGTAGTTCTAACCATAAACGATGCCAACTTGCGATCCGCTGAAGTTAATGTATGACTTGCGGGCAGCTTCCGGTAAACCAAAGTTTGGTTCCGGGGGAAGTATGGTTGCAAAGCTGAAACTTAAAGGAATTGACGGAAGGGCACCACCAGGAGTGGAGCCTGCGGCTTAATTTGACTCAACACGGGAAAACTCACCAGGTCCAGACATTGTAAGGATTGACAGACTGAAGTTCTTTCTCGATTCTATGGATGGTGGTGCATGGCCGTTCTTAGTTGGTGGAGTGATTTGTCTGGTTAATTCCGATAACGAACGAGACCCCAACCTGCTAAATAGTGGCTCCCTACGCGTAGGGAGATTCGCTTCTTAGAGGGACTAGTGGCTCTTTAACCCCGTGAAGTGGGGTCATAACAGGTCTGTGATGCCCTTAGATGTTCTGGGCTGCACGCGCGCTACACTGGTCGCCATAAAATGCTATACCTGCGCGCTATGCGCGTGGGCAATCACCTAATGGCAACCGTGATTGGGATAGATTATTGCAACTATTGATCTTGAACGAGGAATTCCTAGTAAGCACGAGTCATTAGCTCGTGTTGATTACGTCCCTGCCCTTTGTACACACCGCCCGTCGCTACTACCGATTGGACGCTGAAGCGAGTTCTATGGAGGGTTCGAACAACCGCTTCGCGGATGTTTGAGCACGAAATAGCTCAAGCTTCGACGTCTAGAGGAAGTAAAAGTCGTAACAAG
>AF051328_Meara_sp
CTGGTTGATCCTGCCAGTAGTGATATGCTTGTCTCAAAGATTAAGCCATGCATGTCTAAGTACAGGCCTCATTANGGTGAAACCGCGAATGGCTCATTAAATCACACCTAATATACTGGATAGTCTCCCCACTCGGATAACTGCGGTAATTCTGGAGCTAATACATGCGTTTAAGCCGCCTGTACTCTGTATTTGGCGGCGCTTTTATTAGATCAAAACCAAACGCCTTTTGGCGTCCCCCTGGTGACTCTGAATAACTTTTTGCTGATCGCACGACTTCTCGTCGGCGAAGTATCTTTGTAAGGTGTGCCCTATCAACTGTCGACTGTGGCATAGACGCCCACAGTGGTTTTGACGGGTAACGGGGAATCAGGGTTCTATCCCGGAGAGGGAGCCTGAGAAACGGCTACCACTGCCAAGGCAGGCAGCAGGCACGCAAATTACCCACTGGTCGAAGACCGAGGTAGTGACGAAAAATAACGATACCGGACTCATCCGAGGCCCGGTAATCGGAATGAGTACACTTTAAATCCTTTAGCGAGGAACCATTGGAGGGCAAGTCTGGTGCCAGCAGCCGCGGTAATTCCAGCTCCAATAGCGTATACTAAATTTGTTGCGGTTAAAAAGCTCGTAGTTGGATCTCGGCGGGTGGGGGTCGGTTGGTTGTTTGACCAGACTGGCTTTTTTTTGCCCGTGAAAATGTCGGAGGTACGCGGGTGCTCTTAATCGAGTGTGCGCGTGCGCCGTCAGGTTTACTTTGAAAAAATTAGAGTGCTCAAAGCAGGCTTTACAGGCTTGAATATTCGTGCATGGAATAATGGAATAGGACGTCGTTTCTATTTTGTTGGTTTTCGGAAATCGACGTAATGATTAATAGGGACAGTCGGGGGCATTAGTATTCAGACGACAGAGGTGAAATTCTTGGACCGTCTGAAGACTGACTACTGCGAAAGCATTTGCCAAGGATGTTTTCATTAATCAAGAACGAAAGTTGGAGGATCGAAGGCGATCAGATACCGCCGTAGTTCCAACCATAAACGATGCCGACCAGCGATCTGCGGGCGTTTCATGATGACCCCGCAGGCAGCCCATGGGAAACCAGAGTCTTCGGGTTCTGGGGGGAATATAGCTGCAAAGCTGAAACTTAAAGGAATTGACGGAAGGGCACCACCAGGAGTGGAGCCTGCGGCTTAATTTGACTCAACACGGGAAAACTCACCCGGCCCGGACACAGTAAGGATTGACAGACTGAGAGCTCTTTCTCGATTCTGTGGTAGGTGGTGCATGGCCGTTCTTAGTTGGTGGGGTGACTTGTCTGGTTAATTCCGATAACGAACGAGACTCCAGCTTGCTAAATAGGGGGTCGGCTGCGCATGCGTGGCCAGGTCATTTTCCTTCTTAGAAGGAGGACCAGCGTCTAGCTGGATGAAATGGAGCAATAACAGGTCTGTGATGCCCTTAGATGTTCGGGGCCGCACGCGCGCTACAATGGAAGGCTCAGCGGGTGTGACTTCCCTGCGCCGAGAGGCGTGGGTAACCCTTTCAGAACCTTCCGTGCTTGGGATAGCGGTTTGCAATTGTCCCCCTTGAACGAGGAATTCCCAGTAAACGCAAGTCATAAGCTTGCATTGATTACGTCCCTGCCCTTTGTACACACCGCCCGTCGCTACTACCGATTGAGTGACCCGGTGAGCTCATTGGATCTTGGGTCGTTGGGGCAACCCGGCGATCCGACGAGAAGCTGCGCAAGCCGTATCACTTAGAGGAAGTAAAAGTCGTAACAAGGTTACCGTAGGTGAAC
>AM747473_Meara_stichopi
AAAGATTAAGCCATGCATGTCTAAGTACAGACCCTTGTACGGTGAAACTGCGAATGGCTCATTAAATCAGCTATGGTTTATTAGATCAGTGTCCCACTTGGATAACTCTGGTAATTCTAGAGCTAATACATGCAAGAAGCGCCGAAACCCCTTCCGGGGTCGAAGCGTGCATTTATCAGTCGAAAGCCAATTCTCCTCGGAGAAAAGTTGGTGAGCTCTGGATAACTGAGCGGATCGCATGGCCTTGCGCCGGCGACGTATCTTTCAAGCATCTGCCCTATCAACTGTAGATGGTAGTGTATTGGACTACCATGGTGGTAACGGGTAACGGAGAATCAGGGTTCGATTCCGGAGAGGGAGCCTGAGAAACGGCTACCACATCCAAGGAAGGCAGCAGGCGCGCAAATTACCCATTCCCGACTCGGGGAGGTAGTGACGATAAATAACGGTGCAGAGCTATTTTAGTTTTGCAACCGGAATGAGAACAATCTAAATCCTTTATCGAGGATCAATTGGAGGGCAAGTCTGGTGCCAGCAGCCGCGGTAATTCCAGCTCCAAAAGCATATGTTAAAGTTGCTGCATTTAAAACGCTCGTAGTTGGATTTCTGACCCTCCCGCGGTGGTCGGCCTCGCGGCCTGTACTGCCCGGGAGGTCGTCAATGCCTGGTGGTCACAACTCGGTGCCCTTCATTGGTGTGCCCTGGGGTACCGCCGATCTTACTTTGAAAAAATTAGAGTGCTCAAAGCAGGCCTGCGCCTGTATACTTCAGCATGGAATAATAGAATAGGACCTCGGTCTTATTTCGTTGGTTTTAGAGTCCGAGGTAATGATTAATAGGGACAGACGGGGGCATTCGTATTGCGCCGGGAGAGGTGAAATTCTTGGATCGGCGCAGGACGGACTAGAGCGAAAGCATTTGCCAAGAATGTTTTCATTAATCAAGAACGAAAGTTGGAGGATCGAAGGCGATCAGATACCGCCGTAGTTCCAACCATAAACGATGCCGACCAGCGATCTGCGGGCGTTTCATGATGACCCCGCAGGCAGCCCATGGGAAACCAGAGTCTTCGGGTTCTGGGGGGAATATAGCTGCAAAGCTGAAACTTAAAGGAATTGACGGAAGGGCACCACCAGGAGTGGAGCCTGCGGCTTAATTTGACTCAACACGGGAAAACTCACCCGGCCCGGACACAGTAAGGATTGACAGACTGAGAGCTCTTTCTCGATTCTGTGGTAGGTGGTGCATGGCCGTTCTTAGTTGGTGGGGTGACTTGTCTGGTTAATTCCGATAACGAACGAGACTCCAGCTTGCTAAATAGGGGGTCGGCTGCGCATGCGTGGCCAGGTCATTTTCCTTCTTAGAAGGACGACCAGCGTCTAGCTGGATGAAATGGAGCAATAACAGGTCTGTGATGCCCTTAGATGTTCGGGGCCGCACGCGCGCTACAATGGAAGGCTCAGCGGGTGTGACTTCCCTGCGCCGAGAGGCGTGGGTAACCCTTTCAGAACCTTCCGTGCTTGGGATAGCGGTTTGCAATTGTCCCCCTTGAACGAGGAATTCCCAGTAAACGCAAGTCATAAGCTTGCATTGATTACGTCCCTGCCCTTTGTACACACCGCCCGTCGCTACTACCGATTGAGTGACCCGGTGAGCTCATTGGATCTTGGGTCGTTGGGGCAACCCGGCGATCCGACGAGAAGCTGCGCAAGCCGTATCACTTAGAGGAAGTAAAAGTCGTAACAAGGA
>FR837678_Ascoparia_sp
ATGCATGTCTGAGTACACACTCTAGCACAGTGAAACTGCGAATGGCTCATTAAATCAGTTATGGTTCCTTTGGTTGTTTCTTTACACGGATAACTGTGGCAATTCTAGAGCTAATACATGCGGTAAAACGCCGTTCCCTCGTGGCACGGCGTGCTTTTATTAGGTGTCTTAAACCAACCGGGCCGTTCGCGGCCCGTATCGTTGGCGAATCTGAATAACATCGACGATCGCACAGCCTCGCGCTGGCGACGAACCATTCGAGTGTCTGCCCTATCAACTTTCGATGGTAGGTTATACGCCTACCATGGTTATAACGGGTAACGGAGAATCAGGGTTCGATTCCGGAGAGGGAGCCTGAGAAACGGCTACCACATCCAAGGAAGGCAGCAGGCGCGCAAATTACCCAATTCCGACTCGGAGAGGTAGTGACAAGAAATAAAAATGCAGGACTCATACGAGGCCCTGTAATTTGAATGAGTACAATTTAAATCCTTTAACGAGGATCCATTGGAGGGCAAGTCTGGTGCCAGCAGCCGCGGTAATTCCAGCTCCAATAGCGTATATTAAAGTTGTTGCGGTTAAAACGCTCGTAGTTGGATCTCTCGCCCCGGCGGCCCGGTTCCCCTTTACGGCGGATACTGGCCGACGAGGCGTCACACTTGCAGTGTCCGTTGCGCGTGCGCTTTACTGCGTGCGTGGAACGCCTGCAGCGTTTACTTTGAACAAATTAGAGTGCTCAAAGCAGGCTCGCCGCCTATATATCTCAGCATGGAATAATGGAAAAGGACCTCGGATTCCTTTGTTGGTTTAGTCTCCCGAGGTAATGATCGAGAGGGACAGACGGAGGCATTCGTATTGCGACGTTAGAGGTGAAATTCTTGGATCGTCGCAAGACGGACTACTGCGAAAGCATTTGCCAAGAAA
>AM747471_Flagellophora_apelti
AAGATTAAGCCATGCATGTCTGAGTACACACTCTAGCACAGTGAAACTGCGAATGGCTCATTAAATCAGTTATGGTTCCTTTGGTTGTTTCTTTACACGGATAACTGTGGCAATTCTAGAGCTAATACATGCGGTAAAACGTCGTTCCCTCGCGGCACGGCGTGCTTTTATTAGGTGTCTTAAACCAACCGGGTCGCGTCTCGCGGCCCGTATCGTTGACGAATCTGAATAACATCGACGATCGCACAGCCTCGCGCTGGCGACGAACCATTCGAGTGTCTGCCCTATCAACTTTCGATGGTAGGTTATACGCCTACCATGGTTATAACGGGTAACGGAGAATCAGGGTTCGATTCCGGAGAGGGAGCCTGAGAAACGGCTACCACATCCAAGGAAGGCAGCAGGCGCGCAAATTACCCAATTCCGACTCGGAGAGGTAGTGACAAGAAATAAAAATGCAGGACTCATACGAGGCCCTGTAATTTGAATGAGTACAATTTAAATCCTTTAACGAGGATCGATTGGAGGGCAAGTCTGGTGCCAGCAGCCGCGGTAATTCCAGCTCCAATAGCGTATATTAAAGTTGTTGCGGTTAAAACGCTCGTAGTTGGATCTCTCGCCCCGACGGCCCGGTTCCCCTTTACGGTGGATACTGGCCGGCGAGGCGTCACACTTGCAGTGTCCGTTGCGCGTGCGCTTTACTGCGTGCGTGGAACGCCTGCAGCGTTTACTTTGAACAAATTAGAGTGCTCAAAGCAGGCTAGCCGCCTAAATATCTCAGCATGGAATAATGGAAAAGGACCTCGGATTCCTTTGTTGGTTTAGTCTCCCGAGGTAATGATCGAGAGGGACAGACGGAGGCATTCGTATTGCGACGTTAGAGGTGAAATTCTTGGATCGTCGCAAGACGGACTACTGCGAAAGCATTTGCCGAGGATGTTTTCATTGATCAAGAACGAAAGTCGGGGGCTCGAAGACGATCAGATACCGCCGTAGTTCCAACCATAAACGATGCCGACCAGCGATCTGCGGGCGTTTCATGATGACCCCGCAGGCAGCCCATGGGAAACCAGAGTCTTCGGGTTCTGGGGGGAATATAGCTGCAAAGCTGAAACTTAAAGGAATTGACGGAAGGGCACCACCAGGGAGTGGAGCCTGCGGCTTAATTTGACTCAACACGGGAAAACTCACCCGGCCCGGACACAGTAAGGATTGACAGACTGAGAGCTCTTTCTCGATTCTGTGGTAGGTGGTGCATGGCCGTTCTTAGTTGGTGGGGTGACTTGTCTGGTTAATTCCGATAACGAACGAGACTCCAGCTTGCTAAATAGGGGGTCGGCTGCGCATGCGTGGCCAGGTCATTTTCCTTCTTAGAAGGACGACCAGCGTCTAGCTGGATGAAATGGAGCAATAACAGGTCTGTGATGCCCTTAGATGTTCGGGGCCGCACGCGCGCTACAATGGAAGGCTCAGCGGGTGTGACTTCCCTGCGCCGAGAGGCGTGGGTAACCCTTTCAGAACCTTCCGTGCTTGGGATAGCGGTTTGCAATTGTCCCCCTTGAACGAGGAATTCCCAGTAAACGCAAGTCATAAGCTTGCATTGATTACGTCCCTGCCCTTTGTACACACCGCCCGTCGCTACTACCGATTGAGTGACCCGGTGAGCTCATTGGATCTTGGGTCGTTGGGGCAACCCGGCGATCCGACGAGAAGCTGCGCAAGCCGTATCACTTAGAGGAAGAAAAGTGNACAA
>AM747481_Nemertoderma_westbladi
TCAAGATTAAGCCATGCATGTCTAAGTATAAACCCTAGTACGGTGAAACTGCGAATGGCTCATTAAATCAGTCATAGTTTATTTGAGCGTGGCAAAGTTACATGGATAACTGTGGTAATTCTAGAGCTAATACATGCAACAAGCGCTTCATCGAAGCGTGCTTTTATTAGGCGCAAGACCAAACGGCTTCGGTCGTTAGTCTGGTGATTTCTGAGTGACATGGAGATCGCATGGCCTCGTGCCGGCGACCGCATCTTTCAAGTGTCTGCCCTATCAACTGTCGACGGTAGGGTATAGGCCTACCGTGGTGGCAACGGGTAACGGGGAATCAGGGTTCGATTCCGGAGAGGGAGCCTTAGAAACGGCTACCACATCCAAGGAAGGCAGCAGGCGCGCAAATTACCCACTCCCGACACGGGGAGGTAGTGACGATAAATAACGATGTAGAGCATCTTATGTTCTGCAATTGGAATGAGTACACTTTAAATCCTTTAACGAGGATCTATTGGAGGGCAAGTCTCGTGCCAGCAGCCGCGGTAATTCCAGCTCCAATAGCGTATATTAAAGCTGCTGCATTTAAAAAGCTCGTAGTTGGATCTTGGGAACAGAGCTGTGGTACTCCGAAAGGATGCACTGCAGACCTGTCCATCAATCAATCTGCGGTTTCCTTGTGGGTGCTCTTTGCTGAGTGCTCACGAAGAACCGTGACGTTTACCTTGAAAAAATTAGGGTGCTCAAAGCAAGCCTTGCTTGAATAATGCAGCATGGAATAATGGAATAGGACCTCGGTCTTGTTCTGTTGGTCTTAGAGACTTGAGGTAATGATTAAGAGGGACAGTCGGGGGCATTCGTATTTCTGCGTTAGAGGTGAAATTCTTAGACCGCAGAAAGACGGACTAATGCGAAAGCATTTGCCAAGCATGTTTTCATTAATCAAGAACGAAAGTTAGAGGATCGAAGGCGATCAGATACCGCCGTAGTTCTAACCATAAACGATGCTAATCGGCAATCAGTGGTCGTTGCCCATTGACTCCACTGGCGGCCTTGGGGAAACCAGAATTTTTCAGTTCTGGGGGAAGTATGGTTGCAAATCTGGAACTTAAAGGAATTGACGGAAGGGCACCACCAGGAGTGGAGCCTGCGGCTTAATTTGACTCAACACGGGAAAACTCACCCGGCCCGGACACAGTGAGGATTGACAGATTGAGAGCTCTTTCTTGATTCTGTGGATGGTGGTGCATGGCCGTTCTCAGTTGGTGGAGTGATTTGTCTGGTTAATTCCGATAACGAACGAGACTCCAACCTGCTAAATAGACACTGGTGACCTTGGTCTCAGATGTCTTCTTAGAGGGACAGGTGGCGTATAGCCACACGAAATGGAGCAATAACAGGTCTGTGATGCCCTTAGATGTTCGGGGCCGCACGCGCGCTACACTGAAGGAGACAACGCGTGTCTACCCTGCGCTGAGAGGTGCGGGTAATCGTTTTAGCCTCCTTCGTGATGGGGATAGGGGATTGCAATTATTCCCCTTGAACGAGGAATTCCCAGTAAGTGTGAGTCATAAGCTTGCATTGATTACGTCCCTGCCCTTTGTACACACCGCCCGTCGCTACTACCGATTGAATGGTTTAGTGAGACCTTCCGATCGTGCAAGACTACAACTTCGGT
>AM747477_Nemertoderma_bathycola
TAAGTATAAACCCTAGTACGGTGAAACTGCGAATGGCTCATTAAATCAGTCATAGTTTATTTGAGCGTGGCAAAGTTACATGGATAACTGTGGTAATTCTAGAGCTAATACATGCGACGAGCGCTTCATCGAAGCGTGCTTTTATTAGGCGCAAGACCAAACGGCTTCGGTCGTTAGTCTGGTGATTTCTGAGTGACATGGAGATCGCATGGCCTCGTGCCGGCGACCGCATCTTTCAAGTGTCTGCCCTATCAACTGTCGACGGTAGGGTATAGGCCTACCGTGGTGGCAACGGGTAACGGGGAATCAGGGTTCGATTCCGGAGAGGGAGCCTTAGAAACGGCTACCACATCCAAGGAAGGCAGCAGGCGCGCAAATTACCCACTCCCGACACGGGGAGGTAGTGACGATAAATAACGATGTAGAGCATCTTATGTTCTGCAATTGGAATGAGTACACTTTAAATCCTTTAACGAGGATCTATTGGAGGGCAAGTCTGGTTCCAGCAGCCGCGGTAATTCCAGCTCCAATAGCGTATATTAAAGCTGCTGCATTTAAAAAGCTCGTAGTTGGATCTTGGGAACAGAGCTGTGGTACTCCGAAAGGATGCACTGCAGACCTGTCCATCAATCAATCTGCGGTTTCCTTGTGGGTGCTCTTTGCTGAGTGCTCACGAAGAACCGTGACGTTTACCTTGAAAAAATTAGGGTGCTCAAAGCAAGCCTTGCTTGAATAATGCAGCATGGAATAATGGAATAGGACCTCGGTCTTGTTCTGTTGGTCTTAGAGACTTGAGGTAATGATTAAGAGGGACAGTCGGGGGCATTCGTATTTCTGCGTTAGAGGTGAAATTCTTAGACCGCAGAAAGACGGACTAATGCGAAAGCATTTGCCAAGCATGTTTTCATTAATCAAGAACGAAAGTTAGAGGATCGAAGGCGATCAGATACCGCCGTAGTTCTAACCATAAACGATGCTAATCGGCAATCAGTGGTCGTTGCCCATTGACTCCACTGGCGGCCTTGGGGAAACCAGAATTTTTCAGTTCTGGGGGAAGTATGGTTGCAAATCTGGAACTTAAAGGAATTGACGGAAGGGCACCACCAGGAGTGGAGCCTGCGGCTTAATTTGACTCAACACGGGAAAACTCACCCGGCCCGGACACAGTGAGGATTGACAGATTGAGAGCTCTTTCTTGATTCTGTGGATGGTGGTGCATGGCCGTTCTTAGTTGGTGGAGTGATTTGTCTGGTTAATTCCGATAACGAACGAGACTCCAACCTGCTAAATAGACACTGTTGACCTTGGTCTCAGATGTCTTCTTAGAGGGACAGGTGGCGTATAGCCACACGAAATGGAGCAATAACAGGTCTGTGATGCCCTTAGATGTTCGGGGCCGCACGCGCGCTACACTGAAGGAGACAACGCGTGTCTACCCTGCGCTGAGAGGTGCGGGTAATCGTTTTAGCCTCCTTCGTGATGGGGATAGGGGATTGCAATTATTCCCCTTGAACGAGGAATTCCCAGTAAGTGTGAGTCATAAGCTTGCATTGATTACGTCCCTGCCCTTTGTACACACCGCCCGTCGCTACTACCGATTGAATGGTTTAGTGAGACCTTCCGATCGTGCAAGACTACATACTTCGGTACGGCGTCTTTGCGCGAAAAGTTGTTCAAACTTGATCATTTAGAGGAAGTAAAAGTCGTAAACA
>FR837717_Nemertoderma_sp
ATGCATGTCTAAGTATAAACCCCAGAACGGTGAAACTGCGAATGGCTCATTAAATCAGTCATAGTTTCTTTGAGCGTAGCAAAGTTACTTGGATAACTGTGGTAATTCTAGAGCTAATACATGCAATAAGCGGCTTTATAAGTCGTGCTTTTATTAGACGCAAGACCAAACGGCCTCGGCTGTTAGTCTGGTGAGTTCTGAGTGACAAGGAGATCGCATGGCCTCGTGCCGGCGACCGCATCTTTCAAGTGTCTGCCCTATCAACTGTCGACGGTAGGGTATAGGCCTACCGTGGTGGCAACGGGTGACGGGGAATCAGGGTTCGATTCCGGAGAGGGAGCCTGAGAAACGGCTACCACATCCAAGGAAGGCAGCAGGCGCGCAAATTACCCACTCCCGACACGGGGAGGTAGTGACGATAAATAACGATGTAGAGCATCTCATGTTCTGCAATTGGAATGAGTACACTTTAAATCCTTTAACGAGGATCTATTGGAGGGCAAGTCTGGTGCCAGCAGCCGCGGTAATTCCAGCTCCAATAGCGTATATTAAAGCTGCTGCATTTAAAAAGCTCGTAGTTGGATCTCGGGAGCAGAGCTGTGGTACTCTGAAAGGATGCACTGCAGACCTGTCCATCTATCACTCTGCGGTTTCCTTGCGGGTGCTCTTCACTGAGTGCTCACGAAGAACCGTGACGTTTACCTTGAAAAAATTAGAGTGCTCAACGCAAGCTTAGCTTGAATAATGCAGCATGGAATAATGGAATAGGACCTCATTCTTGTTCTGTTGGTCTTAGAGACTTGAGGTAATGATTAATAGGGACAGACGGGGGCATTCGTATTTCTGCGTTAGAGGTGAAATTCTTGGACCGCAGAAAGACGAACTAATGCGAAAGCATTTGCCAAGCATGCTTTCTTTAATCAAGAACGAAAGTTAGAGGATCGAAGGCGATCAGATACCGCCGTAGTTCTAACCATAAACGATGCTAATCGGCAATCAGCGGTCGTTGCCCATTGACCCCGCTGGCGGCCTTGGGGAAACCAGAATTTTTCAGTTCTGGGGGAAGTATGGTTGCAAAGCTGGAACTTAAAGGAATTGACGGAAGGGCACCACCAGGAGTGGAGCCTGCGGCTTAATTTGACTCAACACGGGAAAACTCACCCGGCCCGGACACAGTGAGGATTGACAGATTGAGAGCTCTTTCTTGATTCTGTGGATGGTGGTGCATGGCCGTTCTTAGTTGGTGGAGTGATTTGTCTGGTTAATTCCGATAACGAACGAGATCCCATCCTGCTAAATAGTCACTTGGACCTCGGTCCAGGGTCGACTTCTTAGAGGGACAGGTGGCGTATAGCCACACGAAATGGAGCAATAACAGGTCTGTGATGCCCTTAGATGTTCGGGGCCGCACGCGCGCTACACTGAAAGAGTCAACGCGTGTCTACCCTGCGCCGAGAGGTGCGGGTAATCGTTTCAGCCCCTTTCGTGATGGGGATAGGGGATTGCAATTTTTCCCCTTGAACGAGGAATTCCCAGTAAGTGCGAGTCATAAGCTTGCATTGATTACGTCCCTGCCCTTTGTACACACCGCCCGTCGCTACTACCGATTGAATGGTTTAGTGAGACCTTCTGATTGTGCGAGACTACATACCTCGGTACGGCGTCTTTGCACGAAAAGTTGTTCAAACTTGATCATTTA
>KM062597_Nemertinoides_wolfgangi
TGCATGTCTAAGTATAAACCCTCGAACGGTGAAACTGCGAATGGCTCATTAAATCAGTCATGGTTCCTTTGAGCGATGAATCGTTACTTGGATAACTCTGGTAATTCTAGAGCTAATACATGCGAAAAGCGCTCTTTCACTAGAGCGTGCTTTTATTAGTACCAGGACCAACGCGGTTTCGGCCGCTCCGTCTGGTGAACTCTGAATAACGTGGAGATCGCACGGCCTTTGTGCCGGCGACGCATCTTTCAAGTGTCTGCCCTATCAACTTTCGATGGTAGGGTATTGGCCTACCATGGTTGTAACGGGTGACGGGGAATTAGGGTTCGATTCCGGAGAGGGAGCCTGAGAAACGGCTACCACATCCAAGGAAGGCAGCAGGCACGCAAATTACCCACTCCCGACACGGGGAGGTAGTGACGAAAAATAACAATGTAGGACTTTTTTAGCCCTGCAATTGGAATGAGTACACTTTAAATCCTTTAACGAGGATCCATTGGAGGGCAAGTCTGGTGCCAGCAGCCGCGGTAATTCCAGCTCCAATAGCGTATATTAAAGTTGCTGCATTTAAAAAGCTCGTAGTTGGATCTCAGGGTCCGGGATGAGGTCGCCCTCCGGGCGTAACTTCTGACCGGGCCCAGTATCGACTTGCGGTGCTCCCCGGGTGCGCTTAACTGTGTGCACGGGGACGGACCGTCGCGTTTACCTTGAAAAAATTAGAGTGCTCAAAGCAGGCTTTCGCCTGGATAGTTCAGCATGGAATAATGGAATAGGACCTCGGTCCCGTTCTGTTGGCCTCCAGGACACGAGGTAATGATTAAGAGGGACAGACGGGGGCATTCGTACTGCGGCGCTAGAGGTGAAATTCTTGGACCGCCGCAAGACGAACTAGTGCGAAAGCATTTGCCAAGAATGTTTCCATTAATCAAGAACGAAAGTTAGAGGATCGAAGGCGATCAGATACCGCCGTAGTTCTAACCATAAACGATGCCGACCGGCAATCTGCAGAGTTTCACTTTTTTTCTCTGCAGGCAGCCCTGGGGAAACCAGAGTTTTTGGGTTCTGGGGGAAGTATGGTTGCAAAGCTGAAACTTAAAGGAATTGACGGAAGGGCACCACCAGGAGTGGAGCCTGCGGCTTAATTTGACTCAACACGGGAAAACTCACCCGGCCCGGACACAGTAAGGATTGACAGATTGATAGCTCTTTCTTGATTCTGTGGGTGGTGGTGCATGGCCGTTCTTAGTTGGTGGAGTGATTTGTCTGGTTAATTCCGATAACGAACGAGACTCCAACCTGCTAAATAGAGGCGCGACCTCTTCGGTGGCCGCTTCTTCTTAGAGGGACAATCGGCGCTCAGCCGGATGAGATGGAGCAATAACAGGTCTGTGATGCCCTTAGATGTTCGGGGCCGCACGCGCGCTACACTGAAAGAGTCAACGTGTGCCTACCCTACTCCGAATGGAGCGGGTAACCCTGTGAGCCCCTTTCGTGCTGGGGATAGGGGATTGCAATTATTCTCCTTGAACGAGGAATTCCCAGTAAGTGCAAGTCATAAGCTTGCATTGATTACGTCCCTGCCCTTTGTACACACCGCCCGTCGCTACTACCGATTGAATGATTTAGTGAGGTCTCCGGATCGAGCCGGCGAGTACCTTCGTGGTATTAGC
>KM062626_Nemertinoides_glandulosum
CATGCATGTCTAAGTATAAACCCTCGAACGGTGAAACTGCGAATGGCTCATTAAATCAGTCATGGTTCCTTTGAGCGATGAATCGTTACTTGGATAACTCTGGTAATTCTAGAGCTAATACATGCGAAAAGCTCTGTTTAACTATAGAGCGCTTTTATTAGTACCAAGACCAACGCGGTTTCGGCCGCTCCGTCTGGTGAACTCTGAATAACGTGGAGATCGCACGGCCTCCGTGCCGGCGACGCATCTTTCAAGTGTCTGCCCTATCAACTTTCGATGGTAGGGTATTGGCCTACCATGGTTGTAACGGGTGACGGGGAATTAGGGTTCGATTCCGGAGAGGGAGCCTGAGAAACGGCTACCACATCCAAGGAAGGCAGCAGGCACGCAAATTACCCACTCCCGACACGGGGAGGTAGTGACGAAAAATAACAATGTAGGACTTTTTAAGCCCTGCAATTGGAATGAGTACACTTTAAATCCTTTAACGAGGATCCATTGGAGGGCAAGTCTGGTGCCAGCAGCCGCGGTAATTCCAGCTCCAATAGCGTATATTAAAGTTGCTGCATTTAAAAAGCTCGTAGTTGGATCTCAGGGTCCGGGATGAGGTCGCCCTCCGGGCGTAACTTCTGACCGGGCCCAGTATCGACTTGCGGTGCTACCCGGGTGCGCTTAACTGTGTGCCCGGCGCAGGACCGTCGCGTTTACCTTGAAAAAATTAGAGTGCTCAAAGCAGGCTTTCGCCTGGATAGTTCAGCATGGAATAATGGAATAGGACCTCGGTCCCGTTCTGTTGGCCTCCAGGACACGAGGTAATGATTAAGAGGGACAGACGGGGGCATTCGTACTGCGGCGCTAGAGGTGAAATTCTTGGACCGCCGCAAGACGAACTAGTGCGAAAGCATTTGCCAAGAATGTTTCCATTAATCAAGAACGAAAGTTAGAGGATCGAAGGCGATCAGATACCGCCGTAGTTCTAACCATAAACGATGCCGACCGGCAATCTGCAGAGTTTCACTTTTTTTCTCTGCAGGCAGCCCTGGGGAAACCAGAGTTTTTGGGTTCTGGGGGAAGTATGGTTGCAAAGCTGAAACTTAAAGGAATTGACGGAAGGGCACCACCAGGAGTGGAGCCTGCGGCTTAATTTGACTCAACACGGGAAAACTCACCCGGCCCGGACACAGTAAGGATTGACAGATTGATAGCTCTTTCTTGATTCTGTGGGTGGTGGTGCATGGCCGTTCTTAGTTGGTGGAGTGATTTGTCTGGTTAATTCCGATAACGAACGAGACTCCAACCTGCTAAATAGAGGCGCGACCTCTTCGGTGGCCGCTTCTTCTTAGAGGGACAATCGGCGCTCAGCCGGATGAGATGGAGCAATAACAGGTCTGTGATGCCCTTAGATGTTCGGGGCCGCACGCGCGCTACACTGAAAGAGTCAACGTGTGCCTACCCTACTCCGAATGGAGCGGGTAACCCTGTGAGCCCCTTTCGTGCTGGGGATAGGGGATTGCAATTATTCTCCTTGAACGAGGAATTCCCAGTAAGTGCAAGTCATAAGCTTGCATTGATTACGTCCCTGCCCTTTGTACACACCGCCCGTCGCTACTACCGATTGAATGATTTAGTGAGGTCTCCGGATCGAGCCGGCGACCGTCTCTGATGTTAGCT
>KM062553_Nemertinoides_elongatus
ATGCATGTCTAAGTATAAACTTTTGAATGGTGAAACTGCGAATGGCTCATTAAATCAGTCATGGTTCCTTTGAGCGATGATCGTTACTTGGATAACTCTGGTAATTCTAGAGCTAATACATGCGAAAAGCGCTCTCACGAGCGTGCTTTTATTAGTACCAAGACCAACGCGGGCTTGCCCGCTCTGTCTGGTGAACTCTGAATAACGTGGAGATCGTATGGCCCTGCGCCGACGACGCATCTTTCAAGTGTCTGCCCTATCAACTTTCGATGGTAGGGTATTGGCCTACCATGGTTGTAACGGGTGACGGGGAATTAGGGTTCGATTCCGGAGAGGGAGCCTGAGAAACGGCTACCACATCCAAGGAAGGCAGCAGGCACGCAAATTACCCACTCCCGACACGGGGAGGTAGTGACGAAAAATAACAATGTAGGACTTTTCAAGCCCTGCAATTGGAATGAGTACACTTTAAATCCTTTAACGAGGATCCATTGGAGGGCAAGTCTGGTGCCAGCAGCCGCGGTAATTCCAGCTCCAATAGCGTATATTAAAGTTGCTGCATTTAAAAAGCTCGTAGTTGGATCTCAGGGCCCGGGATGAGGTCGCCGTCTTGGTGTAACTTCTGACCGGGCCCAGTATCGACTTGCGGTGCTCCCTCGGTGCGCTTAACTGTGTGCCGAGGGACGGACCGTCACGTTTACCTTGAAAAAATTAGAGTGCTCAAAGCAGTCATTTGACTGGATAGTTCAGCATGGAATAATGGAATAGGACCTCGGTCCCGTTCTGTTGGCCTCCAGGACACGAGGTAATGATTAAGAGGGACAGACGGGGGCATTCGTACTGCGGCGCTAGAGGTGAAATTCTTGGACCGCCGCAAGACGAACTAGTGCGAAAGCATTTGCCAAGAATGTTTCCATTAATCAAGAACGAAAGTTAGAGGATCGAAGGCGATCAGATACCGCCGTAGTTCTAACCATAAACGATGCCGACCGGCAATCTGCAGAGTTTCCCATTTTTTCTCTGCAGGCAGCCCTGGGGAAACCAGAGTTTTCAGGTTCTGGGGGAAGTATGGTTGCAAAGCTGAAACTTAAAGGAATTGACGGAAGGGCACCACCAGGAGTGGAGCCTGCGGCTTAATTTGACTCAACACGGGAAAACTCACCCGGCCCGGACACAGTAAGGATTGACAGATTGAGAGCTCTTTCTTGATTCTGTGGGTGGTGGTGCATGGCCGTTCTTAGTTGGTGGAGTGATTTGTCTGGTTAATTCCGATAACGAACGAGACTCCAACCTGCTAAATAGAGGCATAACCTTCTCGGTTACTGCTTCTTCTTAGAGGGACAATCGGCTCTCAGCCGGATGAGATGGAGCAATAACAGGTCTGTGATGCCCTTAGATGTTCGGGGCCGCACGCGCGCTACACTGAAAGAGTCAACGTGTGCCTACCCTACTCCGAATGGAGCGGGTAACCCTTTGAGCCCCTTTCGTGCTGGGGATAGGGGATTGCAATTATTCTCCTTGAACGAGGAATTCCCAGTAAGTGCAAGTCATAAGCTTGCATTGATTACGTCCCTGCCCTTTGTACACACCGCCCGTCGCTACTACCGATTGAATGATTTAGTGAGGTCTCTGGATCGGGCCGGCCCGGCGCTTCGGCGTCAGCTGGTCTGAGAAGCTGATCAAACTTGATCATTTA
>KM062667_Sterreria_lundini
AACTGCGAATGGCTCATTAAATCAGTCATGGTTCCTTTGAGCGATGATCGTTACTTGGATAACTCTGGTAATTCTAGAGCTAATACATGCGAAAAGCGCTCTCACGAGCGTGCTTTTATTAGTACCAAGACCAACGCGGGCTTGCCCGCTCTGTCTGGTGAACTCTGAATAACGTGGAGATCGTATGGCCCTGCGCCGACGACGCATCTTTCAAGTGTCTGCCCTATCAACTTTCGATGGTAGGGTATTGGCCTACCATGGTTGTAACGGGTGACGGGGAATTAGGGTTCGATTCCGGAGAGGGAGCCTGAGAAACGGCTACCACATCCAAGGAAGGCAGCAGGCACGCAAATTACCCACTCCCGACACGGGGAGGTAGTGACGAAAAATAACAATGTAGGACTTTTCAAGCCCTGCAATTGGAATGAGTACACTTTAAATCCTTTAACGAGGATCCATTGGAGGGCAAGTCTGGTGCCAGCAGCCGCGGTAATTCCAGCTCCAATAGCGTATATTAAAGTTGCTGCATTTAAAAAGCTCGTAGTTGGATCTCAGGGCCCGGGATGAGGTCGCCGTCTTGGTGTAACTTCTGACCGGGCCCAGTATCGACTTGCGGTGCTCCCTCGGTGCGCTTAACTGTGTGCCGAGGGACGGACCGTCACGTTTACCTTGAAAAAATTAGAGTGCTCAAAGCAGTCATTTGACTGGATAGTTCAGCATGGAATAATGGAATAGGACCTCGGTCCCGTTCTGTTGGCCTCCAGGACACGAGGTAATGATTAAGAGGGACAGACGGGGGCATTCGTACTGCGGCGCTAGAGGTGAAATTCTTGGACCGCCGCAAGACGAACTAGTGCGAAAGCATTTGCCAAGAATGTTTCCATTAATCAAGAACGAAAGTTAGAGGATCGAAGGCGATCAGATACCGCCGTAGTTCTAACCATAAACGATGCCGACCGGCAATCTGCAGAGTTTCCCATTTTTTCTCTGCAGGCAGCCCTGGGGAAACCAGAGTTTTCAGGTTCTGGGGGAAGTATGGTTGCAAAGCTGAAACTTAAAGGAATTGACGGAAGGGCACCACCAGGAGTGGAGCCTGCGGCTTAATTTGACTCAACACGGGAAAACTCACCCGGCCCGGACACAGTAAGGATTGACAGATTGAGAGCTCTTTCTTGATTCTGTGGGTGGTGGTGCATGGCCGTTCTTAGTTGGTGGAGTGATTTGTCTGGTTAATTCCGATAACGAACGAGACTCCAACCTGCTAAATAGAGGCATAACCTTCTCGGTTACTGCTTCTTCTTAGAGGGACAATCGGCTCTCAGCCGGATGAGATGGAGCAATAACAGGTCTGTGATGCCCTTAGATGTTCGGGGCCGCACGCGCGCTACACTGAAAGAGTCAACGTGTGCCTACCCTACTCCGAATGGAGCGGGTAACCCTTTGAGCCCCTTTCGTGCTGGGGATAGGGGATTGCAATTATTCTCCTTGAACGAGGAATTCCCAGTAAGTGCAAGTCATAAGCTTGCATTGATTACGTCCCTGCCCTTTGTACACACCGCCCGTCGCTACTACCGATTGAATGATTTAGTGAGGTCTCTGGATCGGGCCGGCCACGGCGCTTCGG
>KM062688_Sterreria_monolithes
GGCTCATTAAATCAGTCTTGGTTTATTTGAGAATGAACTTACTTGGATAACTCTGGTAATTCTAGAGCTAATACACGCNNGATGCGGCNACTTCACGGAAACCGCAGCTTTTGTCAGTACCAAGGCCAATACGGCACTCGTGGCCGTTTCCNTGGTGAATCTAGACAACAAGTGGATCGCATGGCCCTCGCGCCGGCGANGCATCTTTCANGTGTCTGCCCTATCAACTTTCGATGGTAGGGTATTGGCCTACCATGGTTGTAACGGGTAACGGGGAATTAGGGTTNGATTCCGGAGAGGGAGCNTGAGAAACGGCTACCACATCCAAGGAAGGCAGCAGGCGCGCAAATTACCCACTCCCGACTCGGGGAGGTAGNGACGAAAAATAACGATGCAGGGCCCATTGGGTCTTGCAATTGGAATGAGTACACTTTAAATCCTTTAACGAGGACCAATTGGAGGGCAAGTCTGGTGCCNGCAGCCGCGGTAATTCCAGCTCCAATAGCGTATATTAAAGTTGCTGCATTTAAAAANCTCGTAGTTGGATCTCAGGCCCCGGAACGCGGTTCCCTTCTTGGGTATACTGCGGTCCGGGCCTTCAAGACTCTGCGGTTTANGGNGGNGCACTTTATTGTGTGTNGTCGTGCCCCGCAACTTTTACCTTGAATAAATTAGAGTGCTCAAAGCAGGCAAGTCGCCGGGATAGTTCAGCATGGAATAATGGAATAGGACCTCGGTCCGGTTTCGTTGGTCTTATGGACTGAGGTAATGATTAACAGGAACAGACGGGGGCATTCGTACTGCGGCGCTAGAGGTGAA
>KM062602_Sterreria_ylvae
CCATGCATGTGTAAGTACACACTCTTGTACAGTGAAACTGCGAATGGCTCATTAAATCAGTCTTGGTTTATTTGAGAATGAACTTACTTGGATAACTCTGGTAATTCTAGAGCTAATACACGCAAGATGCGGCGACTTCACGGAAACCGCAGCTTTTGTCAGTACCAAGGCCAATACGGTCCTCGTGGCCGTTTCCCTGGTGAATCTAGACAACAAGTGGATCGCATGGCCCTCGCGCCGGCGACGCATCTTTCAAGTGTCTGCCCTATCAACTTTCGATGGTAGGGTATTGGCCTACCATGGTTGTAACGGGTAACGGGGAATTAGGGTTCGATTCCGGAGAGGGAGCCTGAGAAACGGCTACCACATCCAAGGAAGGCAGCAGGCGCGCAAATTACCCACTCCCGACTCGGGGAGGTAGTGACGAAAAATAACGATGCAGGGCCCATTGGGTCTTGCAATTGGAATGAGTACACTTTAAATCCTTTAACGAGGACCAATTGGAGGGCAAGTCTGGTGCCAGCAGCCGCGGTAATTCCAGCTCCAATAGCGTATATTAAAGTTGCTGCATTTAAAAAGCTCGTAGTTGGATCTCAGGCCCCGGAACGCGGTTCCCTTCTTGGGTATACTGCGGTCCGGGCCTTCAAGTCTCTGCGGTTTACGGCGGTGCACTTTATTGTGTGTCGTCGTGCCCCGCAACTTTTACCTTGAATAAATTAGAGTGCTCAAAGCAGGCAAGTCGCCGGGATAGTTCAGCATGGAATAATGGAATAGGACCTCGGTCCGGTTTCGTTGGTCTTATGGACTGAGGTAATGATTAACAGGAACAGACGGGGGCATTCGTACTGCGGCGCTAGAGGTGAAATTCTTGGATCGCCGCATGACGAACTAGTGCGAAAGCATTTGCCAAGAATGTTTCCATTAATCAAGAACGAAAGTCAGAGGGTCGAAGGCGATCAGATACCGCCGTAGTTCTGACCATAAACGATGCCGACCGGCAATCTGCAGACGAGTCATTTTTCCCTGCAGGCAGCCTTGGGGAAACCAGAGTTTTCAGGTTATGGGGGAAGTATGGTTGCAAAACTGAAACTTAAAGGAATTGACGGAAGGGCACCACCAGGAGTGGAGCCTGCGGCTTAATTTGACTCAACACGGGAAAACTCACCCGGCCCGGACACAGTGAGGATTGACAGATCGAGAGCTCTTTCTTGATTCTGTGGGTGGTGGTGCATGGCCGTTCTTAGTTGGTGGAGTGATTTGTCTGGTTAATTCCGATAACGAACGAGACTCCAGCCTGCTAAATAGGCGACGTGCCCTCTGTGGCACGTCTGTCTTCTTAGAGGGACAATCGGCGTATAGCCGGATGAGATGGAGCAATAACAGGTCTGTGATGCCCTTAGATGTTCGGGGCCGCACGCGCGCTACACTGAAAGAGTCAACGTGTGCCCACCCTACTCCGAGAGGAGCGGGTAACCCTGTGAGCCCCTTTCGTGATGGGGATAGGAGATTGCAATTGTTCTCCTTGAACGAGGAATTCCCAGTAAGCGCAAGTCATAAGCTTGCGTTGATTACGTCCCTGCCCTTTGTACACACCGCCCGTCGCTACTACCGATTGAATGATTTAGTGAGACCCTCGGATTGGGGCCTGTCGGCTACTTCGGTGGTCGTAAGTGCT
>KM062559_Sterreria_variabilis
TGCGAATGGCTCATTAAATCAGTCATGGTTTATTTGAGAATTAACTTACTTGGATAACTCTGGTAATTCTAGAGCTAATACATGCCCAAAGCGGCGGCCTCACGGCAGCCGCAGCTTTTATTAGTACCAAGACCGATACGGGCTCGTCCCGTACCTTCTGGTGAATCTGGATAACAAGTGGATCGCACGGCCACCGCGCCGGCGACGCATCTTTCAAGTGTCTGCCCTATCAACTTTCGATGGTAGGGTATTGGCCTACCATGGTTGTAACGGGTGACGGGGAATTAGGGTTCGATTCCGGAGAGGGAGCCTGAGAAACGGCTACCACATCCAAGGAAGGCAGCAGGCGCGCAAATTACCCACTCCCGACTCGGGGAGGTAGTGACGAAAAATAACGATACAGGATCTCTTACGATCTTGCAATTGGAATGAGTACACTTTAAATCCTTTAACGAGGACCAATTGGAGGGCAAGTCTGGTGCCAGCAGCCGCGGTAATTCCAGCTCCAATAGCGTATATTAAAGTTGCTGCATTTAAAAAGCTCGTAGTTGGATCTCAGGGTACGGACCGCGGTTCCCTTCGTGGGGTCTACTGCGGTGCGGACCTTCAACTCTCTGCGGCTCCGGATCGTGTGCACTTCATCGTGTGCCGGTGCGGTCCGCAATGTTTACCTTGAAAAAATTAGAGTGCTCAAAGCAGGCGCTTCCGCCCGGATAGTTCAGCATGGAATAATGGAACAGGACCTCGTGTCCCGTTTTGTTGGTCTTCTGGACCGAGGTAATGATTATTAGGAACAGACGGGGGCATTCGTACTGCGGCGCTAGAGGTGAAATTCTTGGACCGCCGCATGACGAACTAGTGCGAAAGCATTTGCCAAGAATGTTTCCATTAATCAAGAACGAAAGTTAGAGGATCGAAGGCGATCAGATACCGCCGTAGTTCTAACCATAAACGATGCCGACCGGCAATCTGCAAACGAGCTGTTTATCTTTGCAGGCAGCCCTGGGGAAACCAGAGTTTTCAGGTTATGGGGGAAGTATGGTTGCAAAGCTGAAACTTAAAGGAATTGACGGAAGGGCACCACCAGGAGTGGAGCCTGCGGCTTAATTTGACTCAACACGGGAAAACTCACCCGGCCCGGACACAGTAAGGATTGACAGATTGAGAGCTCTTTCTTGATTCTGTGGGTGGTGGTGCATGGCCGTTCTTAGTTGGTGGAGTGATTTGTCTGGTTAATTCCGATAACGAACGAGACTCCAACCTGCTAAATAGACGGCGCCTCCCGCGTGGAGGCGTCAGCCTTCTTAGAGGGACAATCGGCGTTTAGCCGGATGAGATGGAGCAATAACAGGTCTGTGATGCCCTTAGATGTTNGGGGCCGCACGCGCGCTACANNGAAAGAGTCAACGTGTGCCCACCCTACTCNGAAAGGAGCGGGTAACCCTGTGAGCCCCNTTCGTGATGGGGATAGGGGATTGCAATTATTNTCCTTGAACGAGGAATTCCCAGTAAGTGCAAGTCATAAGCNNGCATTGATTACGTCCCTGCCCTTTGTACACACCGCCCGTCGCTACTACCGATTGAATGATTTAGTGAGGTNTCCGGATCGGGGCCTGTCGGCTGCTTCGGTGGC
>KM062606_Sterreria_martindalei
CAAGATTAAGCCATGCATGTCTAAGTACGAATTGTTTAACTGTGAAACTGCGAATGGCTCATTAAATCAGTCATGGTTTATTGGAGAGTAAACTCCTACTTGGATAACTGTGGTAATTCTACAGCTAATACATGCGTCAATCCCCGACCTCACGGAGGGGAGCATTTATCAGTTCCAAGACCGACGGCCCTCGGGTCTCAGCTGGTGAATCATGATAAATTTGCGGATCGCACATCTTCATCGATGGCGACGCATCTTTCAAGTGTCTGCCCTATCAACTTTCGATGGTAGGGTATTGGCCTACCATGGTTGTAACGGGTGACGGGGAATCAGGGTTCGATTCCGGAGAGGGAGCCTGAGAAACGGCTACCACATCCAAGGAAGGCAGCAGGCGCGCAAATTACCCACTCCCGACACGGGGAGGTAGTGACGAAAAATAACGATGCAGGGTCATTATTGGTCTTGCAATCGGAATGAGTACACTTTAAATCCGTTAACGAGGATCTATTGGAGGGCAAGTCTGGTGCCAGCAGCCGCGGTAATTCCAGCTCCAATAGCGTATATTAAAGCTGCTGCATTTAAAAAGCTCGTAGTTGGATGTCAGGTTTTGGTAGTCGGTCCGCCGCCAGGCGTGCACTGACGACCGGATCTATTCTACGTCTCTTCGTCACTGTTCTTAACCGAGTGGTGTCGGAGGAACGTTATGTTTACCTTGAAAAAATTAGAGTGCTCAAAGCAGGCATGCGCCCGGATATTTCAGCATGGAATAATGGAACAGGACCTCGCTCCTATTCTGTTGGTCTTCGGGATTGCGAGGTAATGATTATTAGGGACAGACGGGGGCATTCGTACTGTGGTGTTAGAGGTGAAATTCTTGGATCACCGCATGACGTGCTAGTGCGAAAGCATTTGCCAAGAATGTTTCCATTAATCAAGAACGAAAGTTAGAGGATCGAAGGCGATCAGATACCGCCGTAGTTCTAACCATAAACGATGCCGACCGGCAATCTGCAAGGTTCGTTTTCTGAGCTTGCAGGCAGCCCTGGGGAAACCAGAGTCTTCGGGTTATGGGGGAAGTATGGTTGCAAAGCTGAAACTTAAAGGAATTGACGGAAGGGCACCACCAGGAGTGGAGCCTGCGGCTTAATTTGACTCAACACGGGAAAACTCACCCGGCCCGGACATAGGAAGGATTGACAGATTGAAAGCTCTTTCTTGATTCTATGGGTGGTGGTGCATGGCCGTTCTTAGTTGGTGGAGTGATTTGTCTGGTTAATTCCGATAACGAACGAGACCCCAGCCTGCTAAATAGGAAGGGTTTCCTACCGGAGCCCGTTTCCTTCTTAGAGGGACAATCGGCGTCTCTAGCCGGATGAGATGGAGCAATAACAGGTCTGTGATGCCCTTAGATGTTCGGGGCCGCACGCGCGCTACACTGAAAGAGTCAATGTGTGCCCACCCTTCACAGAGATGTGCGGGTAACCCTGTGAGCCCCTTTCGTGATGGGGATAGGGGATTGCAATTATTCCCCTTGAACGAGGAATTCCCAGTAAGTGCAAGTCATAAGCTTGCATTGATTACGTCCCTGCCCTTTGTACACACCGCCCGTCGCTACTACCGATTGAATGATTTAGTGAGATCTCCGGATTGGCAGCGCGCGTCGACTCGTTCACGCGGCGCATGCCGAGAAGTTGCTCAAACTTGATCATTTAGAGGAAGTAAAA
>KM062701_Sterreria_boucheti
GATTAAGCCATGCATGTGTAAGTGCACACTCTAGAACAGTGAAACTGCGAATGGCTCATTAAATCAGTCATGGTTTATTTGAGAATTAACCTACTTGGATAACTCTGGTAATTCTAGAGCTAATACATGCCTAACGCTCCGGCCTCGCGGCTGGGGTCGCTTTTATTAGTACCAAGACCAATACGCGCTTCGGCGCGTACCCTCTGGTGAATCTGAATAACGAGTCGATCGCACGGTCATCGCACCGGCGACGCATCATTCAAGTGTCTGCCCTATCAACTTTCGATGGTAGGATATTGGCCTACCATGGTTGCAACGGGTGACGGGGAATCAGGGTTCGATTCCGGAGAGGGAGCCTGAGAAACGGCTACCACATCCAAGGAAGGCAGCAGGCGCGCAAATTACCCAATCCCGACTCGGGGAGGTAGTGACGAAAAATAACGATACAGGATCTTCTACGATCTTGCAATTGGAATGAGTACACTTTAAATCCTTTAACGAGGACCAATTGGAGGGCAAGTCTGGTGCCAGCAGCCGCGGTAATTCCAGCTCCAATAGCGTATATTAAAGTTGCTGCGTTTAAAAAGCTCGTAGTTGGATTTCAGGGGACGGACCGCGGTTCCCTTCGTGGGGTCTACTGCGGTGCGGACCTTTAAGTCAGTGCGGCTCCGAATCGCGTGCACTTCATCGTGTGCCGATGCGGTCCGCAACGTTTACCTTGAAAAAATTAGAGTGCTCAAAGCAGGCGCTATCGCCCGGATATTTCAGCATGGAATAATGGAACAGGACCTCGCGTTCAGTTCTGTTGGTCTCCCGGACCGAGGTAATGATTATTAGGAACAGACGGGGGCATTCGTATTGCGGCGACAGAGGTGAAATTCTTGGACCGCCGCAAGACGAACAAGTGCGAAAGCATTTGCCAAGAATGTTTTCATTAATCAAGAACGAAAGTTAGAGGATCGAAGGCGATCAGATACCGCCGTAGTTCTAACCATAAACGATGCCGACCGGCGATCTGCAAACGAGCTTTATATCTTTGCAGGCAGCCCTGGGGAAACCAGAGTGTTTTGGTTACGGGGGAAGTATGGTTGCAAAGCTGAAACTTAAAGGAATTGACGGAAGGGCACCACCAGGAGTGGAGCCTGCGGCTTAATTTGACTCAACACGGGAAAACTCACCCGGCCCGGACACAGTAAGGATTGACAGATTGAGAGCTCTTTCTTGATTCTGTGGGTGGTGGTGCATGGCCGTTCTTAGTTGGTGGAGTGATTTGTCTGGTTAATTCCGATAACGAACGAGACTCCAACCTGTTAAATAGGATGGGGCGCCCAGCGTGGAGCCTCGACGCCTTCTTAGAGGGACAATCGGCGTTTAGCCGGATGAGATGGAGCAATAACAGGTCTGTGATGCCCTTAGATGTTCGGGGCCGCACGCGCGCTACACTGAAAGAGTCAACGTGTGCCCACCCTACTCCGAAAGGAGCGGGTAACCCTGTGAGCCCCTTTCGTGATGGGGATAGGGGATTGCAATTATTCCCCTTGAACGAGGAATTCCCAGTAAGTGCAAGTCATAAGCTTGCATTGATTACGTCCCTGCCCTTTGTACACACCGCCCGTCGCTACTACCGATTGAATGATTTAGTGAGATCTTCGGATCGGAGCCTGTCGGCCGCTTCGGTGGCCGTTGC
>KM062689_Sterreria_papuensis
GATTAAGCCATGCATGTGTAAGTACACACGGTGTAACAGTGAAACTGCGAATGGCTCATTAAATCAGTCATGGTTTATTTGAGGTGATCTTTACTTGGATAACTCTGGTAATTCTAGAGCTAATACATGCCGAATAAGCGACTGCTCGTCAGCCGCTACTGTTATTAGTACCAAACCCAATACGCGCCCTCGGGCGCGTAGTTTCTGGCGAAACTGGATAACATGTGGATCGCACGGCCCCCGCGCCGGCGACGCATCTTTCAAGTGTCTGCCCTATCAACTTTCGATGGTAGTGTATTGGACTACCATGGTTGCAACGGGTGACGGGGAATTAGGGTTCGATTCCGGAGAGGGAGCCTGAGAAACGGCTACCACATCCAAGGAAGGCAGCAGGCGCGCAAATTACCCACTCCCGACTCGGGGAGGTAGTGACGAAAAATAACTATACAGGACCTACACAGGTTCTGCAATTGGAATGAGAACATTTTAAATCCCTTATCGAGGACCAATTGGAGGGCAAGTCTGGTGCCAGCAGCCGCGGTAATTCCAGCTCCAATAGCGTATATTAAAGTTGCTGCATTTAAAAAGCTCGTAGTTGGATCTAGGGGCGCGTTGCGTCCGGTGCTCTAACGAGTGACCGGTGCTCGGGCCCCCACAGTGTTGCGGTCGGGCGTGGGTGCTCTTCGCTGAGTGCTCACGTTTGCCGCAGAGTTTACCTTGAAAAAATTAGAGTGCTCAAAGCAGGCGGTCGCCTGGATAGTTCAGCATGGAATAATGGAACAGGACCTCGGTCCGGTTTCGTTGGTCTGTTTACGGACGGAGGTAATGATTAAGAGGGACAGACGGGGGCATTCGTACTGTGGCGTTAGAGGTGAAATTCTTGGATCGCCGCATGACGAACTAGTGCGAAAGCATTTGCCAAGAATGTTTCCATTAATCAAGAACGAAAGTTAGAGGATCGAAGGCGATCAGATACCGCCGTAGTTCTAACCATAAACGATGCCGACCGGCAATCTGCAAGCGAGAATTATCTTTGCAGGCAGCCTGGGGAAACCAGAGTTTTCAGGTTATGGGGGAAGTATGGTTGCAAAGCTGAAACTTAAAGGAATTGACGGAAGGGCACCACCAGGAGTGGAGCCTGCGGCTTAATTTGACTCAACACGGGAAAACTCACCCGGCCCGGACACAGTAAGGATTGACAGATTGAGAGCTCTTTCTTGATTCTGTGGGTGGTGGTGCATGGCCGTTCTTAGTTGGTGGAGTGATTTGTCTGGTTAATTCCGATAACGAACGAGACTCCAACCTGCTAAATAGGCGACCCGTCGTCTCGACGGGGGCGCCTTCTTAGAGGGACAACCGGCGCTTAGCCGGATGAAATGGAGCAATAACAGGTCTGTGATGCCCTTAGATGTTCGGGGCCGCACGCGCGCTACACTGAAAGAGTCAACGTGTGCCAACCCTACTCCGACAGGAGCGGGTAACCCTGTGAGCCCCTTTCGTGCTGGGGATAGGGGATTGCAATTATTCTCCTTGAACGAGGAATTCCCAGTAAGTGCAAGTCATAAGCTTGCATTGATTACGTCCCTGCCCTTTGTACACACCGCCCGTCGCTACTACCGATTGAATGATTTAGTGAGGCCCTCGGATCGTTGTCCGCCGGCCGCTCTGTGGCCGAGGATATGCGAGAAGC
>KM062677_Sterreria_lundini
TAGCCATGCATGTGTAAGTACACACGGTACACAGTGAAACTGCGAATGGCTCATTATATCAGTCATAATTTATTTGAGGTGAATCTTACTTGGATAACTCTGGTAATTCTAGAGCTAATACACGCCAGACAAGCGTCTACTTCCCGTTGACGCTACTGTTATTAGTTCCAAAACCAATACGCCTCGGCGTAGAATCTGGTGAATCTGAATAACATGTGGATCGCATGGCCCCCGTGCCGGCGACGCATCTTTCAAGTGTCTGCCCTATCAACTTTCGATGGTAGGGTAGTGGCCTACCATGGTTGCAACGGGTGACGGGGAATCAGGGTTCGATTCCGGAGAGGGAGCCTGAGAAACGGCTACCACATCCAAGGAAGGCAGCAGGCGCGCAAATTACCCACTCCCGACTCGGGGAGGTAGTGACGAAAAATAACGATACAGGATCTGATAGATCTTGCAATTGGAATGAGAACATTTTAAATCCTTTATCGAGGATCAATTGGAGGGCAAGTCTGGTGCCAGCAGCCGCGGTAATTCCAGCTCCAATAGCGTATATTAAAGTTGCTGCATTTAAAAAGCTCGTAGTTGGATCTAGGAGTTCCTGACGTCGGTTCTTTTAGGAGATACTGACGCTTGGACTTCTACATTTTGCGGTTCGGGTCGATGTGCCCTTGATTGGGTGCTCGTTCTGGCCGCAGCGTTTACCTTGAAAAAATTAGAGTGCTCAAAGCAGGCGACAGCCTGGATAGTCTAGCATGGAATAATGGAACAGGACCTCGGTCCAGTTTTGTTGGTTTCGAGGACAGAGGTAATGATTAAGAGGGACAGGCGGGGGCATCCGTACTGTGGCGTTAGAGGTGAAATTCTTGGATCGCCGCATGACGAACTAGTGCGAAAGCATTTGCCAAGGATGTTTCCATTAATCAAGAACGAAAGTTAGAGGATCGAAGGCGATCAGATACCGCCGTAGTTCTAACCATAAACGATGCCGACCGGCAATCTGCAAAAGAGATTTATCATTGCAGGCAGCCCCGGGGAAACCAGAGTTTTCAGGTTATGGGGGAAGTATGGTTGCAAAGCTGAAACTTAAAGGAATTGACGGAAGGGCACCACCAGGAGTGGAGCCTGCGGCTTAATTTGACTCAACACGGGAAAACTCACCCGGCCCGGACACAGTGAGGATTGACAGATTGAAAGCTCTTTCTTGATTCTGTGGGTGGTGGTGCATGGCCGTTCTTAGTTGGTGGAGTGATTTGTCTGGTTAATTCCGATAACGAACGAGACTCCAACCTGCTAAATAGACGTCGGTGCCTAACGGCTCACGACGGCTTCTTAGAGGGACAATCGGCGCTTAGCCGGATGAGATGGAGCAATAACAGGTCTGTGATGCCCTTAGATGTTCGGGGCCGCACGCGCGCTACACTGAAAGAGTCAACGTGTGCCTACCCTACTCCGAAAGGAGCGGGTAACCCTCTTAGCCCCTTTCGTGCTGGGGATAGGGGATTGCAATTATTTCCCTTGAACGAGGAATTCCTAGTAAGTGCAAGTCATAAGCTTGCACTGATTACGTCCCTGCCCTTTGTACACACCGCCCGTCGCTACTACCGATTGAATGGTTTAGTGAGACCTTCGGATTCGAGGCAGTCGGTCGCTTCGGCGGCCCAGC
>KM062644_Sterreria_psammicola
ACTGCGAATGGCTCATTATATCAGTCATAATTTATTTGAGGTGATCTTTACTTGGATAACTCTGGTAATTCTAGAGCTAATACACGCCAGACAAGCGTCTACTCTCCGTTGACGCTACTGTTATTAGTTCCAAAACCAATACGCCTCGGCGTAGAATCTGGTGAATCTGAATAACATGTGGATCGCATGGCCCCTGTGCCGGCGACGCATCTTTCAAGTGTCTGCCCTATCAACTTTCGATGGTAGGGTAGTGGCCTACCATGGTTGCAACGGGTGACGGGGAATCAGGGTTCGATTCCGGAGAGGGAGCCTGAGAAACGGCTACCACATCCAAGGAAGGCAGCAGGCGCGCAAATTACCCACTCCCGACTCGGGGAGGTAGTGACGAAAAATAACGATACAGGATCTGATAGATCTTGCAATTGGAATGAGAACATTTTAAATCCTTTATCGAGGATCAATTGGAGGGCAAGTCTGGTGCCAGCAGCCGCGGTAATTCCAGCTCCAATAGCGTATATTAAAGTTGCTGCATTTAAAAAGCTCGTAGTTGGATCTAGGAGTTCCTGACGTTGGTTCTTTCAGGAGATACTGACGCTTGGACTTCTACATTTTGCGGTTCGGGGCGAAGTGCCCTTAATTGGGTGCTCGTACTGGCCGCAGCGTTTACCTTGAAAAAATTAGAGTGCTCAAAGCAGGCCCGACGCCTGGATAGTCTAGCATGGAATAATGGAACAGGACCTCGGTCCAGTTTTGTTGGTTTCGAGGACAGAGGTAATGATTAAGAGGGACAGGCGGGGGCATCCGTACTGTGGCGTTAGAGGTGAAATTCTTGGATCGCCGCATGACGAACTAGTGCGAAAGCATTTGCCAAGGATGTTTCCATTAATCAAGAACGAAAGTTAGAGGATCGAAGGCGATCAGATACCGCCGTAGTTCTAACCATAAACGATGCCGACCGGCAATCTGCAAAAGAGATTTATCATTGCAGGCAGCCCCGGGGAAACCAGAGTTTTCAGGTTATGGGGGAAGTATGGTTGCAAAGCTGAAACTTAAAGGAATTGACGGAAGGGCACCACCAGGAGTGGAGCCTGCGGCTTAATTTGACTCAACACGGGAAAACTCACCCGGCCCGGACACAGTGAGGATTGACAGATTGAAAGCTCTTTCTTGATTCTGTGGGTGGTGGTGCATGGCCGTTCTTAGTTGGTGGAGTGATTTGTCTGGTTAATTCCGATAACGAACGAGACTCCAACCTGCTAAATAGACGTCGGTGCCTTACGGCGCTCGACGGCTTCTTAGAGGGACAATCGGCGCTTAGCCGGATGAGATGGAGCAATAACAGGTCTGTGATGCCCTTAGATGTTCGGGGCCGCACGCGCGCTACACTGAAAGAGTCAACGTGTGCCTACCCTGTCCCGAATGGGATGGGTAACCCTCTTAGCCCCTTTCGTGCTGGGGATAGGGAATTGCAATTATTTCCCTTGAACGAGGAATTCCTAGTAAGTGCAAGTCATAAGCTTGCACTGATTACGTCCCTGCCCTTTGTACACACCGCCCGTCGCTACTACCGATTGAATGGTTTAGTGAGACCTTCGGATTCGATGCAGACAGTCGCTTCGGCGGCCCAGCTATCGGAAAAGC
>KM062551_Sterreria_rubra
ATGCATGTGTAAGTACACACGGTACAAAGTGAAACTGCGAATGGCTCATTAAATCAGTCATGGTTTATTTGAGGTGAATCTTTACTTGGATAACTCTGGTAATTCTAGAGCTAATACATGCCAAAAAAGCGTTGCCTTCGGGAAACGCTACTGTTATTAGTACCAAAACCAATACGCCCCTCGGGACGTAGTGTCTGGCGAATCTGAATAACACGTGGATCGCATGGTCATTGAACCGGCGACGCATCTTTCAAGTGTCTGCCCTATCAACTTTCGATGGTAGGGTATTGGCCTACCATGGTTGTAACGGGTGACGGGGAATTAGGGTTCGATTCCGGAGAGGGAGCCTGAGAAACGGCTACCACATCCAAGGAAGGCAGCAGGCGCGCAAATTACCCACTCCCGACTCGGGGAGGTAGTGACGAAAAATAACGATACAGGACCGGTTCGGTCTTGCAATTGGAATGAGAACATTTTAAATCCTTTATCGAGGATCGATTGGAGGGCAAGTCTGGTGCCAGCAGCCGCGGTAATTCCAGCTCCAATAGCGTATATTAAAGTTGCTGCATTTAAAAAGCTCGTAGTTGGATCTAGGGGTTCTTGACGTCGGTGCTCTCGCGAGCTTACTGGCGCTCGGACCCCTACATTGTGCGGTTCTGGCTCGTCGTGCTCTTGACTGAGTGCGCGATCTGGCCGCAGCGTTTACCTTGAAAAAATTAGAGTGCTCAAAGCAGGCGTGCGCCTGGATAGTTCAGCATGGAATAATGGAACAGGACCTCGGTCCCGTTTTGTTGGTTTTAAGGACGGAGGTAATGATTAAGAGGGACAGACGGGGGCATTCGTACTGCGGCGTTAGAGGTGAAATTCTTGGACCGCCGCATGACGAACTAGTGCGAAAGCATTTGCCAAGAATGTTTCCATTAATCAAGAACGAAAGTTAGAGGATCGAAGGCGATCAGATACCGCCGTAGTTCTAACCATAAACGATGCCGACCGGCAATCTGCAAAAGAGTGTTTATCTTTGCAGGCAGCCCTGGGGAAACCAGAGTTTTCAGGTTATGGGGGAAGTATGGTTGCAAAGCTGAAACTTAAAGGAATTGACGGAAGGGCACCACCAGGAGTGGAGCCTGCGGCTTAATTTGACTCAACACGGGAAAACTCACCCGGCCCGGACACAGTAAGGATTGACAGATTGAGAGCTCTTTCTTGATTCTGTGGGTGGTGGTGCATGGCCGTTCTTAGTTGGTGGAGTGATTTGTCTGGTTAATTCCGATAACGAACGAGACTCCAACCTGCTAAATAGGCGTCTGATCCTTTTGGATGAGAAGGCCTTCTTAGAGGGACAATCGGCGTTTAGCCGGATGAGATGGAGCAATAACAGGTCTGTGATGCCCTTAGATGTTCGGGGCCGCACGCGCGCTACACTGAAAGAGTCAACGTGTGCCTACCCTACTCCGATAGGAGCGGGTAACCCTGTGAGCCCCTTTCGTGATGGGGATAGGGGATTGCAATTATTCTCCTTGAACGAGGAATTCCCAGTAAGTGCAAGTCATAAGCTTGCATTGATTACGTCCCTGCCCTTTGTACACACCGCCCGTCGCTACTACCGATTGAATGATTTAGTGAGGTCTCCGGATCGGGGGACTTCTGGGAGCTTCGGCGCCCTTTGTCTTCTGAGAAGTTGATCAAACTTGATCATTTA
>KM062616_Sterreria_rubra
CATGCATGTGTAAGTACACACGGTACAAAGTGAAACTGCGAATGGCTCATTAAATCAGTCATGGTTTATTTGAGGTGAATCTTTACTTGGATAACTCTGGTAATTCTAGAGCTAATACATGCCAAAAAAGCGTTGCCTTCGGGAAACGCTACTGTTATTAGTACCAAAACCAATACGCCCCTCGGGACGTAGTGTCTGGCGAATCTGAATAACACGTGGATCGCATGGTCATTGAACCGGCGACGCATCTTTCAAGTGTCTGCCCTATCAACTTTCGATGGTAGGGTATTGGCCTACCATGGTTGTAACGGGTGACGGGGAATTAGGGTTCGATTCCGGAGAGGGAGCCTGAGAAACGGCTACCACATCCAAGGAAGGCAGCAGGCGCGCAAATTACCCACTCCCGACTCGGGGAGGTAGTGACGAAAAATAACGATACAGGACCGGTTCGGTCTTGCAATTGGAATGAGAACATTTTAAATCCTTTATCGAGGATCGATTGGAGGGCAAGTCTGGTGCCAGCAGCCGCGGTAATTCCAGCTCCAATAGCGTATATTAAAGTTGCTGCATTTAAAAAGCTCGTAGTTGGATCTAGGGGTTCTTGACGTCGGTGCTCTCGCGAGCTTACTGGCGCTCGGACCCCTACATTGTGCGGTTCTGGCTCGTCGTGCTCTTGACTGAGTGCGCGATCTGGCCGCAGCGTTTACCTTGAAAAAATTAGAGTGCTCAAAGCAGGCGTGCGCCTGGATAGTTCAGCATGGAATAATGGAACAGGACCTCGGTCCCGTTTTGTTGGTTTTAAGGACGGAGGTAATGATTAAGAGGGACAGACGGGGGCATTCGTACTGCGGCGTTAGAGGTGAAATTCTTGGACCGCCGCATGACGAACTAGTGCGAAAGCATTTGCCAAGAATGTTTCCATTAATCAAGAACGAAAGTTAGAGGATCGAAGGCGATCAGATACCGCCGTAGTTCTAACCATAAACGATGCCGACCGGCAATCTGCAAAAGAGTGTTTATCTTTGCAGGCAGCCCTGGGGAAACCAGAGTTTTCAGGTTATGGGGGAAGTATGGTTGCAAAGCTGAAACTTAAAGGAATTGACGGAAGGGCACCACCAGGAGTGGAGCCTGCGGCTTAATTTGACTCAACACGGGAAAACTCACCCGGCCCGGACACAGTAAGGATTGACAGATTGAGAGCTCTTTCTTGATTCTGTGGGTGGTGGTGCATGGCCGTTCTTAGTTGGTGGAGTGATTTGTCTGGTTAATTCCGATAACGAACGAGACTCCAACCTGCTAAATAGGCGTCTGATCCTTTTGGATGAGAAGGCCTTCTTAGAGGGACAATCGGCGTTTAGCCGGATGAGATGGAGCAATAACAGGTCTGTGATGCCCTTAGATGTTCGGGGCCGCACGCGCGCTACACTGAAAGAGTCAACGTGTGCCTACCCTACTCCGACAGGAGCGGGTAACCCTGTGAGCCCCTTTCGTGATGGGGATAGGGGATTGCAATTATTCTCCTTGAACGAGGAATTCCCAGTAAGTGCAAGTCATAAGCTTGCATTGATTACGTCCCTGCCCTTTGTACACACCGCCCGTCGCTACTACCGATTGAATGATTTAGTGAGGTCTCCGGATCGGGGGACTTCTGGGAGCTTCGGCGCCCTTT
>AM747479_Sterreria_psammicola
TTTGCTTTTTTTTCAAGATTAAGCCATGCATGTGTAAGTACACACGGTACAAAGTGAAACTGCGAATGGCTCATTAAATCAGTCATGGTTTATTTGAGGTGAATCTTTACTTGGATAACTCTGGTAATTCTAGAGCTAATACATGCCAAAAAAGCGTTGCCTTCGGGAAACGCTACTGTTATTAGTACCAAAACCAATACGCCCCTCGGGACGTAGTGTCTGGCGAATCTGAATAACACGTGGATCGCATGGTCATTGAACCGGCGACGCATCTTTCAAGTGTCTGCCCTATCAACTTTCGATGGTAGGGTATTGGCCTACCATGGTTGTAACGGGTGACGGGGAATTAGGGTTCGATTCCGGAGAGGGAGCCTGAGAAACGGCTACCACATCCAAGGAAGGCAGCAGGCGCGCAAATTACCCACTCCCGACTCGGGGAGGTAGTGACGAAAAATAACGATACAGGACCGGTTCGGTCTTGCAATTGGAATGAGAACATTTTAAATCCTTTATCGAGGATCGATTGGAGGGCAAGTCTGGTGCCAGCAGCCGCGGTAATTCCAGCTCCAATAGCGTATATTAAAGTTGCTGCATTTAAAAAGCTCGTAGTTGGATCTAGGGGTTCTTGACGTCGGTGCTCTCGCGAGCTTACTGGCGCTCGGACCCCTACATTGTGCGGTTCTGGCTCGTCGTGCTCTTGACTGAGTGCGCGATCTGGCCGCAGCGTTTACCTTGAAAAAATTAGAGTGCTCAAAGCAGGCGTGCGCCTGGATAGTTCAGCATGGAATAATGGAACAGGACCTCGGTCCCGTTTTGTTGGTTTTAAGGACGGAGGTAATGATTAAGAGGGACAGACGGGGGCATTCGTACTGCGGCGTTAGAGGTGAAATTCTTGGACCGCCGCATGACGAACTAGTGCGAAAGCATTTGCCAAGAAAATTTCCATTAATCAAGAACGAAAGTTAGAGGATCGAAGGCGATCAGATACCGCCGTAGTTCTAACCATAAACGATGCCGACCGGCAATCTGCAAAAGAGTGTTTATCTTTGCAGGCAGCCCTGGGGAAACCAGAGTTTTCAGGTTATGGGGGAAGTATGGTTGCAAAGCTGAAACTTAAAGGAATTGACGGAAGGGCACCACCAGGAGTGGAGCCTGCGGCTTAATTTGACTCAACACGGGAAAACTCACCCGGCCCGGACACAGTAAGGATTGACAGATTGAGAGCTCTTTCTTGATTCTGTGGGTGGTGGTGCATGGCCGTTCTTAGTTGGTGGAGTGATTTGTCTGGTTAATTCCGATAACGAACGAGACTCCAACCTGCTAAATAGGCGTCTGATCCTTTTGGATGAGAAGGCCTTCTTAGAGGGACAATCGGCGTTTAGCCGGATGAGATGGAGCAATAACAGGTCTGTGATGCCCTTAGATGTTCGGGGCCGCACGCGCGCTACACTGAAAGAGTCAACGTGTGCCTACCCTACTCCGACAGGAGCGGGTAACCCTGTGAGCCCCTTTCGTGATGGGGATAGGGGATTGCAATTATTCTCCTTGAACGAGGAATTCCCAGTAAGTGCAAGTCATAAGCTTGCATTGATTACGTCCCTGCCCTTTGTACACACCGCCCGTCGCTACTACCGATTGAATGATTTAGTGAGGTCTCCGGATCGGGGGACTTCTGGGAGCTTCGGCGCCCTTTGTCTTCTGAGAAGTTGATCAAACTTGATCATTTAGAGGAAGTAAAAGTCGTAACAAGGA
>AF327725_Nemertoderma_bathycola
TCTGCCCTATCAACTGTCGACGGTAGGGTATAGGCCTANCGTGGTGGCAACGGGTGACGGGGAANCAGGGTTCNATTNNNNNNNNNNNNNNNNNNNNNNNNNNNNNACATCCAAGGAAGGCAGCAGGCGCGCAAATTACCCACTCCCGACACGGNAAGGTAGTGACGATAAATAACGATGTAGAGCATCTTATGTTCTGCAATTGGAATGAGTACACTTTAAATCCTTTAANGAGGATCTATTGGAGGGCAAGTCTGGTGCCAGCAGCCGCGGTAATTCCAGCTCCAATAGCGNANATTAAAGCTGCTGCATTTAAAAAGCTCGTAGTTGGATCTCGGGAGCAGANCTGTGGNTACTCTGAAAGGATGCACTGCAGACCTGTCCATCTATCACTCTGCGGTTTCCTTGTGGGTGCTCTTCACTGAGTGCTCACGAAGAACCGNNTGACGTTTACCTTCGAAAAAATTAGAGTGCTCAACGCAAGCTTAGCTTGAATAATGCAGCATGGAATAATGGGAATAGGACCTCATTCTTGTTCTGTTGGTCTTAGAGACTTGAGGTAATGATTAAGAGGGACAGACGGGGGGCATTCGTATTTCTGCGTTAGAGGTGAAATTCTTGGACCGCAGAAAGACGAACTAATGCGAAAGNNTTTGCCAAGCATGTTTTCATTAATCAAGAACGAAAGTTAGAGGATCGAAGGCGATCAGATACCGCCGTAGTTCTAACCATAAACGATGCTAATCGGCGATCAGCGGTCGTTGCCCATTGACCCCGCTGGCAGCCTTGGGGAAACCAGAATTTTTCAGTTCTGGGGGAAGTATGGTTGCAAAGCTGGAACTTAAAGGAATTGACGGAAGGGCACCACCAGGAGTGGAGCCTGCGCTTAATTTGACTCAACACGGGAAAACTCACCCGGCCCGGACACAGTGAGGATTGACAGATTGAGAGCTCTTTCTTGATTCTGTGGATGGTGGTGCATGGCCGTTCTTAGTTGGTGGAGTGATTTGTCTGGTTAATTCCGATAACGAACGAGATCCCATCCTGCTAAATAGTCACTTGGACCTCGGTCAGGGGTCGACTTCTTAGAGGGACAGGTGGCGTATANCAAACCGAAATGGAGCAATAACAGGTCTGTGATGCCCTTAGATGTTCGGGGCCGCACGCGCGCTACACTGAAAGAGTCAACGCGTGTCTACCCTGCGCCGAGAGGTGCGGGTAATCGTTTCAGCCCCTTTCGTGATGGGGATAGGGGATTGCAATTTTTCCCCTTGAACGAGGAATTCCCAGTAAGTGCGAGTCATAAGCTTGCATTGATTACGTCCCTGCCCTTTGTACACACCGCCCGTCGCTACTACCGATTGAATGGTTTAGTGAGATCTTCTGATTGTGCGAGACTACATACCTCGGTACGGCGTCTTTGCACGAAAAGTTGTTCAAACTTGATCATTTAGAGGAAGTAAAAGTCGTAACAAGGTTTCCGTAGTGAACCTNCNAT
>Cnidaria_Actinia_equina_AJ133552
TCCTGGTTGATCCTGCCAGTAGTCATATGCTTGTCTCAAAGATTAAGCCATGCATGTCTAAGTATAAGCACTTGTACTGTGAAACTGCGAATGGCTCATTAAATCAGTTATCGTTTATTTGATTGTACGTTTACTACTTGGATAACCGTGGTAATTCTAGAGCTAATACATGCGAAAAGTCCCGACTTCCGGAAGGGATGTATTTATTAGATTCAAAACCAATGCGGGTTCCGCCCGGTCCTTTGGTGATTCATAGTAACTTATCGAATCGCATGGCCTTGCGCTGGCGATGTTTCAATCAAATTTCTGCCCTATCAACTGTCGATGGTAAGGTATTGGCTTACCATGGTTACAACGGGTGACGGAGAATTAGGGTTCGATTCCGGAGAGGGAGCCTGAGAAACGGCTACCACATCCAAGGAAGGCAGCAGGCGCGCAAATTACCCAATCCTGACTCAGGGAGGTAGTGACAAGAAATAACAATACAGGGCTTTTCTAAGTCTTGTAATTGGAATGAGTACAACTTAAATCCTTTAACGAGGATCCATTGGAGGGCAAGTCTGGTGCCAGCAGCCGCGGTAATTCCAGCTCCAATAGCGTATATTAAAGTTGTTGCAGTTAAAAAGCTCGTAGTTGGATTTCGGGGTGGCACGGCCGGTCCGCCGCAAGGTGTGTCACTGGCCGGGCCGTCCTTTTTCGCAGAGACTGCGTGTGCTCTTAACTGAGTGTGCGTAGGACTTGCGACGTTTACTTTGAAAAAATTAGAGTGTTCAAAGCAGGCCAGCGCTTGAATACATAAGCATGGAATAATGGAATAGGACTTTGGTTCTATTTTGTTGGTTTCTGGAACCGAAGTAATGATTAAGAGGGACAGTTGGGGGCATTCGTATTTCGTTGTCAGAGGTGAAATTCTTGGATTTACGAAAGACGAACTACTGCGAAAGCATTTGCCAAGAATGTTTTCATTAATCAAGAACGAAAGTTAGAGGATCGAAGACGATCAGATACCGTCCTAGTTCTAACCATAAACGATGCCGACTAGGGATCAGAGAGTGTTATTGGATGACCTCTTTGGCACCTTATGGGAAACCAAAGTTTTTGGGTTCCGGGGGAAGTATGGTTGCAAAGCTGAAACTTAAAGGAATTGACGGAAGGGCACCACCAGGAGTGGACTGCGGCTTAATTTGACTCAACACGGGGAATCTCACCAGGTCCAGACATAGGAAGGATTGACAGATTGAGAGCTCTTTCTTGATTCTATGGGTGGTGGTGCATGGCCGTTCTTAGTTGGTGGAGTGATTTGTCTGGTTAATTCCGTTAACGAACGAGACCTTAACCTGCTAAATAGTTACGCGAATCTCGATTCGCGGCTAACTTCTTAGAGGGACTGTTGGTGTTTAACCAAAGTCAGGAAGGCAATAACAGGTCTGTGATGCCCTTAGATGTTCTGGGCCGCACGCGCGCTACACTGACGATGTCAACGAGTCTCTCCTTGGCCGAAAGGTCTGGGTAATCTTTTGAAACATCGTCGTGCTGGGGATTGATCATTGCAATTTTTGATCATGAACGAGGAATTCCTAGTAAGCGCGAGTCATCAGCTCGCGTTGATTACGTCCCTGCCCTTTGTACACACCGCCCGTCGCTACTACCGATTGAATGGTTTAGTGAGGCCTCCTGATTGGCGCCACCGCCCCGGCAACGGAGCAGTGGACTGCCGAGAAGTTGTTCAAACTTGATCATTTAGAGGAAGTAAAAGTCGTAACAAGGTTTCCGTAGGTGAACTGCGGAAGGATCATTA
>Cnidaria_Alcyonium_gracillimum_Z92902
TCCTGGTTGATCCTGCCAGTATCATATGCTTGTCTCAAAGATTAAGCCATGCATGTCTAAGTATAAGCACTTGTACTGTGAACTGCGAATGGCTCATTAAATCAGTTATCGTTTATTTGATTGTACCCTCTTACTACTTGGATAACCGTAGTAATTCTAGAGCTAATACATGCGAAAAGTCCCGACTCTCGCGGAAGGGATGTATTTATTAGATTAAAAACCAATGCGCTTCGCGGCCGCTTACCCACTTGGTGATTCATAGTAACTGTTCGAATCGCATGGCCTTCTCTGTTCGTGCCGGCGATGTTTCATTCAAATTTCTGCCCTATCAACTGTCGATGGTAAGGTAGTGGCTTACCATGGTTGCAACGGGTGACGGAGAATTAGGGTTCGATTCCGGAGAGGGAGCCTGAGAAACGGCTACCACATCCAAGGAAGGCAGCAGGCGCGCAAATTACCCAATCCTGACGTGGGGAGGTAGTGACAAAAAATAACAATACAGGGCTTTTTTGTAGTCTTGTAATTGGAATGAGTACAATTTAAATCTCTTAACGAGGACCAATTGGAGGGCAAGTCTGGTGCCAGCAGCCGCGGTTAATTCCAGCTCCAATAGCGTATTGTAAAGTTGTTGCAGTTAAAAAGCTCGTAGTTGGATTTCGGGCTCAACGTCGTCGGTCTGCCGCAAGGTGAGGACTGGCGGCGTTAGCCTTCCTCGTGCAGACTTCGCGTGCTCTTAACTGAGTGTGCGTTGGATACGCGACGTTTACTTTGAAAAAATTAGAGTGTTCAAAGCAGGCTTGTGCTTGGATACATAAGCATGGAATAATGGAATAGGACTTTGGTTCTATTTTCCGTTGGTTTCTGGAACCGAAGTAATGATTAATAGGGACAGTTGGGGGCATTCGTATTTCGTTGTCAGAGGTGAAATTCTTGGATTTACGAAAGACGAACTAATGCGAAAGCATTTGCCAAGAATGTTTTCATTAATCAAGAACGAAAGTTAGAGGATCGAAGACGATCAGATACCGTCCTAGTTCTAACCATAAACGATGCCGACTAGGGATCAGCGAGTGTTATTTGATGACCTCGTTGGCACCTTATGGGAAACCAAAGTTTTTGGGTTCCGGGGGAAGTATGGTTGCAAAGCTGAAACTTAAAGGAATTGACGGAAGGGCACCACCAGGAGTGGACTGCGGCTTAATTTGACTCAACACGGGAAAACTCACCAGGTCCAGACATAGTAAGGATTGACAGATTGAGAGCTCTTTCTTGATTCTATGGGTGGTGGTGCATGGCCGTTCTTAGTTGGTGGAGTGATTTGTCTGGTTAATTCCGTTAACGAACGAGACCTTGACCTGCTAAATAGTCAGACGATTCGCGAATCGCTCTCGACTTCTTAGAGGGACTGTTGCGTGTTTAACCAAAGTCAGGAAGGCAATAACAGGTCTGTGATGCCCTTAGATGTCCTGGGCCGCACGCGCGCTACACTGACGATGGCAACGAGTCGCTCCTTCACCGAAAGGTGTGGGTAATCTTGTGAATCATCGTCGTGCTGGGGATAGACATTGTAATTCTTGATCTTGAACGAGGAATTCCTAGTAAGCGCGAGTCATCAGCTCGCGTTGATTACGTCCCTGCCCTTTGTACACATCGCCCGTCGCTACTACCGATTGAATGGTTTAGTGAGGCCTCCGGATTGGCACTGTCAGATGGGCTCCGGCCCATCCGACGGACGTCAAAAAGTTGGTCAAACTTGATCATTTAGAGGAAGTAAAAGTCGTAACAAGGTTTCCGTAGGTGAACTGCGGGAGGAACAATTA
>Cnidaria_Anemonia_sulcata_X53498
TATCTGGTTGATCCTGCCAGTAGTCATATGCTTGTCTCAAAGATTAAGCCATGCATGTCTAAGTATAAGCACTTGTACTGTGAAACTGCGAATGGCTCATTAAATCAGTTATCGTTTATTTGATTGTACGTTTACTACTTGGATAACCGTGGTAATTCTAGAGCTAATACATGCGAAGAGTCCCGACTTCTGGAAGGGATGTATTTATTAGATTCAAAACCAATGCGGGTTCTGCCCGGTGCTTTGGTGATTCATAGTAACTGATCGAATCGCATGGCCTTGCGCTGGCGATGTTTCATTCAAATTTCTGCCCTATCAACTGTCGATGGTAAGGTGTTGGCTTACCATGGTTACAACGGGTGACGGAGAATTAGGGTTCGATTCCGGAGAGGGAGCCTGAGAAACGGCTACCACATCCAAGGAAGGCAGCAGGCGCGCAAATTACCCAATCCTGACTCAGGGAGGTAGTGACAAGAACTAACAATACAGGGCTTTTGTAAGTCTTGTAATTGGAATGAGTACAACTTAAATCCTTTAACGAGGATCCATTGGAGGGCAAGTCTGGTGCCAGCAGCCGCGGTAATTCCAGCTCCAATAGCGTATATTAAAGTTGTTGCAGTTAAAAAGCTCGTAGTTGGACTTCGGGGTGGCACGGCCGGTCCGCCGCAAGTGTGTCACTGGCCGGGCCGCTCTTCTTCGCAAAGACCGCGTGTGCTCTTGACTGAGTGTGCGCGGGAGTTGCGACGTTTACTTTGAAAAAATTAGAGTGTTCAAAGCAGGCCAGCGCTTGAATACATAAGCATGGAATAATGGAATAGGACTTGGGTTCTATTTTGTTGGTTTCTGGAACCTGAAGTAATGATTAAGAGGGACAGTTGGGGGCATTCGTATTCGTTGTCAGAGGTGAAATTCTTGGATTTACGAAAGACGAACTACTGCGAAAGCATTTGCCAAGAATGTTTTCATTAATCAAGAACGAAAGTTAGAGGCTCGAAGACGATCAGATACCGTCCTAGTTATAACCATAAACGATGCCGACTAGGGATCAGAGAGTGTTATTGGATGACCTCTTTGGCACCTTAGGGGAAACCAAAGTTTTTGGGTTTCGGGGGGAGTATGGTTGCAAAGCTGAAACTTAAAGGAATTGACGGAAGGGCACCACCAGGAGTGGAGCCTGCGCTTAATTTGACTCAACACGGGGAAACTCACCAGGTCCAGACATAGGAAGGATTGACAGATTGAGAGCTCTTTCTTGATTCTATGGGTGGTGGTGCATGGCCGTTCTTAGTTGGTGGAGTGATTTGTCTGGTTAATTCCGTTAACGAACGAGACCTTAACCTGCTAAATAGTTACGCCCATCGCGATGGGCAACTAACTTCTTAGAGGGACTGTTGGTGTTTAACCAAAGTCAGGAAGGCAATAACAGGTCTGTGATGCCCTTAGATGTTCTGGGCCGCACGCGCGCTACACTGACGATGTCAACGAGTCTCTCCTTGGCCGAAAGGTCTGGGTAATCTTCTCAAACATCGTCGTGCTGGGGATAGATCATTGCAATTTTTGATCTTGAACGAGGAATTCCTAGTAAGCGCGAGTCATCAGCTCGCGTTGATTACGTCCCTGCCCTTTGTACACACCGCCCGTCGCTACTACCGATTGAATGGTTTAGTGAGGACTCCTGATTGGCGCCGCGCCCCGGCCACGGAGCAGCGGACTGCCGAGAAGTTGTTCAAACTTGATCATTTAGAGGAAGTAAAAGTCGTAACAAGGTTTCCGTAGGTGAACCTGCGGAAGGATCATTA
>Cnidaria_Aurelia_aurita_AY039208
AACCTGGTTGATCCTGCCAGTAGTCATATGCTTGTCTCAAAGATTAAGCCATGCATGTCTAAGTATAAGCACTTGTACTGTGAAACTGCGGATGGCTCATTAAATCAGTTATCGTTTATTTGATTGTACCTTACTACATGGATAACCGTGGTAATTCTAGAGCTAATACATGCGAAAAGTCCCGACTTCTGGAAGGGATGTATTTATTAGACTAAAAGCCAATACGGGTGCTCTTCTGGGCACACGTTCATGTGGTGATTCATGATAACTTCTCGAATCGCATGGCCTTGCGCCGGCGATGTTTCATTCAAATTTCTGCCCTATCAACTGTCGATGGTAAGGTAGTGGCTTACCATGGTTACAACGGGTGACGGAGAATTAGGGTTCGATTCCGGAGAGGGAGCCTGAGAAACGGCTACCACATCCAAGGAAGGCAGCAGGCGCGCAAATTACCCAATCCGACACGGGGAGGTAGTGACAAGAAATAACAATCCGTGTCCATATTCTGGATGCGAAATTGGAATGAGTACAATTTAAATCCTTTAACGAGGACCCATTGGAGGGCAAGTCTGGTGCCAGCAGCCGCGGTAATTCCAGCTCCAATAGCGTATATTAAAGTTGTTGCAGTTAAAAAGCTCGTAGTTGGATTTCGGGATGGGCCAGTCGGTCTGCCGCAAGGTATGTTACTGGCTGGTCTGTCCTTCTTCGCAAAGACTGCGTGTGCTCTTAACTGAGTGTGCGTAGGATTTGCGACGTTTACTTTGAAAAAATTAGAGTGTTCAAAGCAGGCTAACCGCTTGAATACATGAGCATGGAATAATGGAATAGGACTTTGGTTCTATTTTGTTGGTTTCTAGAACTGAAGTAATGATTAAGAGGGACAGTTGGGGGCATTCGTATTTCGTTGTCAGAGGTGAAATTCTTGGATTTACGAAAGACGAACAACTGCGAAAGCATTTGCCAAGAATGTTTTCATTAATCAAGAACGAAAGTTAGAGGCTCGAAGACGATCAGATACCGTCCTAGTTCTAACCATAAACGATGCCGACTAGGGATCAGCGGGCGTTATTTTATGACCCCGTTGGCACCTTATGGGAAACCAAAGTTTTTGGGTTCCGGGGGAAGTATGGTTGCAAAGCTGAAACTTAAAGGAATTGACGGAAGGGCACCACCAGGAGTGGCCAGGCGGCTTAATTTGACTCAACACGGGAAAACTCACCAGGTCCAGACATAGTAAGGATTGACAGATTGAGAGCTCTTTCTTGATTCTATGGGTGGTGGTGCATGGCCGTTCTTAGTTGGTGGAGTGATTTGTCTGGTTAATTCCGTTAACGAACGAGACCTTATCCTGCTAAATAGCCACACGAATCTCGCTTCGTGCCTGGCTTCTTAGAGGGACTGTTGGTGTTAACCATCGTAAGGAAGGCAATAACAGGTCTGTGATGCCCTTAGATGTTCTGGGCCGCACGCGCGCTACACTGACGATGTCAACGAGTCTTAACCTTCGCCGATAGGTGTGGGTAATCTTCTGAAACATCGTCGTGATGGGGATAGATCATTGCAATTTTTGATCTTGAACGAGGAATTCCTAGTAAGCGCGAGTCATCAGCTCGCGTTGATTACGTCCCTGCCCTTTGTACACACCGCCCGTCGCTACTACCGATTGAATGGTCTAGCGAGACCTTCGGATTGGCGCCGTTTTGGCCCGCAAGGGCTGATAGGATAGCCGAGAAGTTGCTCTAGTTCGATCATTTAGAGGAAGTAAAAGTCGTAACAAGGTTTCCGTAGGTGAACCTGCAGATGGATCA
>Cnidaria_Coryne_pusilla_Z86107
TACCTGGTTGATCCTGCCAGTAGTCATATGCTTGTCTCAAAGATTAAGCCATGCATGTCTAAGTATAAGCACTTGTACTGTGAAACTGCGAATGGCTCATTAAATCAGTTATCGTTTATTTGATTGTACTTTTACTACATGGATACCTGTGGTAATTCTAGAGCTAATACATGCGTGAAATCCCGACTTCTGGAAGGGATGTATTTATTAGATTAAAAACCAATGCGGGTTTCGGCTCGTTTTCTTGGTGATTCATGATAACTTTTCGAATCGCATGGCCTTGCGCCGGCGATGTTTCATTCAAATTTCTGCCCTATCAACTGTCGATGGTAAGGTAGTGGCTTACCATGGTTGCAACGGGTGACGGAGAATTAGGGTTCGATTCCGGAGAGGGAGCCTGAGAAACGGCTACCACATCTAAGGAAGGCAGCAGGCACGAAAATTACCCAATCCCGACTCGGGGAGGTAGTGACAAGAAATAACGTACGGGGTCTTGATAGGTCTCGCAATTGGAATGAGTACAATTTAAATCCTTTAACGAGGATCAATTGGAGGGCAAGTCTGGTGCCAGCAGCCGCGGTAATTCCAGCTCCAATAGCGTATATTAAAGTTGTTGCAGTTAAAAAGCTCGTAGTTGGATTTCGGGATGGGTCAGTCGGTCTGCCGCAAGGTATGTTACTGGCTTGCCTGTTCTTCTTCGCAAAGACTGCGCATAGGCTTCAATGCACGTGCGTAGGCATTTACGACGTTTACTTTGAAAAAATTAGAGTGTTCAAAGCAGGCTATTCGCTTGAATACATGAGCATGGAATAATGGAATAGGACTTTGGTCTTATTTTATTGGTTTCTAAGACCGAAGTAATGATTAAGAGGGACAATTGGGGGCATCCGTATTTCGTTGTCAGAGGTGAAATTCTTGGATTTACGAAAGACGAACAACTGCGAAAGCATTTGCCAAGAGTGTTTTCATTAATCAAGAACGAAAGTTAGAGGATCGAAGACGATCAGATACCGTCCTAGTTCTAACCATAAACGATGTCGACTAGGGATCAGCGGGCGTTATTGTACGACCTCGTTGGCACCTTACGGGAAACCAAAGTTTTTGGATTCCGGGGGAAGTATGGTTGCAATGCTGAAACTTAAAGGAATTGACGGAAGGGCACCACCAGGAGTGGAGCCTGCGGCTTAATTTGACTCAACACGGGAAAACTCACTAGGTCCAGACATAGTAAGGATTGACAGGTTGAGAGCCCTTTCTTGATTCTATGGGTGGTGGTGCATGGCCGTTCTTAGTTGGTGGAGTGATTTGTCTGGTTAATTCCGTTAACGAACGAGACCTTATCCGGCTAAATAGTCACACGATCCTCGAATCGTGACTGACTTCTTAGAGGGACTGTTGGTGTTTAACCAAAGTCAGGAAGGCAATAACAGGTCTGTGATGCCCTTAGATGTTCTGGGCTGCACGCGCGCTACACTGTCGGATTCAGCGAGTCTTAACCTTGACCGAAAGGTTTGGGTAATCTTTTGAAAGTCCGACGTGATGGGGATTGATCATTGCAATTATTGATCATGAACGAGGAATTCCCAGTAAATGCGAGTCATCAGCTCGCGTTGATTACGTCCCTGCCCTTTGTACACACCGCCCGTCGCTACTACCGATTGAATGGTTTAGTGAGATCTTCGGATTGGCGCCTGCGTGGCTTTATTGCTGTGCTGGCTGTCGAAAAGTTGATTAAACTTGATCATTTAGAGGAAGTAAAAGTCGTAACAAGGTTTCCGTAGGTGAACCTGCGGAAGGATCATTA
>Cnidaria_Nematostella_vectensis_AF254382
TGATGCTTGTCTCAAAGATTAAGCCTGCATGTCTAAGTATAAGCACTTGTACTGTGAAACTGCGAATGGCTCATTAAATCAGTTATCGTTTATTTGATTGTACCTTTACTACTTGGATAACCGTGGTAATTCTAGAGCTAATACATGCGAAAAGTCCCGACTTCTGGAAGGGATGNATTTATTAGATTCAAAACCAATGCGGGTTCTGCCCGGTCRTTTGGTGATTCATAGTAACTGTTCGAATCGCAGGGCCTCGCGCCGGCGATGTTTCATTCAAATTTCTGCCCTATCAACTGTCGATGGTAAGGTRTTGGCTTACCATGGTTACAACGGGTGACGGAGAATTAGGGTTCGATTCCGGAGAGGGAGCCTGAGAAACGGCTACCACATCCAAGGAAGGCAGCAGGCGCGCAAATTACCCAATCCTGACTCAGGGAGGTAGTGACAAGAAATAACAATACAGGGCTTTTCTAAGTCTTGTAATTGGAATGAGTACAACTTAAATCCTTTAACGAGGATCCATTGGAGGGCAAGTCTGGTGCCAGCAGCCGCGGTAATTCCAGCTCCAATAGCGTATATKMWMGTWGTTGGATTTCGGGACGGCACGGTCGGTCCGCCGCAAGGTGTGTCACTGGCCGGGCTGTTCTTCCTCGCAAAGACTGCGTGTGCTCTTAGCTGAGTGTGCGCAGGACTTGCGACGTTTACTTTGAAAAAATTAGAGTGTTCAAAGCAGGCCATCGCTTGAATACATAAGCATGGAATAATGGAATAGGACTTTGGTTCTATTTTGTTGGTTTCTGGAACCGAAGTAATGATTAAGAGGGACAGTTGGGGGCATTCGTATTTCGTTGTCAGAGGTGAAATTCTTGGATTTACGAAAGACGAACTACTGCGAAAGCATTTGCCAAGAATGTTTTCATTAATCAAGAACGAAAGTTAGAGGATCGAAGACGATCAGATACCGTCCTAGTTCTAACCATAAACGATGCCGACTAGGGATCAGAGAGTGTTATTGGATGACCTCTTTGGCACCTTATGGGAAACCAAAGTTTTTGGGTTCCGGGGGAAGTATGGTTGCAAAGCTGAAACTTAAAGGAATTGACGGAAGGGCACCACCAGGAGTGGAGCCTGCGGCTTAATTTGACTCAACACGGGGAAACTCACCAGGTCCAGACATAGGAAGGATTGACAGATTGAGAGCTCTTTCTTGATTCTATGGGTGGTGGTGCATGGCCGTTCTTAGTTGGTGGAGTGATTTGTCTGGTTAATTCCGTTAACGAACGAGACCTTAACCTGCTAAATAGTTACGCTAATCTCGATTGGCGGCTAACTTCTTAGAGGGACTGTTGGTGTTCAACCAAAGTCAGGAAGGCAATAACAGGTCTGTGATGCCCTTAGATGTTCTGGGCCGCACGCGCGCTACACTGACGGTGTCAACGAGTCTTTCCTTCGCCGGAAGGCGTGGGTAATCTTGTGAAACATCGTCGTGCTGGGGATAGATCATTGCAATTATTGATCTTGAACGAGGAATTCCTAGTAAGCGCGAGTCATCAGCTCGCGTTGATTACGTCCCTGCCCTTTGTACACACCGCCCGTCGCTACTACCGATTGAATGGTTTAGTGAGGCCTTCTGATTGGCGCCGCGGCCCCGGCAACGGAGCCACGGATTGTCGAAAAGTTGGTCAAACTTGATCATTTAGAGGAAGTAAAAGTCGTAACAAGG
>Cnidaria_Parazoanthus_axinellae_U42453
AACCTGGTTGATCCTGCCAGTAGTCATATGCTTGTCTCAAAGATAAGCCATGCATGTCTAAGTATAAGCACTTGTACTGTGAAACTGCGAATGGCTCATTAAATCAGTTATCGTTTATTTGATTGTACCATTACTACTTGGATAACCGTAGTAATTCTAGAGCTAATACATGCGAAAAGTCCCGACTTCTGGAAGGGATGTATTTATTAGATTAAAAGCCAATCCGGTTTCCGGCCGGTATTGTGGTGATTCATAGTAACTTATCGAATCGCATGGCCTTGCGCTGGCGATGTTTCATTCAAATTTCTGCCCTATCAACTGTCGATGGTAAGGTAGTGGCTTACCATGGTTACAACGGGTGACGGAGAATTAGGGTTCGATTCCGGAGAGGGAGCCTGAGAAACGGCTACCACATCCAAGGAAGGCAGCAGGCGCGCAAATTACCCAATCCTGACACAGGGAGGTAGTGACAAAAAATAACAATACAGGGCTTTTACAAGTCTTGTAATTGGAATGAGTACAACTTAAACCCTTTAACGAGGATCCATTGGAGGGCAAGTCTGGTGCCAGCAGCCGCGGTAATTCCAGCTCCAATAGCGTATATTAAAGTTGTTGCAGTTAAAAAGCTCGTAGTTGGATTTCGGGATGGTCTTTTCGGTCCACCGCAAGGTGTGTCACTGAGGAGGCTGTTCTTCTTCGCAAAGGCTGCGTGTGCTCTTAACTGAGTGTGCGTAGGATTTGCGACGTTTACTTTGAAAAAATTAGAGTGTTCAAAGCAGGCCGCCGCTTGAATACATAAGCATGGAATAATGGAATAGGACGTCGGTTCTATTTTGTTGGTTTCTGGAACCTACGTAATGATTAACAGAGATAGTTGGGGGCATTCGTATTTCGTTGTCAGAGGTGAAATTCTTGGATTTACGAAAGACGAACTACTGCGAAAGCATTTGCCAAGAATGTTTTCATTAATCAAGAACGAAAGTTAGAGGCTCGAAGACGATCAGATACCGTCCTAGTTCTAACCATAAACGATGCCGACTAGGGATCGGAGGGTGTTATTGTATGACCCCTTTGGCACCTTATGGGAAACCAAAGTTTTTGGGTTCCGGGGGAAGTATGGTTGCAAAGCTGAAACTTAAAGGAATTGACGGAAGGGCACCACCAGGAGTGGAGCCTGCGGCTTAATTTGACTCAACACGGGGAAACTCACCAGGTCCAGACATAGTAAGGATTGACAGATTGAGAGCTCTTTCTTGATTCTATGGGTGGTGGTGCATGGCCGTTCTTAGTTGGTGGAGTGATTTGTCTGGTTAATTCCGTTAACGAACGAGACCTTAACCTGCTAAATAGTTACGCGAATCCCGATTCGTGGCTAACTTCTTAGAGGGACTGTTGGTTTTCAACCAAAGTCAGGAAGGCAATAACAGGTCTGTGATGCCCTTAGATGTTCTGGGCCGCACGCGCGCTACACTGATGACATCAACGAGTCTCTCCTTCACCGATAGGTGTGGGTAATCTTGTGAAATGTCATCGTGCTGGGGATAGATCATTGTAATTATTGATCTTGAACGAGGAATTCCTAGTAAGCGCGAGTCATCAGCTCGCGTTGATTACGTCCCTGCCCTTTGTACACACCGCCCGTCGCTACTACCGATTGAATGGTTTAGTGAGGCCTTCTGATTGGCGCCGCGCCCCGGCAACGGAGCAGCGGATGTCGAAAAGTTGGTCAAACTTGATCATTTAGAGGAAGTAAAAGTCGTAACAAGGTTTCCGTAGGTGAACCTGCAGAAGGATC
>Annelida_Acanthobdella_peledina_AY040680
TACCTGGTTGATCCTGCCAGTAGTCATATGCTTGTCTCAAAGATTAAGCCATGCATGTCTAAGCACAAACCTTTACACGGTAAAGCTGCGAATGGCTCATTAGGCCACCCATGATTTCTTAGATCGTACAATCCTACTTGGATAACTGTGGTAATTCTAGAGCTAATACATGCTAAAAAGCTCTGACCCTCGCGGGAAGAGCGCATTTATTAGAACAAGACCAATCGGGCTTCGGCCTAGCAATTGTTGGTGACTCTGGATAACTTTGTGCTGATCGCACGGCCTCGAGCCGGCGACGTATCTTTCAAGTGTGTGCCCTATCAACTTTCGATGGTACGTGACCTGCCTACCATGGTTGTAACGGGTAACGGAGAATCAGGGTTCGATTCCGGAGAGGGAGCATGAGAAACGGCTACCACATCCAAGGAAGGCAGCAGGCGCGCAAATTACCACTCCTAACACAGGGAGGTAGTGACGAAAAATAACAATACGGGACTCATATGAGGCCCCGTAATTGAATGAGTACACTTTAAATCCTTTAACCAGGATCAATTGGAGGGCAAGTCCTGTTCCAGCAGCCGCGGTAATTCCAGCTCCAATAGCGTATATTAAAGTTGTTGCAGTTAAAAAGCTCGTAGTTGGGATCTCGGGTTTAGACTCGCGGTTCGCCTCGCGGTGACACTGCTTGTTCTGACCTACCTCCCGGTTTTCTCTTGGTGCTCTTCACTGAGTGCTTCGAGTGGCCGGAACGTTTACTTTGAAAAAATTAGAGTGCTCAAAGCAGGCGTCTCGTCTGAATAGTAGTGCATGGAATAATAGAATAGGACCTCGGTTCTATTTTGTTGGTTTTCGGAACTCGAGGTAATGATTAAGAGGGACAGACGGGGGCATTCGTATTACGGTGTTAGAGGTGAAATTCTTGGATCGCCGTAAGACGAACTACTGCGAAAGCATTTGCCAAGAATGTTTTCATTAATCAAGAACGAAAGTCAGAGGTTCGAAGACGATCAGATACCGTCGTAGTTCTGACCATAAACGATGTCAACTAGCGATCCGCGGGAGTTGTTCGCATGACCCCGCGGGCAGCCTTCGGGAAACCAAAGTGTTTGGATTCCGGGGGAAGTATGGTTGCAAATCCGAAACTTAAAGGAATTGACGGAAGGGCACCACCAGGAGTGGAGCCTGCGGCTTAATTTGACTCAACACGGGAAAACTCACCCGGCCCGGACACTGTAAGGATTGACAGATTGATAGCTCTTTCTTAATTCGGTGGGTGGTGGTGCATGGCCGTTTCTTAGTTGGTGGAGCGATTTGTCTGGTTAATTCCGATAACGAACGAGACTCTAGCCTGCTAACTAGTTTACCGATTGTTCTCTGTCGGTCTAACTTCTTAGAGGGACAAGTGGCTTTTAGCCACACGAGATTGAGCAATAACAGGTCTGTGATGCCCTTAGATGTTCGGGGCCGCACGCGCGCTACACTGAAGGAATCAGCGTGTGTTCTTCCTGTTCCGTAAGGATCGGGTAACCCGTTGAACCTCCTTCGTGCTAGGGATTGGGGCTTGTAATTCTTCCCCATGAACGAGGAATTCCCAGTAAGCGCGAGTCATAAGCTCGCGTTGATTACGTCCCTGCCCTTTGTACACACCGCCCGTCGCTACTACCGATTGGATGGTTTAGTGAGATCCTCGGATTGGACCCGGTCTGGGAGGCAACTTTCGGGTCGGCGTTCCGAGAAGACGATCAAACTTGATCATCTAGAGGAAGTAAAAGTCGTAACAAGGTTTCCGTAGGTGAACCTGCGGAAGGATCATTA
>Annelida_Dero_digitata_DQ459984
CACAAACTTTAACACAGTGAAGCTGCGAATGGCTCATTAGGTCACCCATGATTTCTTGGATCGTACAATCCTACTTGGATAACTGTGGTAATTCTAGAGCTAATACATGCGAGCAAGCTCCGACCCTTCGGGGAAAGAGCGCGTTTATTAGATCAAAACCAATCGGGCCTTCGGGTTCGTACGTTTGGTGACTCTGGATAACTTTGAGCGGATCGCACGGGCTTGACCCGGCGACGTATCTTTCAAGTGTGTGCCCTATCAACTTTCGATGGTACGCGATATGCCTACCATGGTTGTAACGGGTAACGGGGAATCAGGGTTCGATTCCGGAGAGGGAGCATGAGAAACGGCTACCACATCCAAGGAAGGCAGCAGGCGCGCAAATTACCCACTCGCGACACGCGGAGGTAGTGACGAAAAATAACAATACGGGACTCATTCGAGGCCCCGTAATTGGAATGAGTACACTTTAAATCCTTTAACGAGGATCCATTGGAGGGCAAGTCTGGTGCCAGCAGCCGCGGTAATTCCAGCTCCAATAGCGTATATTAAAGTTGTTGCAGTTAAAAAGCTCGTAGTTGGATCTCGGGTCCAGGCTCGCGGTTCGCCTCGCGGCGATCACTGCCCGTCCTGACCTACCTCCCGGTTTTCCCTTGGTGCTCTTCGTTGAGTGCTTCGGGTGGCCGGAACGTTTACTTTGAAAAAATTAGAGTGCTCAAAGCAGGCGGACTGCCTGAATAATCGCGCATGGAATAATGGAATAGGACCTCGGTTCTATTTTGTTGGTTTTCGGAACTCGAGGTAATGATTAAGAGGGACAGACGGGGGCATTCGTATTACGGTGTTAGAGGTGAAATTCTTGGATCGCCGTAAGACGAACTACTGCGAAAGCATTTGCCAAGAATGTTTTCATTAATCAAGAACGAAAGTCAGAGGTTCGAAGACGATCAGATACCGTCGTAGTTCTGACCATAAACGATGCCAACTGGCGATCCGCGGGCGTTGATTATATGACCCCGCGGGCAGCCTCCGGGAAACCAAAGTTTTTGGGTTCCGGGGGAAGTATGGTTGCAAAGCTGAAACTTAAAGGAATTGACGGAAGGGCACCACCAGGAGTGGAGCCTGCGGCTTAATTTGACTCAACACGGGAAAACTCACCCGGCCCGGACACTGTAAGGATTGACAGATTGACAGCTCTTTCTTGATTCGGTGGGTGGTGGTGCATGGCCGTTCTTAGTTGGTGGAGCGATTTGTCTGGTTAATTCCGATAACGAACGAGACTCTAGCCTGCTAAATAGTTCACCGATTGCCTTCTGTCGGTGTTAACTTCTTAGAGGGACAAGTGGCGTTTAGCCACACGAGATTGAGCAATAACAGGTCTGTGATGCCCTTAGATGTTCGGGGCCGCACGCGCGCTACACTGAAGGAATCAGCGTGTGTTCTCCCTGATCCGAAAGGACCGGGTAACCCGTTGAACCTCCTTCGTGCTAGGGATTGGGGCTTGCAATTATTCCCCATGAACGAGGAATTCCCAGTAAGCGCGAGTCATAAGCTCGCGTTGATTACGTCCCTGCCCTTTGTACACACCGCCCGTCGCTACTACCGATTGGATGGTTTAGTGAGATCCTCGGATTGGACCCGGCGCGGCGGGCAACCGTCGTGCCGGTGTTCCGAAAAGACGATCAAAC
>Annelida_Erpobdella_octoculata_AF099949
TACCTGGTTGATCCTGCCAGTAGTCATATGCTTGTCTCAAAGATTAAGCCATGCATGTCTAAGCACAAACCTTCACATGGTAAAGCTGCGAATGGCTCATTAGGCCACCCATGATTTCTTAGATCGTACAATCCTTACTTGGATAACTGTGGTAATTCTAGAGCTAATACATGCATACAATCTCTGACCCGCGAGGGAAAGAGAGCGTTTATTAGATCAAAACTAATCGGATGTTACGGCTCCCGGTCTCGGCCGGGCGTCGGTCCGCATCGATGGTGACTCTGGATAACTTCGAGCTGATCGCACAGCCTTGAGCTGGCGACGGATCTTTCAAGTGTGTGCCCTATCAACTTTCGATGGTACGTGATTGCCTACCATGGTCATAACGGGTAACGGAGAATCAGGGTTCGATTCCGGAGAGGGAGCATGAGATACGGCTACCACATCCAAGGAAGGCAGCAGGCGCGCAAATTACCCATTCCTAATTCAGGGAGGTAGTGACGAAAAATAACAATACGGGACTCTTACGAGGCCCCGTGATTGGAATGAGTACACTTTAAATCCTTTAACGAGGATCAATTGGAGGGCAAGTCTGGTGCCAGCAGCCGCGGTAATTCCAGCTCCAATAGCGTATATTAAAGTTGTTGCAGTTAAAAAGCTCGTAGTTGGATCTCGGGTTCGGATCGGCGGTTCGCCTAACGGCGCAACTGCCGAACTCCGACCTGTTTTTCGGTTTGCGGCTGGTTCCCTTAATCGGGTGCTTGGCGCGGCCGAGACGTTTACTTTGAAAAAATTAGAGTGCTCAAAGCAGGCCAGTAGTGCTTGAATAATAGCGCATGGAATAATAGAATAGGACCTCGGTTCTATTTTGTTGGTTTACGGAGCTCGAGGTAATGATTAAGAGGGACAGACGGGGGCATTCGTATTACGGTGTTAGAGGTGAAATTCTTGGATCGCCGTAAGACGAACTACTGCGAAAGCATTTGCCAAGAATGTTTTCATTAATCAAGAACGAAAGTCAGAGGTTCGAAGACGATCAGATACCGTCGTAGTTCTGACCATAAACGATGTCGACTGGCGATCCGCGGGAGTTGTCCTTCTATGACCCCGCGGGCAGCCTCCGGGAAACCAAAGTTTTTGGATTCCGGGGGAAGTATGGTTGCAAANNNNAAACTTAAAGGAATTGACGGAAGGGCACCACCAGGAGTGGAGCCTGCGGCTTAATTTGACTCAACACGGGAAAACTCACCCGGCCAGGACACCGCTAGGATTGACAGATTGATAGCTCTTTCTTAATTCGGTGGGTGGTGGTGCATGGCCGTTTCTTAGTTGGTGGAGCGATTTGTCTGGTTAATTCCGATAACGAACGAGACTCTAGCCTGCTAAATAGTCCGTCGGTTGTACTTCAAATCTGAAGCTACCGACGCTGACTTCTTAGAGGGACAAGTGGCGCTTAGTCACACGAGATTGAGCAATAACAGGTCTGTGATGCCCTTAGATGTTCGGGGCCGCACGCGCGCTACACTGAAGGAATCAGCGTGCTTATTTTCCTGTTCCGCGAGGAACGGGTAACCCGTTGAAACTCCTTCGTGCTAGGGATCGGGGCTTGTAATTTTTCCCCGTGAACGAGGAATTCCCAGTAAGCGCGAGTCACTAACTCGCGTTGATTACGTCCCTGCCCTTTGTACACACCGCCCGTCGCTACTACCGATCGGATGTTTTAGTGAGGTCTTCGGATCGCGCCCTCTGCCGTGGTTTCGGCCTCGGCTCCGGTTGCGCGAAAAGAAAATCGAACTTGATCATCTAGAGGAAGTAAAAGTCGTAACAAGGTTTCCGTAGGTGAACCTGCGGAAGGATCATTA
>Annelida_Glossiphonia_complanata_AF099943
TACCTGGTTGATCCTGCCAGTAGTCATATGCTTGTCTCAAAGATTAAGCCATGCATGTCTAAGCACGAACTTTAACACGGTGAAGCTGCGAATGGCTCATTAGGCCACCCATGATTTATTAGATCGTACAATCCTACTTGGATAACTGTGGTAATTCTAGAGCTAATACATGCAAAAAAGCTCGGACCCTCGCGGGAACGAGCGCGTTTATTAGATCAAAACCAATCGGATCGCAAGGTCCGTCCCGTTGGTGACTCTGGATAACTTCGAGCAGATCGCACGGCCTCGCGCCGGCGACGGGTCTTTCAAGTGTGTGCCCTATCAACTTTCGATGGTACGCGACCTGCCTACCATGGTTGTAACGGGTAACGGGGAATCAGGGTTCGATTCCGGAGAGGGAGCATGAGAAACGGCTACCACATCCAAGGAAGGCAGCAGGCGCGCAAATTACCCACTCCTAACGCAGGGAGGTAGTGACGAAAAATAACGATACGGGACTCTAATGAGGCCCCGTAATCGGAATGAGTACACTTTAAATCCTTTAACGAGGATCAATTGGAGGGCAAGTCTGGTGCCAGCAGCCGCGGTAATTCCAGCTCCAATAGCGTATATTAAAGTTGTTGCAGTTAAAAAGCTCGTAGTTGGATCTCGGGTTTGGGCCGGCGGTTCGCTTCGCGGCGTTACTGCCGGCGCCGACCTACCTGCCGGTTTGCGCGCGGTGCTCTTCGCCGAGTGCCGCGCGTGGCCGGAACGTTTACTTTGAAAAAATTAGAGTGCTCAAAGCAGGCGTCTCGCCTGAATAGTAGTGCATGGAATAATGGAATAGGACCTCGGTTCTATTTTGTTGGTTTTCGGAGCTCGAGGTAATGATTAAGAGGGACGGACGGGGGCATTCGTATTACGGTGTTAGAGGTGAAATTCTTGGATCGCCGTAAGACGAACTACTGCGAAAGCATTTGCCAAGAATGTTTTCATTAATCAAGAACGAAAGTCAGAGGTTCGAAGACGATCAGATACCGTCGTAGTTCTGACCATAAACGATGTCGACCGGCGATCCGCGGGAGTTGTCCGAATGACCCCGCGGGCAGCCTCCGGGAAACCAAAGTTTTTGGATTCCGGGGGAAGTATGGTTGCAAANNNNAAACTTAAAGGAATTGACGGAAGGGCACCACCAGGAGTGGAGCCTGCGGCTTAATTTGACTCAACACGGGAAAACTCACCCGGCCCGGACACCGCGAGGATTGACAGATTGATAGCTCTTTCTTAATTCGGTGGGTGGTGGTGCATGGCCGTTTCTTAGTTGGTGGAGCGATTTGTCTGGTTAATTCCGATAACGAACGAGACTCTAGCCTGCTAAATAGTCCGCCGATCGTCTTGCGTCGGCGCCGACTTCTTAGAGGGACAAGCGGCGTATAGTCGCACGAGATTGAGCAATAACAGGTCTGTGATGCCCTTAGATGTTCGGGGCCGCACGCGCGCTACACTGAAGGAATCAGCGTGTCCTCGCTCCTGGTCCGCAAGGACCGGGTAACCCGTTGAACCTCCTTCGTGCTAGGGATCGGGGCTTGTAATTCTTCCCCGTGAACGAGGAATTCCCAGTAAGCGCGAGTCATAAGCTCGCGTTGATTACGTCCCTGCCCTTTGTACACACCGCCCGTCGCTACTACCGATTGGATGGTTTAGTGAGGTCCTCGGATTGGACCCGTCGCGCGGGGCGACTCGCGCGGCGACGTTCCGAGAAGACGATCGAACTTGATCATCTAGAGGAAGTAAAAGTCGTAACAAGGTTTCCGTAGGTGAACCTGCGGAAGGATCATTA
>Arthropoda_Colossendeis_sp_AF005440
TACCTGGTTGATCCTGCCAGTAGNNNNNNNNNNNNNTCAAAGATTAAGCCATGCATGTGTAAGTACATGCCGATTTAAGGCGAAACCGCGAATGGCTCATTAAATCAGTTATGGTTCCTTAGATCGTAACCTTTCCCACTTGGATAACTGTGGTAATTCTAGAGCTAATACATGCACGCATGCTCCGACCTCCCGTCAAAAAGGAGGAAAGAGCGCTTTTATTAGACCAAGACCAATGCGGGGCAGCAATGTCTCGCAAAAGGTGGTGACTCTGGATAACTTTCGGCCGATCGCACGGTCCTCGTACCGGCGACGTGTCTTTCAAATGTCTGCCTTATCAACTGTCGATGGTAGGTTATGCGCCTACCATGGTCGTAACGGGTAACGGGGAATCAGGGTTCGATTCCGGAGAGGGAGCCTGAGAAACGGCTACCACATCCAAGGAAGGCAGCAGGCACGCAAATTACCCACTCCCGGCACGGGGAGGTAGTGACGAAAAATAACAATACGGGACTCTTTTGAGGCCCCGTAATTGGAATGAGTACACTTTAAATCCTCTAACGAGGATCTATTGGAGGGCAAGTCTGGTGCCAGCAGCCGCGGTAATTCCAGCTCCAATAGCGTATATTAAAGTTGTTGCGGTTAAAAAGCTCGTAGTTGGATTTCTGTTCCAGACTGGCGGTCCACCGAACGGTGGCGACTGTCAGGCCTGAACATCCGGTCGGTTCTCGACAGATTTCCCGCGGTGCTCTTTGTTGAGTGTCGCGGGAGGCCGACAAGTTTACTTTGAAAAAATTAGAGTGCTCAAAGCAGGCGTTTCGGCCTGAATAATGGTGCATGGAATGATGGAATAGGACCTCGGTTCTATTTTGTTGGTTTTCGCAACTCGAGGTAATGATTAAGAGGGACAGACGGGGGCATTCGTATTGCGACGCTAGAGGTGAAATTCTTGGACCCGCGCAAGACGAACTACTGCGAAAGCATTCGCCAAGAATGTTTTCATTAATCAAGAACGAAAGTTAGAGGTTCGAAGGCGATCAGATACCGCCCTAGTTCTAACCATAAACGATGCCAACCAGCGATCCGCCGGAGTTCCTTCTATGACTCGGCGGGCAGCTTCCGGGAAACCAAAGTCTTTGGGTTCCGGGGGAAGTATGGTTGCAAAGCTGAAACTTAAAGGAATTGACGGAAGGGCACCACCAGGAGTGGAGCCTGCGGCTTAATTTGACTCAACACGGGAAAACTCACCCGGCCCGGACACTGGAAGGATTGACAGATTGAGAGCTCTTTCTTGATTCAGTGGGTGGTGGTGCATGGCCGTTCTTAGTTGGTGGAGCGATTTGTCTGGTTAATTCCGATAACGAACGAGACTCTGGCCTGCTAAATAGGAGGCTGATCATCTCTGTCAGCCGACACTTCTTAGAGGGACAGGCGGTCTTTATCCGCACGAGATTGAGCAATAACAGGTCTGTGATGCCCTTAGATGTCCGGGGCCGCACGCGCGCTACACTGAAGGAATCAGCGTGTGCTTGCCCCTGTCCGACAGGACTGGGTAACCCGCTGAACCTCCTTCGTGATGGGGATAGGGGCTTGTAATTGTTCCCCTTGAACGAGGAATTCCCAGTAAGCGCGAGTCATAAGCTCGCGTTGATTACGTCCCTGCCCTTTGTACACACCGCCCGTCGCTACTACCGATTGAATGATTTAGTGAGGTCTTCGGACCTGCAGCCGTCGCGGCCTCGTGCCTGCAACGGTTCGCGGGGAAGATGACCAAACTTGATCATTTAGAGGAAGTAAAAGTCGTAACAAGGTTTCCGTAGGTGAACCTGCGGAAGGATC
>Arthropoda_Ctenolepisma_longicaudata_AY210811
AACCAAAACAAGGTGAAACCGCGAATGGCTCATTAAATCAGTTATGGTTCCTTAGATCGTACCAATCTTACTTGGATAACTGTGGTAATTCTAGAGCTAATACATGCNNNTTGAACCCCGACCAGAAATGGAAGGGGTGCTTTTATTAGATCAAAACCAATCGGTCGGCTTGTCCGTCCGTTGCCTTGGTGACTCTTAATAACTTTGTGCTGATCGCACGGTCTTCGTACCGGCGACGCATCTTTCAAATGTCTGCCTTATCAACTGTCGATGGTAGGTTCTGCGCCTACCATGGTTGTTACGGGTAACGGGGAATCAGGGTTCGATTCCGGAGAGGGAGCCTGAGAAACGGCTACCACATCCAAGGAAGGCAGCAGGCGCGCAAATTACCCACTCCCGGCACGGGGAGGTAGTGACGAAAAATAACGATACGGGACTCATCCGAGGCCCCGTAATCGGAATGAATACACTTTAAATCCTTTAATAAGGATCTATTGAAGGGCAAGTCTGGTGCCAGCAGCCGCGGTAATTCCAGCTTCAATAGCGTATATTAAAGTTGTTGCGGTTAAAAAGCTCGTAGTTGGATCTGGGTCTCGGACGGTCGGTTCGCCGCCCGGCGTTTAACTGACCGGTCCGGACGTCCTGCCGGTTTTCCTTCCTCGGTGCTCTTCATTGAGTGTCTTGGTGGGCCGGCACGTTTACTTTGAACAAATTAGAGTGCTCAAAGCAGGCCGTGTCGCCTGAATGCTCGGTGCATGGAATAATGGAATAGGACCTCGGTTCTATTTTGTTGGTTCTCTGGACTCGAGGTAATGATTAATAGGGACAGACGGGGGCATTAGTATTGCGACGTTAGAGGTGAAATTCTTGGATCGTCGCAAGACTAACCGATGCGAAAGCATTTGCCAAGAATGTTTTCATTAATCAAGAACAAAAGTTAGAGGTTCGAAGGCGATCAGATACCGCCCTAGTTCTAACCATAAACGATGCCAGCCAGCGATCCGCCGAAGTTCCTCCAATGACTCGGCGGGCAGCTTCCGGGAAACCAAAGCTTTTGGGTTCCGGGGGAAGTATGGTTGCAAAGCTGAAACTTAAAGGAATTGACGGAAGGGCACCACCAGGAGTGGAGCCTGCGGCTTAATTTGACTCAACCACGGGAAACCTCACCAGGCCCGGACATTGGAAGGATTGACAGATTGAGAGCTCTTTCTTGATTCAATGGGTGGTGGTGCATGGCCGTTCTTAGTTCGTGGAGTGATCTGTCTGGTTTATTCCGATAACGAACGAGACTCTAACCTACTAACTAGGCGTTGGAATCTTTCATGCTTCCAACGTACATGTCTTCTTAGAGGGACAGGCTGCTTCTAGCAGCACGAGATTGAGCAATAACAGGTCTGTGATGCCCTTAGATGTTCTGGGCCGCACGCGCGCTACACTGAAGGAATCAGCGTGTCTTCCCTGTCCGAAAGGACCGGGTAACCCGCTGAACCTCCTTCGTGCTAGGGATTGGGGCTTGCAATTGTGTCCCATGAACGAGGAATTCCCAGTAAGCGCGAGTCATAAGCTCGCGCTGATTACGTCCCTGCCCTTTGTACACACCGCCCGTCGCTACTACCGATTGAATGATTTAGTGAGGCCTTCGGACTGATACCCGGCACTTCCGTTTTGCGGTGGTGCTGACGTGTCGGAAAGATGGCCAAACTTGATCATTTAGAGGAAGTAAAAGTCGTAACAAG
>Arthropoda_Limulus_polyphemus_L81949
CCTGGTTGATCCTGCCAGTAGTCATATGCTTGTCTCAAAGATTAAGCCATGCATGTCTAAGTACATGCCGAAATAAGGTGAAACCGCGAATGGCTCATTATCCAGCCGTTGTTCCTTAGATCGTACTTTCCTACTTGGATAACTGTGGTAATTCTAGAGCTAATACATGCAACAAAGCTCCGACCTCACGGGACGAGCGCTTTTATTAGACCAAGACCAATCGGACTTCGGTCCGCAAATGATGGTGACTCTGGATAACTTTTGGCTGATCGCACGGTCTAGCACCGGCGACGCATCTTTCAAGTGTCTGCCTTATCAACTGTCGATGGTAGGTTATGCGCCTACCATGGTCGTAACGGGTAACGGGGAATCAGGGTTCGATTCCGGAGAGGGAGCCTGAGAAACGGCTACCACATCCAAGGAAGGCAGCAGGCGCGCAAATTACCCACTCCCAGAACGGGGAGGTAGTGACGAAAAATAACGATACGGGACTCTATCGAGGCCCCGTAATTGGAATGAGTACACTCTAAATCCTTTAACGAGGATCTATTGGAGGGCAAGTCTGGTGCCAGCAGCCGCGGTAATTCCAGCTCCAATAGCGTATATTAAAGTTGTTGCGGTTAAAAAGCTCGTAGTTGGATCTCAGTTCTAGACTGGCGGTCCGCTTTGGCGGTTACTGCCTGGCCTAAACATCCTGCCGGTTTTCCCTCGGTGCCCTTGATTGAGTGTCTTGGGTGGCCGGCACGTTTACTTTGAAAAAATTAGAGTGCTCAAAGCAGGCGCAACGCCTGAATAATGGTGCATGGAATAATGGAATAGGACCTCGGTTCTATTTTGTTGGTTTTCGGAACACGAGGTAATGATTAAGAGGGACAGACGGGGGCATTCGTATTGCGACGCTAGAGGTGAAATTCTTGGACCGTCGCAAGACGAACTACTGCGAAAGCATTTGCCAAGAATGTTTTCATTAATCAAGAACGAAAGTTAGAGGTTCGAAGGCGATCAGATACCGCCCTAGTTCTAACCATAAACGATGCCAACCAGCGATCCGCCTGAGTTCCTCAAACGACTCGGCGGGCAGCTTCCGGGAAACCAAAGTGTTTGGGTTCCGGGGGAAGTATGGTTGCAAAGCTGAAACTTAAAGGAATTGACGGAAGGGCACCACCAGGAGTGGAGCCTGCGGCTTAATTTGACTCAACACGGGGAAACTCACCCGGCCCGGACACTGGAAGGATTGACAGATTAAGAGCTCTTTCTTGATTCAGTGGGTGGTGGTGCATGTCCGTTCTTAGTTGGTGGAGCGATTTGTCTGGTTAATTCCGATAACGAACGAGACTCTAGCCTATTAAATAGACGACCGATCACACGTGTCGGTCGATCTTCTTAGAGGGACAAGCGGCGTTTAGCCGCACGAGACAGAGCAATAACAGGTCTGTGATGCCCTTAGATGTCCGGGGCCGCACGCGCGCTACACTGAAGGAATCAGCGTGTGATTGCCCCTGTCCGGTAGGACTGGGTAACCCGTTGAACCTCCTTCGTGATAGGGATAGGGGCTTGTAATTATTCCCCTTGAACGAGGAATTCCCAGTAAGCACGAGTCATCAGCTCGTGTTGATTACGTCCCTGCCCTTTGTACACACCGCCCGTCGCTACTACCGATTGAATGATTTAGTGAGGTCTTCGGACTGGCTGCCGGAGCGGCTCTCGGGTCGCGCCTGTGTGCCGGAAAGATGACCAAACTTGATCATTTAGAGGAAGTAAAAGTCGTAACAAGGTTTCCGTAGGTGAACCTGCGGAAGGATCATTA
>Arthropoda_Lithobius_obscurus_AF334271
TCATATGCTTGTCTCAAAGATTAAGCCATGCATGTCCAAGTGCTTGCCGCATTAAGGTGAAACCGCGAATGGCTCATTAAATCAGTTATGGTTCCTTAGATCGTACYATCCTACTTGGATAACTGTGGTAATTCTAGAGCTAATACATGCCGACCAGCTCCGACCTTCGGGGACGAGCGCTTTTATTAGAACAAGACCAATACGGATCCGCAAGGGTCCGGTCCCGTTTGGTGACTCTGGATAACTTGGAGCCGATCGCACGGTCTTCGCACCGGCGACGCATCTTTCAAATGTCTGCCTTATCAACTGTCGATGGTAGGTTATGTGCCTACCATGGTTTTTACGGGTAACGGGGAATCAGGGTTCGATTCCGGAGAGGGAGCCTGAGAAACGGCTACCACATCCAAGGAAGGCAGCAGGCACGCAAATTACCCACTCCCGGCACGGGGAGGTAGTGACGAAAAATAACAATACGAGACTCTTMCGAGGCCTCGTAATTGGAATGAGTACACTTTAAATCCTTTAACGAGGATCTATTGGAGGGCAAGTCTGGTGCCAGCAGCCGCGGTAATTCCAGCTCCAATAGCGTATATTAAAGTTGTTGCGGTTAAAAAGCTCGTAGTTGGATCTCGGTGCCGGACCGGCGGTCCGCCTCGTGCGGTCTCACTGCCGGCCCCGGAGCCATCCCGCCGGCCGTCCCTCGGTGCTCTTCGCTGAGTGTCTTGGGTGACCGGAACGTTTACTTTGAACAAATTAGAGTGCTCCAAGCAGGCGCGTCCCGCCCGCATAGCCCAGCATGGAATAATGGAATAGGACCTCGGTTCTATTTTGTTGGTTTTCGGAACCCGAGGTAATGATTAATAGGGACAGACGGGGGCATTCGTATTGCGACGCTAGAGGTGAAATTCTTGGACCGTCGCAAGACGAACTACTGCGAAAGCATTTGCCAAGAATGTTTTCATTAATCAAGAACGAAAGTTAGAGGTTCGAAGGCGATCAGATACCGCCCTAGTTCTAACCATAAACGATGCCGACCAGCGATCTGCCGAAGTTCCTCCGATGACTCGGCGGGCAGCTTCCGGGAAACCAAAGTGTTTGGGTTCCGGGGGAAGTATGGTTGCAAAGCTGAAACTTAAAGGAATTGACGGAAGGGCACCACCAGGAGTGGAGCCTGCGGCTTAATTTGACTCAACACGGGAAAACTCACCCGGCCCGGACACCGGAAGGATTGACAGATTGAGAGCTCTTTCTTGATTCGGTGGGTGGTGGTGCATGGCCGTTCTTAGTTGGTGGAGCGATTTGTCTGGTTAATTCCGATAACGAACGAGACTCTAGCCTGCTAAATAGACGACCGATCCCAGGGTGCCAGTTCCCTCCTYGTGGGGGAACGGTTTTGCCTCTGTCGGTTGATCGCTTCTTAGAGGGACAAGCGGCGCTCAGCCGCACGAGATTGAGCAATAACAGGTCTGTGATGCCCTTAGATGTCCGGGGCCGCACGCGCGCTACACTGAAGGAATCAGCGTGTGTCCTCCCCCAGTCCGRCAGGACCGGGTAACCCGCTGAACCTCTTTCGTGATAGGAATCGGGGTTTGGAATTGTCCCCCGTGAACGAGGAATTCCCAGTAAGCGCGAGTCATAAGCTCGCGTTGATTACGTCCCTGCCCTTTGTACACACCGCCCGTCGCTACTACCGATTGAATGATTTAGTGAGGTCTTTGGACTGGCGGTCGCGGCGGCYCTCGGGTCGCTGCGGCRTGCCGGGAAGATGACCGAACTTGACCATTTAGAGGAAGTAAAAGTCGTAACAAGGTTTCC
>Arthropoda_Orthoporus_sp_JMM-2003c_AY210829
AGTCATATGCTTGTCTCAAAGATTAGCCATGCATGTCTAAGTACATGCCTTAAAAAGGTGAAACCGCGAATGGCTCATTAAATCAGTCATGGTTTACTAGACCGATCAATCCTACTTGGATAACTGTGGTAATTCTAGAGCTAATACATGCCAAGATGCTCCTGCCCTCGTGGTTCGAGCGCATTTATTAGACCAAAACCGATCGGGTGCTTCGGTGCCCGTCAGTTTGTGGTGACTCTGGATAACTATGAGCAGATCGCACGGTCTTTGCGCCGGCGACGTATCTTTCAAATGTCTGCCTTATCAACTGTCGATGGTAGGCTACTTGCCTACCATGGTTGTAACGGGTAACGGAGAATCAGGGTTCGATTCCGGAGAGGGAGCCTGAGAAACGGCTACCACATCCAAGGAAGGCAGCAGGCACGCAAATTACCCACTCTCAGAACGAGGAGGTAGTGACGAAAAATAACAATGCGGGACTCTTACGAGGCCCCGTAATTGGAATGAGTCCACTTTAAATCCTTTAACGAGGACCTATTGGAGGGCAAGTCTGGTGCCAGCAGCCGCGGTAATTCCAGCTCCAATAGCGTATATTAAAGTTGTTGCGGTTAAAAAGCTCGTAGTTGGATGTCAGTTGCGGGCGGGTGGTCCACCGTTTTGGTGGCTTACTACCCGTCCCGCTACCTACCATCCGGCCCCTCCCGCTATGCTCTTCACCGGGTGTGGTGGGTGGCCGGAACGTTTACTTTGAAAAAATTAGAGTGCTCAAAGCAGGCATGTCTTGCCTGAATACCTCAGCATGGAATGATGGAACAGGACCTCGGTTCTATTTTGTCGGTTTTCGGAATTCCGAGGTAATGATTAATAGGGACAGACGGGGGCATTCGTATTGCGGCGCTAGAGGTGAAATTCTTGGACCGTCGCAAGACGAACTAAAGCGAAAGCATTTGCCAAGAATGTTTTCATTAATCAAGAACGAAAGTTAGAGGTTCGAAGGCGATCAGATACCGCCCTAGTTCTAACCATAAACGATGCCAACCAGCGATCCGCCGGAGTTCCTCCAATGACCCGGCCGGCAGCTTCCGGGAAACCAAAGTATTTGGGTTCCGGGGGAAGTATGGTTGCAAAGCTGAAACTTAAAGGAATTGACGGAAGGGCACCACCAGGAGTGGAGCCTGCGGCTTAATTTGACTCAACACGGGAAAACTCACCCGGCCCGGACACTGGAAGGATTGACAGATTGAGAGCTCTTTCTTGATTCAGTGGGTGGTGGTGCATGGCCGTTCTTAGTTGGTGGAGCGATTTGTCTGGTTAATTCCGATAACGAACGAGACTCTAGCCTGCTAAATAGGTGGTCGATTCTCTGAAAGTCGGCCTGCTCTTCTTAGAGGGACAAGCGGCGCTCAGCCGCACGAAATTGAGCAATAACAGGTCTGTGATGCCCTTAGATGTCCGGGGCCGCACGCGCGCTACACTGAAGGAATCAACGTGTGTTTGCCCCCGTCCGGAAGGACAGGGTAATCCGTTGAACCTCCTTCGTGATAGGGACTGGGGCTTGAAATTCTTGCCCACGAACGAGGAATTCCCAGTAAGCGCGAGTCATAAGCTCGTGTTGATTACGTCCCTGCCCTTTGTACACACCGCCCGTCGCTACTACCGATTGAATGATTTAGTGAGGTCTTCGGACTGGGGCCCGGCGAGACCTCCTCTGTGGGGTCTTACCGGTTCGTCTCGGAAAGATGACCGAACTTGACCATTTAGAGGAAGTAAAAGTCGTAACAAGGTTTCCGT
>Arthropoda_Pandinus_imperator_AY210831
CATATGCTTGTCTCAAAGATTAAGCCATGCATGTCTAAGTACAAGCCAAAATAAGGTGAAACCGCGAATGGCTCATTAAATCAGTTACGGTTCCTTAGACTATACTTTCCTACTTGGATAACTGTGGTAATTCTAGAGCTAATACATGCATCTGAGCTCCGACCTTCGGGGACGAGCGCTTTTATTAGACCAAGACCAATCGGACTCAGGTCCGCAAAACGTGGCGACTCTGGATAACTTTGGGCGGATCGCACGGTCTAGCACCGGCGACGTATCTTTCAAGTGTCTGCCTTATCAACTTTCGATGGTAGGTTATGCGCCTACCATGGTCGTTACGGGTAACGGGGAATCAGGGTTCGATTCCGGAGAGGGAGCCTGAGAAACGGCTACCACATCCAAGGAAGGCAGCAGGCGCGCAAATTACCCACTCCCGGCACGGGGAGGTAGTGACGAAAAATAACAATACGGGACTCTATTGAGGCCCCGTAATTGGAATGGGTACACTCTAAACCCTTTAACGAGGATCTATTGGAGGGCAAGTCTGGTGCCAGCAGCCGCGGTAATTCCAGCTCCAATAGCGTATATTAAAGTTGTTGCGGTTAAAAAGCTCGTAGTTGGATCTCGGTTCCGGACTGTCGGTCCGCCGACAGGCGGTTACTGGCAGGACCGGACGTCTAGCCGGCCTCCCTCGGTGCTCTTCACCGGGTGTCTTGGGTGTCCGGCACGTTTACTTTGAAAAAATTAGAGTGCTCAAAGCAGGCGACCTGCCTGAATAATGGTGCATGGAATAATGGAATAGGACCTCGGTTCTATTTTGTTGGTTTTCGGAACACGAGGAAATGATTAAGAGGGACAGACGGGGGCATTCGTATTGCGACGCTAGAGGTGAAATTCTTGGACCGTCGCAAGACGAACTACTGCGAAAGCATTTGCCAAGAATGTTTTCATTAATCAAGAACGAAAGTTAGAGGTTCGAAGGCGATCAGATACCGCCCTAGTTCTAACCATAAACGATGCCAACCAGCGATCCGCCTGAGTTCCTCAAATGACTCGGCGGGCAGCTTCCGGGAAACCAAAGTCTCTGGGTTCCGGGGGAAGTATGGTTGCAAAGCTGAAACTTAAAGGAATTGACGGAAGGGCACCACCAGGAGTGGAGCCTGCGGCTTAATTTGACTCAACACGGGAAAACTTACCCGGCCCGGACACCGGAAGGATTGACAGATTAATAGCTCTTTCTTGATTCGGTGGGTGGTGGTGCATGGCCGTTCTTAGTTGGTGGAGCGATTTGTCTGGTTAATTCCGATAACGAACGAGACTCTAGCCTACTAAATAGACGAGCGATTATACGAGTCGCTCGGACTTCTTAGAGGGACAGGCGGCTTACAGCCGCACGAGACAGAGCAATAACAGGTCTGTGATGCCCTTAGATGTCCGGGGCCGCACGCGCGCTACACTGAAGGATGCAGCGTGCGTTTACCCCTGTCCGGAAGGACTGGGTAACCCCTTCAACCTCCTTCGTGATAGGGATAGGGGATTGGAATTATTCCCCTTCAACGAGGAATTCCCAGTAAGCGCGAGTCATAAGCTCGCGTTGATTACGTCCCTGCCCTTTGTACACACCGCCCGTCGCTACTACCGATTGAATGATTTAGTGAGGTCTTCGGACTGGCGCCCGGAGCGGCTCGCGGGTCGCGCCGGTGTGCCGGAAAGATGACCGAACTTGATTATTTAGAGGAAGTAAAAGTCGTAACAAGGTTTCCGT
>Arthropoda_Squilla_empusa_L81946
CCTGGTTGATCCTGCCAGTAGTCATATGCTTGTCTCAAAGATTAAGCCATGCATGTCTAAGTACAGNCCGATCTAAGGCGAAACCGCGAATGGCTCATTAAATCAGTTGTGGTTCATTGGATCTTACCCACCCACCTGGATAACTGTGGTAATTCTAGAGCTAATACATGCACACAAGCTCCGACCTCAAGGGAAGAGCGCTTTTATTAGATCAAAACCAATCGGGCCTCGGTCCGTCACACTTGGTGAATCTGAATAACTTTGGGCTGAGCGCACGGCCCTCGCGCCGGCGCCGCATCTTTCAAGTGTCTGCCTTATCAGCTTTCGATTGTAGGTTATGCGCCTACAATGGCTATAACGGGTAACGGGGAATCAGGGTTCGATTCCGGAGAGGGAGCCTGAGAAACGGCTACCACATCTAAGGAAGGCAGCAGGCACGCAAATTACCCACTCCCGGCTCGGGGAGGTAGTGACGAAAAATAACGATGCGAGACTCTTCCGAGGCCTCGCAATCGGAATGAGTACACTTTAAATCCTTTAACGAGGATCTATTGGAGGGCAAGTCTGGTGCCAGCAGCCGCGGTAATTCCAGCTCCAATAGCGTATATTAAAGTTGTTGCGGTTAAAAAGCTCGTAGTTGGATCTCAGTTCCGGACCGACGGTTCGCCGCCCGGCGTCTACTGTCGGCTTCCGAACAGCCCGCCGGCTCGCGCGGGGTGCTCTTCATCGAGTGTCCCGAGTGGCCGGCACGTTTACTTTGAAAAAATTAGAGTGCTCAAAGCAGGCCCAGCCGCCTGAATATTCGTGCATGGAATAATGGAATAGGACCTCGGTTCTATTTTGTTGGTTTTCGGAACTCGAGGTAATGATTAATAGGGACAGACGGGGGCATTCGTATTGCGACGTTAGAGGTGAAATTCTTGGATCGTCGCAAGACGAACTACTGCGAAAGCATTTGCCAAGAATGTTTTCATTAATCAAGAACGAAAGTTAGAGGTTCGAAGGCGATCAGATACCGCCCTAGTTCTAACCATAAACGATGCTGACTAGCGATCCGCCGGCGTTATTCCCATGACTCGGCGGGCAGCTTCCGGGAAACCAAAGTCTTTGAGTTCCGGGGGAAGTATGGTTGCAAAGCTGAAACTTAAAGGAATTGACGGAAGGGCACCACCAGGAGTGGAGCCTGCGGCTTAATTTGACTCAACACGGGAACCTCACCAGGCCCGGACACCGGAAGGATTGACAGATTGAGAGCTCTTTCTTGATTCGGTGGGTGGTGGTGCATGGCCGTTCTTAGTTGGTGGAGCGATTTGTCTGGTTAATTCCGATAACGAACGAGACTCTAGCCTGCTAACTAGTCGACGGATCTCATACCATATGTGTCCGTCGCACCTTCTTAGAGGGATAAGCGGCGTCTAGCCGCACGAGATTGAGCAATAACAGGTCTGTGATGCCCTTAGATGTTCTGGGCCGCACGCGCGCTACACTGAAGGGATCAGCGTGTCCTCCCTCTCCGAGAGGAGCGGGTAACCCGTTGAAACCCCTTCGTGATAGGGATTGGGGCTTGAAATTGTTCCCCATGAACGAGGAATTCCCAGTAAGCGCAAGTCATCAGCTTGCGTTGATTACGTCCCTGCCCTTTGTACACACCGCCCGTCGCTACTACCGATTGAATGATTTAGTGAGGCCTTCGGACTGGCGCCCCTGGTGGCTCACGGGTCACCCCGGGCTGCCGGAAAGATGTCCAAACTTGATCATTTAGAGGAAGTAAAAGTCGTAACAAGGTTTCCGTAGGTGAACCTGCGGAAGGATCATTA
>Arthropoda_Triops_longicaudatus_AF144219
CCTGGTTGATCCTGCCAGTAGCATATGCTTGTCTCAAAGATTAAGCCATGCATGTCTAAGTACAAGCCGCTCTGCGGCGAAACCGCGAATGGCTCAATAAATCAGTTATGGTTCCTTAGATCGTACCATCCTACTTGGATAACTGTGGTAATTCTAGAGCTAATACATGCACACAAGCCCTGACCTCACGGAAAGGGTGCTTTTATTAGATCAAAACCAATCGGGCTTCGGCCCGTTGTTTTGGTGACTCTGGATAACTCTTAGCAGATCGCATGGTCTCGCACCGGCGACGCATCTTTCAAATGTCTGCCTTATCAACTGTCGATGGTAGGTTATGCGCCTACAATGGTTGCAACGGGTAACGGGGAATCAGGGTTCGATTCCGGAGAGGGAGCCTGAGAAACGGCTACCACATCCAAGGAAGGCAGCAGGCGCGCAAATTACCCACTCCCGGCACGGGGAGGTAGTGACGAAAAATAACGATACGGGACTCTTCCGAGGCCCCGTGATTGGAATGAGTACACTTTAAATCCTTTAACGAGGACCCATTGGAGGGCAAGTCTGGTGCCAGCAGCCGCGGTAACTCCAGCTCCAATAGCGTATATTAAAGTTGTTGCGGTTAAAAAGCTCGTAGTTGGATTCCGGTCCTGGGCGGGCGGTACCGCCATCGTGCGTGCACTGCCTAGGCGGGACAAATCACCGCGACTATCCGGGGTGCTCTTAACTGAGTGTCCTGGGTGGCCGGTACGTTCACTTTGAACAAATTAGAGTGCTCAAAGCAGGTGCTCCGCGCCTGAATATCACAGCATGGAATGATGGAATAGGACCTCGGTCTTATTTTGTTGGTTTTCTGGACCCGAGGTAATGGTTAATAGAGACAGACGGGGGCATTCGTACTGCGACGCTAGAGGTGAAATTCTTGGACCGTCGCAAGACGAACAACTGCGAAAGCATTTGCCAAGAATGTTTTCATTAATCAAGAACGAAAGTTAGAGGTTCGAAGGCGATCAGATACCGCCCTAGTTCTAACCATAAACGATGCCAACTAGCGATCCGCCGGAGTTACTCCCATGACTCGGCGGGCAGCTTCCGGGAAACCAAAGTTTTTGGGTTCCGGGGGAAGTATGGTTGCAAAGCTGAAACTTAAAGGAATTGACGGAAGGGCACCACCAGGAGTGGAGCCTGCGGCTTAATTTGACTCAACACGGGAAACCTCACCAGGCCCGGACACTGGAAGGATTGACAGATTGAGAGCTCTTTCTTGATTCGGTGGGTGGTGGTGCATGGCCGTTCTTAGTTGGTGGAGCGATTTGTCTGGTTAATTCCGATAACGAACGAGACTCTAGCCTGCTAAATAGGCGACGGGTTTTATCCGTCCGTCGCTCTTCTTAGAGGGACAAGCGGCGTCCAGCCGCATGACAAAGAGCAATAACAGGTCTGTGATGCCCTTAGATGTCCTGGGCCGCACGCGCGCTACACTGAAGGAATCAGCGTGTTTTCCCTGTCCGAGAGGACCGGGTAACCGCTGAACCTCCTTCGTGGTTGGGATTGGGGACTGCAATGATCCCCATGAACCAGGAATCCCTAGTAGGCGCAAGTCACTAGCTTGCGTCGATTACGTCCCTGCCCTTTGTACACACCGCCCGTCGCTACTACCGATTGAATGATTTAGTGAGGCCTTCGGACGGACTCGCCGGGCGGAGCTTCCGCTTCGCTCCGGCGGGACTGAAAGATGGTCGAACTTGATCCTTTAGAGGAAGTAAAAGTCGTAACAAGGTTTCCGTAGGTGAACCTGCGGAAGGATCATTA
>Brachiopoda_Glottidia_palmeri_U12647
AAAGATTAAGCCATGCATGTCTAAGTACATTCTTTCACACAGAGAAACTGCGAATGGCTCATTAGATCAGTTATGGTTCCTTAGATCGTTCAATCCTACTTGGATAACTGTAGTAATTCTAGAGCTAATACATGCTACCAAGCTCCGACCTTCTCGGGAAGAGCGCTTTTATTAGATCAAAACCAATCGGGCTTCGCCCGTTCTGTTGGTGACTCTGAATAACTTTGGGCTGATCGCATGGCCTCGAGCCGGCGACGTATCTTTCAAATGTCTGCCCTATCAACTTTCGATGGTACGCGATATGCCTACCATGGTCGTAACGGGTAACGGGGAATCAGGGTTCGATTCCGGAGAGGGAGCATGAGAAACGGCTACCACTTCTAAGGAAGGCAGCAGGCGCGCAAATTACCCACTCCTGGCACGGGGAGGTAGTGACGAAAAATAACAATACGGGACTCTTTCGAGGCCTCGTAATTGGAATGAGTACACTTTAAATCCTTTAACGAGGATCCATTGGAGGGCAAGTCTGGTGCCAGCAGCCGCGGTAATTCCAGCTCCAATAGCGTATATTAAAGTTGTTGCAGTTAAAAAGCTCGTAGTTGGATCTCAGGTTTAGGCTAGCGGTCCACCTCGCGGTGGTCACTGCTTGACCTGACCTACCTACCGGTTTTCCCTTGGTGCTCTTGATTNAGTGTCTCGGGTGGCCGGCACGTTTACTTTGAAAAAATTAGAGTGTTCAAAGCAGGCAATTCGCCTGAATAATGGTGCATGGAATAATGGAATAGGACCTCGGTTCTATTTTGTTGGTTTTCGGAACTTGAGGTAATGATTAATAGGGACAGACGGGGGCATTCGTATTGCGGTGTTAGAGGTGAAATTCTTGGATCGCCGCAAGACGAACCACTGCGAAAGCATTTGCCAAGAATGTTTTCATTAATCAAGAACGAAAGTCAGAGGTTCGAAGACGATCAGATACCGTCGTAGTTCTGACCATAAACGATGCCAACTAGCGATCCGCCGGCGTTGCTTCGATGACTCGGCGGGCAGCTTCCGGGAAACCAAAGTCTTTGGGTTCCGGGGGAAGTATGGTTGCAAAGCTGAAACTTAAAGGAATTGACGGAAGGGCACCACCAGGAGTGGAGCCTGTGGCTTAATTTGACTCAACACGGGAAAACTCACCCGGCCCGGACACTGTAAGGATTGACAGATTGAGAGCTCTTTCTTGATTCGGTGGGTGGTGGTGCATGGCCGTTCTTAGTTGGTGGAGCGATTTGTCTGGTTAATTCCGATAACGAACGAGACTCTAGCCTGCTAAATAGTTCGCCGATCCCCATGGGTCGGTGTTAACTTCTTAGAGGGACAAGTGGCGTTTAGCCACACGAGATTGAGCAATAACAGGTCTGTGATGCCCTTAGATGTTCGGGGCTGCACACGCGCTACACTGAAGGAATCAGCGTGTGTCTACCCTGGCCCGGAAGGGCTGGGTAACCCGTTGAATCTCCTTCGTGCTAGGGATTGGGGCTTGTAATTATTCCCCATGAACGAGGAATTCCCAGTAAGCGCGAGTCATAAGCTCGTGCTGATTACGTCCCTGCCCTTTGTACACACCGCCCGTCGCTACTACCGATTGAATGGTTTAGTGAGGTCCTCGGATTGGTCCCGGCATGGTGGGCAACCGTCGCGCCGGTGCGCCGAGAAGACGATCAAACTTGATCATTTAGAGGAAGTAAAAGTCGTAACAAGGTTTCCG
>Brachiopoda_Lingula_anatina_X81631
NNNCTGGTTGATTCTGCCAGTAGTCATATGCTTGTCTCAAAGATTAAGCCATGCATGTCTAAGTACATACTTTCACACAGTGAAACCGCGAATGGCTCATTAGATCAGTTATGGTTCCTTAGATCGTACAATCCTACTTGGATAACTGTAGTAATTCTAGAGCTAATACATGCAACCAAGCTCCGACCTCACGGGAAGAGCGCTTTTATTAGATCAAAACCAATCGGGCTTCGGCCCGTCCTATTGGTGACTCTGGATAACTTTGGGCTGATCGCATGGCCTCGAGCCGGCGACGTATCTTTCAAATGTCTGCCCTATCAACTTTCGATGGTACGTGATATGCCTACCATGGTTGTAACGGGTAACGGGGAATCAGGGTTCGATTCCGGAGAGGGAGCATGAGAAACGGCTACCACTTCTAAGGAAGGCAGCAGGCGCGCAAATTACCCACTCCTGGCACGGGGAGGTAGTGACGAAAAATAACAATACGGGACTCATTCGAGGCCCCGTAATTGGAATGAGTACACTTTAAATCCTTTAACGAGGATCTATTGGAGGGCAAGTCTGGTGCCAGCAGCCGCGGTAATTCCAGCTCCAATAGCGTATATTAAAGTTGTTGCAGTTAAAAAGCTCGTAGTTGGATCTCAGGTTTAGGCTAGCGGTCCACCTCGCGGTGGTTACTGCTTGTCCTGACCTACCTCCCGGTTTTCCCTTGGTGCTCTTGATTGAGTGTCTCGGGTGGCCGGAACGTTTACTTTGAAAAAATTAGAGTGTTCAAAGCAGGCAATTCGCCTGAATAATGGTGCATGGAATAATGGAATAGGACCTCGGTTCTATTTTGTTGGTTTTCGGAACTTGAGGTAATGATTAATAGGGACAGACGGGGGCATTCGTATTGCGGTGTTAGAGGTGAAATTCTTGGATCGCCGCAAGACGAACAACTGCGAAAGCATTTGCCAAGAATGTTTTCATTAATCAAGAACGAAAGTCAGAGGTTCGAAGACGATCAGATACCGTCGTAGTTCTGACCATAAACGATGCCAACTAGCGATCCGCCGGAGTTGCTTCAATGACTCGGCGGGCAGCTTCCGGGAAACCAAAGTTTTTGGGTTCCGGGGGAAGTATGGTTGCAAAGCTGAAACTTAAAGGAATTGACGGAAGGGCACCACCAGGAGTGGAGCCTGTGGCTTAATTTGACTCAACACGGGAAAACTCACCCGGCCCGGACACTGTAAGGATTGACAGATTGAGAGCTCTTTCTTGATTCGGTGGGTGGTGGTGCATGGCCGTTCTTAGTTGGTGGAGCGATTTGTCTGGTTAATTCCGATAACGAACGAGACTCTAGCCTGCTAAATAGTTCACCGATCCCTATGGGTCGGTGTTAACTTCTAGAGGGACAAGTGGCGTTTAGCCACACGAGATTGAGCAATAACAGGTCTGTGATGCCCTTAGATGTTCGGGGCTGCACACGCGCTACACTGAAGGAATCAGCGTGTGTCTACCCTGGCCCGGAAGGGTTGGGTAACCCGTTGAATCTCCTTCGTGCTAGGGATTGGGGCTTGTAATTATTCCCCATGAACGAGGAATTCCCAGTAAGCGCGAGTCATAAGCTCGCGTTGATTACGTCCCTGCCCTTTGTACACACCGCCCGTCGCTACTACCGATTGAATGGTTTAGTGAGGTCCTCGGATTGGTCCCGGCATGGTGGGCAACCATCGCGCCGGTGTGCCGAGAAGACGATCAAACTTGATCATTTAGAGGAAGTAAAAGTCGTAACAAGGTTTCCGTAGGTGAACCTGCGGAAGGATCATTA
>Brachiopoda_Phoronis_australis_U36271
TCATATGCTTGTCTCAAAGATTAAGCCATGCATGTCTAAGTACATACCTCCATACGGTGAAACTGCGAATGGCTCATTAAATCAGTTATGGTTCCTTAGATCGATACACTCCTACTTGGATAACTGTAGTAATTCTAGAGCTAATACATGCAATAAAGCTCCGACCGTACGGGAAGAGCGCTTTTATTAGATCAAAACCAATCGGTCTTCGGACCGTCCTGTTGGTGACTCTGGATAACTTTGGGCTGATCGCATGGCCTAGAGCCGGCGACGTATCTTTCAAATGTCTGCCCTATCAACTGTCGATGGTATGTGATATGCTTACCATGGTTATAACGGGTAACGGGGAATCAGGGTTCGATTCCGGAGAGGGAGCATGAGAAACGGCTACCACATCCAAGGAAGGCAGCAGGCGCGCAAATTACCCACTCCTGACACGGGGAGGTAGTGACGAAAAATAACAATACGGGACTCTTTCGAGGCCTCGTAATTGGAATGAGTACACTTTAAATCCTTTAACGAGGATCTATTGGAGGGCAAGTCTGGTGCCAGCAGCCGCGGTAATTCCAGCTCCAATAGCGTATATTAAAGTTGTTGCAGTTAAAAAGCTCGTAGTTGGATCTCGGGTCTAGGCTTGCGGTCCGCCTCGCGGCGTGTTACTGCTCGTCCTGGCCTACCTCCCGGTTTTCCCTTGGTGCTCTTAAGTGAGTGTCTCGGGTGGCCGGAACGTTTACTTTGAAAAAATTAGAGTGTTCAAAGCAGGCAGTCTGCCTGAATAATGGTGCATGGAATAATGGAATAGGACCTCGGTTCTATTTTGTTGGTTTTCGGAACTTGAGGTAATGATTAAGAGGGACAGACGGGGGCATTCGTATTACGGTGTTAGAGGTGAAATTCTTGGATCGCCGTNAGACGAANNACTGCGAAAGCATTTGCCAAAAAATGTTTTCATTAATCAAGAACGAAAGTCAGAGGTTCGAAGACGATCAGATACCGTCGTAGTTCTGACCATAAACGATGCCAACTAGCGATCCGCCGGAGTTGCTTCAATGACTCGGCGGGCAGCTTCCGGGAAACCAAAGTCTTTGGGTTCCGGGGGAAGTATGGTTGCAAAGCCGAAACTTAAAGGAATTGACGGAAGGGCACCACCAGGAGTGGAGCCTGCGGCTTAATTTGACTCAACACGGGAAAGCTCACCCGGCCCGGACACTGTAAGGATTGACAGATTGAGAGCTCTTTCTTGATTCGGTGGGTGGTGGTGCATGGCCGTTCTTAGTTGGTGGAGCGATTTGTCTGGTTAATTCCGATAACGAACGAGACTCTAGCCTGCTAAATAGTTCACCGGTCCCGATGTGCCGGTGCCAACTTCTTAGAGGGACAAGCGGCGTTTAGCCGCACGAGATTGAGCAATAACAGGTCTGTGATGCCCTTAGATGTTCGGGGCCGCACGTGCGCTACACTGAAGGAATCAGCGTGCGTCTACCCTGGCCTGGAAAGGTTGGGTAACCCGTTGAACCTCCTTCGTGCTAGGGATTGGGGCTTGTAATTCTTCCCCATGAACGAGGAATTCCCAGTAAGCGCGAGTCATAAGCTCGCGTTGATTACGTCCCTGCCCTTTGTACACACCGCCCGTCGCTACTACCGATTGGACGGTTTAGTGAGAGCCTCGGATTGGTCCCTGCATGGTGGGCAACCATCGCGCCGGTGTGCCGAGAAGCTGCTCAAACTTGATCGTCTAGAGGAAGTAAAAGTCGTAACAAGGTTTCC
>Bryozoa_Caberea_boryi_AF119082
TCATATGCTTGTCTCTAAGATTAAGCCATGCAGGTCTAAGTACATGCCGAAATAGGGTGAGACCGCGAATGGCTCATTATATCAGTTGTGGTTCCTTAGATCTTCGGTTACAATTGGATAACCCTGTCAAATTTAGAGCTAATACATGCATCCTAGCACCGACCTTCGGGAAGGTGTGTTTTTATTAGCCCAAAACCAATCGTTTCCTTCGGGTGACGAACTATTGGTGACTCAGAGTAACTTGGTTCTGATCGCATGGCTTCGTGCCGGCGACGCATCTTTCAAATGTCTGCCTTATCAACTTGTTGGTTGGTTAAATGCCAACCAAGGTGGTAACGGGTAACGGAGAATCAGGGTTCGATACCGGAGAGGGAGCCTGAGAAACGGCTACCACATCCAAGGAAGGCAGCAGGCACGCAAATTACCCACTCCCAGCTCGGGGAGGTAGTGACGAAAAATAACAATACCGGACTCTTCCGAGGCTCGGTAATTGGAATGGGTACACTTCAAATCCTTTAACGAGTATCTATTGGAGGGCAAGTCTGGTGCCAGCAGCCGCGGTAATTCCAGCTCCAATAGCGTATATTAAAGTTGCTGCGGTTAAAAAGCTCGTAGTTGGATCTCAGTCTCGATCGGACGGTCTGCTATTTGGCGGTACTGGACGAATCGGACATTCCGCCGCCTTTTGCAGTATGCTCTTAATTGAGTGTACTGTGACAGTGGCAAATTTACTTTGAAAAAATTAGAGTGCTCAAAGCAGGCAAACGCCTGAATCTTCGTGCATGGAATGATGGAATAGGGCCTCGGTTCTATTTTGTTGGTTTCCGGAACTCGAGGTAATGATTAAGAGGGACGGACGGGGGCATTCGTATTGCGACGTTAGAGGTGAAATTCTTAGATCGTCGCAAGACGAACTAATGCGAAAGCATTTGCCAAGAATGTTTTCATTAATCAAGAACGAAAGTCAGAGGTGCGAAGGCGATCAGATACCGCCGTAGTTCTGACCGTAAACGTTGCCAACTGGCAATTGGGCGCACTTCTGTCGAAGTTGCCGCCAGCAGTATTGCCCGGGAAACCAAAGTCATTGGGTTCCGGGGGGAGTATGGTTGCAAAGCTGAAACTTAAAGGAATTGACGGAAGGGCACCACCAGGAGTGGAGCCTGCGGCTTAATTTGACTCAACACGGGAAACCTCACCCGGCCCGAACACTGTTATGACAGACAGGTTGAGAGCTCTTTCTCGATTCAGTGGTTGGTGGTGCATGGCCGTTCTTAGTTCGTGGAGCGATCTGTCTGGTTAATTCCGATAACGAACGAGATTCTTGCTTGCTAAATAGACGGCGCCGACTTAGTGCGGCGGCCGTTCGTTCTTAGAGGGACAAGCGGCTTTTAGCCGCGTGAAGCTGAGAGCAATAACAGGTCAGTGATGCCCTCAGATGTTCGGGGCCGCACGCGCGCTACACTGTTTGCATCAGCGTGTTTCTCCCGCGCCGGCCGGCGCGGGCAACCCGTTGAACCGCAAACGTGCTAGGGATCGGAGATTGCAATTGTTCTCCGTGAACGAGGAATTCCTTGTACTGGCGAGTCATCAGCTCGCGGGGAATCTGTCCCTGCCCTTTGTACACACCGCCCGTCGCTACTACCGATTGAGTGGTTTAGTGAGGCTCACGGACTGCGAGCGGCACCCGTCGGCTTCGGCCGTCAAGGCGTCGCGAGCGGGAAGTGAGACGAACTTGATCACTTCTAGGAAGTAAAAGTCGTAACAAGGTTTTC
>Bryozoa_Cinctipora_elegans FJ409611
CTGGTTGATCCTGCCAGTAGTCATATGCTTGTCTCAAAGATTAAGCCATGCATGTCTAAGTACGCATCTTAGTACGGTGAAACCGCGAATGGCTCATTAGATCGGTTATGGTTCCTTGGATCTTACAAATCCTACTTGGATAACTGTGGTAATTCTAGAGCTAATACATGCAACAAAGGCTGGACCGCAAGGGATGGCTGCATTTATCGTCTCAAAACCAAACCGCGTGCGTTCGCGCGCGCGGTTCTTTTGATGACTCTGGATAACTTTGGGCTGATCGCACGGGCTTCGACCCGGCGACGTATCTTTCAAATGTCCGCCCTATCAACTTTCGATGGTCGGCGACCTGCCTACCATGGTTGTAACGGGTAACGGGGAATCAGGGTTCGGTTCCGGAGAGGGAGCATGAGAAACGGCTACCACTTCCAAGGAAGGCAGCAGGCGCGCAAATTACCCACTCCCAGCTCGGGGAGGTAGTGACGAAAAATAACAATGCGGGACTCTTTCGAGGCCCCGTAATTGGAATGAGTACACTTTAAATCCTTTAACGAGGACCCATTGGAGGGCAAGTCTGGTGCCAGCAGCCGCGGTAATTCCAGCTCCAATAGCGTATATTAAAGTTGTTGCGGTTAAAAAGCTCGTAGTTGGATCTCCGGGCGGCGCTCGCGGTTGGCCCTCCGTGGTTACACTGCGTTCGCCTCCCCACGACAGCTAGTCGCGCGTGCCCTTAAGTGGGTGTGCGTCGACTTCAGTCACGTTTACTTTGAAAAAATTAGAGTGTTCAAAGCAGGCGCGTTCTCGCCTGAATACCCCAGCATGGAATAATGGAATAGGAGGCTGGTTCTATTTTGTTGGTTTTCGGAATCTAGCCTAATGGTTAAGAGGGACGGCCGGGGGCATTCGTATTGCGGCGTTAGAGGTGAAATTCTTAGATCGCCGCAAGACGAACAAGGGCGAAAGCATTTGCCAAGAATGTTTTCATTAATCAAGAACGAAAGTCAGAGGCGCGAAGGCGATCAGATACCGCCGTAGTTCTGACCATAAACGATGCCAACTAGCGATCGGTCGGCGTTGATCTAATGACCCGACCGGCAGCTGCCGGGAAACCAAGCAAGTCTTTGGGTTCCGGGGGGAGTATGGTCGCAAGGCCGAAACTTAAAGGAATTGACGGAAGGGCACCACCAGGAGTGGAGCCTGCGGCTTAATTTGACTCAACACGGGAAAACTCACCCGGCCCGGACACTGTGAGGATTGACAGATTGATAGCTCTTTCTTGATTCGGTGGGTGGTGGTGCATGGCCGTTCTTAGTTGGTGGAGCGATTTGTCTGGTTAATTCCGATAACGAACGAGACTCTAGCCTGCTAAATACGTAGGCGGATCCCTTGCGGTCCGTCGCATACTTCTTAGAGGGACAAGCGGCGTTTAGCCGCACGAGATTGAGCAATAACAGGTCTGTGATGCCCTTAGATGTTCGGGGCCGCACGCGCGCTACACTGAAAGCATCAGCGTGTCTGCCCCTGCTCCGACAGGAGTGGGTAACCCGTTGAACCGCTTTCGTGCTAGGGATCGGGGCTTGCAATTGTTCCCCGTGAACGAGGAATTCCCAGTAAGCGCAAGTCATAAGCTTGCGTTGATTACGTCCCTGCCCTTTGTACACACCGCCCGTCGCTACTACCGATTGAATGGTTTAGTGAGGCCCTCGGACCGTCTGTGGGCGACGCGAGAGCGTTGCCCGTGAGACGGGAAGACGGTCAAACTTGATCATTTAGAGGAAGTAAAAGTCGTAACAAGGTTTCCGTAGGTGAACCTGCGGAAGGATCATTA
>Calcarea_Leucosolenia_sp_AJ622898
AGTCATATGCTGTCTCAAAGATTAAGCCATGCATGTCTAAGTATAAGCGCTCTTATACTGTGAAACTGCGAATGGCTCATTAAATCAGTTATAGTTTATTTGATGTTGACTTACTACTTGGATAACCGTGGTAATTCTAGAGCTAATACATGCGTTAAAGTCCTGACCTCTCGGGGAAGGGATGTATTTATTAGATCCAAAACCGATGCAGTCGAAAGGCTGGTTGTTGGTGATTCATGATAACTGAACGGATCGCATGGTCTTGTGCCGGCGATGACTCATTCAAATTTCTGCCCTATCAACTTTCGATGGTAAGGTAGTGGCTTACCATGGTTGCAACGGGTAACGGAGAATTAGGGTTCGATTCCGGAGAGGGAGCCTGAGAAACGGCTACCACATCCAAGGAAGGCAGCAGGCGCGCAAATTACCCAATCCCGACACGGGGAGGTAGTGACGATAAATAACAATGCAGGACTCTAACGAGTCTTGCAATTGGAATGAGAACAATTTAAACCCCTTAACGAGGAACAATTGGAGGGCAAGTCTGGTGCCAGCAGCCGCGGTAATTCCAGCTCCAATAGCGTATATTAAAGTTGTTGCAGTTAAAAAGCTCGTAGTTGGATTTCGGAGCGGAGCTCACGGTCCGCCTTTTTGGGTGTGCACTGTGCTGTTCTGTTCTTCTTCTCGTGGAGCGTGCGTGCTCTTCGTTGAGTGTGTACGTAACTCGGGACTTTTACTTTGAAAAAATTAGAGTGTTCAAAGCAGGCCTTGGCTTGAATACATTAGCATGGAATAATGAAATAGGACTTTGGTTCTATTTTGTTGGTTTTCGGAACCAAGGTAATGACTAATAGGGACAGTTGGGGGCATTCGTATTCAATTGTCAGAGGTGAAATTCTTGGATTTATGGAAGACGAACAACTGCGAAAGCATTTGCCAAGGATGTTTTCATTAATCAAGAACGAAAGTTGGAGGTTCGAAGACGATCAGATACCGTCGTAGTTCCAACCATAAACGATGCCGACTAGGGATCGGTGGATGTTATTTAATGACTCCATCGGCACCTTATGAGAAATCAAAGTTTTTGGGTTCCGGGGGGAGTATAATCGCAAGATCGGAACTTAAAGGAATTGACGGAAGGGCACCACCAGGAGTGGAGCCTGCGGCTTAATTTGACTCAACACGGGGAAACTCACCAGGTCCAGACATAGTAAGGATTGACAGATTGAGAGCTCTTTCTTGATTCTATGGGTGGTGGTGCATGGCCGTTCTTAGTTGGTGGAGTGATTTGTCTGGTTAATTCCGTTAACGAACGAGACCTTAACCTGCTAAATAGTTACGCGATTCTCGAATCGCGGTCAACTTCTTAGAGGGACTATTGGTGTTTAACCGATGGAAGTTTGAGGCAATAACAGGTCTGTGATGCCCTTAGATGTTCTGGGCCGCACGCGCGCTACACTGATGAAGTCAGCGAGTTCTTCCTTCACCGATAGGTGTGGGTAATCTTTTGAAACTTCATCGTGCTGGGGATAGACCATTGCAATTATTGGTCTTCAACGAGGAATTCCTAGTAAGCGCAAGTCATCAGCTTGCGTTGATTACGTCCCTGCCCTTTGTACACACCGCCCGTCGCTACTACCGATTGAATGGTTTAGTGAGATCTTCGGATTGCTAGTTCGGCGGCCTCGTGTTGCCGAGCATAACGAGAAGTTGATCAAACTTGATCATTTAGAGGAAGTAAAAGTCGTAACAAGGTTTCCGTAGGTGAACCTGCGGAAGGATCATTAACGTTGTTGCTGCCGTTTGCGCCACTTGCTGGTGTCGACTGGTCGCAATCTTCGTACCACTGTGCACCTGGTTGAGATCGTGCAGCGCAGTGACCTCGTGTCCGTGCTGTAGGATCGGCCGCTCTGATCGAGCGGTGCGCGCGCCTTCGGGGTTACCTCCCGTGCCGCCTAGCGTGTGGTGGAGGTCTTAAATGAGGTCGAACTTCCTCGAAAGAGGTGCGTCGTGCCTTGGCCCCAAGACGTGTGTGCCTGTTCAGAGTGGTTTGCGCCTTCCCCTCGCTCGCCCACTGCGGTGGGTGGCGAGGGACCCTTTTTCATCACTAGCACATTTGCAGGCAGAACCGAACACAGGCGCTCTTTGCACGCTTGCGTGACGAGAGCGAATGGAACTTGAAAGACAACTTTTAACGGTGGATCTCTTGGCTTGTGGATCGATGAAGAACGCAGCAAACTGCGATACGTAGTGTGAATTGCAGAATTCAGTGAATCATCGAATCTTTGAACGCAAATTGCGCTCCTGGTTCTTGCCCGGAGCACGTCTGTCTCAGTGTCGTTTTCTTCTCGAGCACGCTTCGGCGTGGTTGACTTGAGGTGTCTGGCCTGCTGCGAAGCGGTTCAGTCCCTTGAAAAGTCTTGGAGTGGCCCCTCCGCTCACTGCTTGCTGCTCAGCTGGCACGGCTGCTGCGTGTGCTCACGCTCGTCGTGCTTCTCAGCTCAGCGGCGTTTCAGGGCATGAGCTTTATGCGAGGTGGTCCACATTCCAGCTGTGAAACGTACACACACCAAAATGAAGGTCCCGTGACGCGGCGCTTGTTGCTCGCGGTGTCCATTTTGACCTGAGATCAGTCGAGACTACCCGCTGAA
>Chaetognatha_Sagitta_elegans_Z19551
AAAGATTAAGCCATGCAAGTGTCAGCACATGCCGCCAAATGGCTAAGCCGCGAACGGCTCATTAAATCAGCTATGGTTCCTTAGATCTTCGGCCGCGTCCTCGGACGTGGCGTTTGGATAACTGTGGTAATTCTAGAGCTAATACATGCCTGACGCCGTCGGGNCCCGCGAGGTCGCGACGTCTTTATGCCGTCAAGACCAGCCGGCGCACGCGTCTTCGGACGTGGCGGCCGACCTCTTTGATGAACTCTGGATAACTCCACTTGACCGCACGGCCTTGCGCCGGCGGCTGATCTAATAAATGTCTGCCTTATCAACTGTCGACGGTAGGAGCCCGGCCTACCGTGGTGATAACGGGTAGCGGGGAATAAGGGTTCTATACCGGAGAGGGAGCATGAGAAACGGCTACCACATCCAAGGAAGGCAGCAGGCACGCAAATTACCCACTCCCGGCACGGGGAGGTAGTGACGATCAATAACGATGCGGGACTCTGACGAGGCTCCGTAATCGGAATGGGCGTAATTTAAATCCTTCGACGAGGATCAAGTGGAGGGCAAGTCTGGTGCCAGCAGCCGCGGTAATTCCAGCTCCACTAGCGTATATTAAAGTTGCTGCAGTTAAAAAGCTCGTAGTCGGATCTCGGGATCGTGTCGGCGTCTTTGTTGCTTCTTCTGCGTTTCGGCGTCGGAGTTGTGGCAGGTCGTCGGCCCTGTCGGCGAGGTCCCACCTTTGGTGGGTNTCCACCTCGCTCGTGCAGCCCGCCGTCGCGTTTGGGCGGGTGTCCTTAATTGGATGCCCGCTCTCGAACGTGGCCCGTTTACCTTGAACAAATCGGAGTGCTCAAAGCAGGCTCTTCATCGCTCGAACGGTAGCGCATGGAATAATGGAAGAGGACCGGCTTCCGCTTCTGTTGGTCTCACGGAGGCAGGTAATGATCAAGAGGTACGGATGGGGGCAGAGGTATGGCTCGGCGAGAGGTGAAATTCTTGGACCCTAGCCAGACCCTCGAGAGCGAAAGCATCTGCCAAAGATGTTTCCATTGATCAAGAACGAAAGTCGCGGGATCGAACGGGATTAGATACCCCGGTAGTCGCGACCGTAAACGATGCCAACCGGGAATTCGGCGGCGTTACTTCCATGACCCGTCGAGCGCCCGACCCGGGAAACCGAGAGTCTTTGGGTTCCGGGGGGAGTATGGTTGCAAAGCTGAAACTTAAAGGAATTGACGGAAGGGCACCACCAGGAGTGGAGCCTGCGGCTTAATTTGACTCAACACGGGGAACCTCACCCGGCCCGGACACCGCGAGGATTGACAGACTGAGAGCTCTTTCTCGATTCGGTGGGTGGTGGTGCATGGCCGTTCTTAGTTGGTGGACGATCTGTCTGGTTAATTCCGATAACGAACGAGACCCCAACCTGCTAACTAGCCCTCGGGTCCTGCTTCTGTTGGGCCCGACGGAATGATTCGCTTCTTAGAGGGACTCGCGGCGNCTAGCCGCACGAAGGGGGGNGATAACAGGTCTGTGATGCCCTTAGATGTTCGGGGCTGCACGCGCGCTACACTGAAGGCATCAGCGWGCGCTTTGTCCGTTCCCTGCCTGAAAAGGCTGGGTAACCCGCTGAACCGCCTTCGTGCCTGGGATAGGGATTTGCAATTATCTCCCTTGAACGAGGAATTCCCAGTAGGCGCGAGTCATCAGCKCGCGTCGATTACGTCCCTGCCCTTTGTACACACCGCCCGTCGCTACTACCGATCGAACGATGTAGTGAGGTCCTCGGACTGGCATGTACTCGGAAGCCGGGTTCGCTCGGTAGAAGAGCTTGTTTGCCGGGAAGAGAACCAAACTGAATCGTTTAGAGGAAGTAAAAGTCGTAACAAGGTTTCCGTAGGTGAACCTGCGGAAGGATCATTA
>Choanoflagellata_Didymoeca_costata_EU011923
AACCTGGTTGATCCTGCCAGTAGTCATATGCTTGTCTCAAAGATTAGCCATGCATGTCTAAGTATAAATGACTTTATATGTGAAACTGCGAAAGGCTCATTAAATCAGTTATAGTTTATTTGAAGTACTTACTACATGGATAACCGTGGTAATTCTAGAGCTAATACATGCGAAAAGACCCGACTTCTGGAAGGGTTGTATTTATTAGATAAAAAACCAATCAGGGCAACCTGTTTACGGTGAATCATAATAACTTCGCGAATCGCATGGCCTTGTGCCGGCGATGAATCATTCAAATTTCTGCCCTATCAACTTTCGATGGTGAGGTATTGGCTCACCATGGTTGCAACGGGTAACGGAGAATTAGGGTTCGATTCCGGAGAGGGAGCCTGAGAAACGGCTACCACATCCAAGGAAGGCAGCAGGCGCGCAAATTACCCAATCCTGACACAGGGGAGGTAGTGACAATAAATAACAATGCAGGGCCATTCGGTTTTGCAATTGGAATGAGTACAATTTAAATCTCTTAACGAGTAACAATTGGAGGGCAAGTCTGGTGCCAGCAGCCGCGGTAATTCCAGCTCCAATAGCGTATATTAAAGTTGTTGCAGTTAAAAAGCTCGTAGTTGGACTTCTGATGCAGCTGTGCGGTCCGCCTCACGGTGAGCACTGCATGGGTGTGTCTTCCTCTCGCAGGCTTTCGGTGCACTTAACTGGGTGCCGTTTGAATGTGGGACNNNNNNNNNNNNNNNNNNNNNNNNNNNNNNNNNNNNNNNNNNNNNNNNNNNNNNNNNNNNNNNNNNNNNNNNNNNNNNCTTTACTTGAAAAAATTAGAGTGTTCAAAGCAGGCATACGCTTGAATACATTAGCATGGAATAATAGAATAGGACTTTGGTTCTATTTTGTTGGTTTCTAGGACCGAAGTAATGATTAATAGGGACAGTTGGGGGCATTAGTATTTAATTGTCAGAGGTGAAATTCTTGGATTTATGAAAGACTAACTACTGCGAAAGCATTTGCCAAGGATGTTTTCATTAATCAAGAACGAAAGTTAGGTCATCGAAGACGATCAGATACCGTCGTAGTCTTAACCATAAACTATGCCGACTTGGGATCGGGTGGGGTGAATCCAGCCTCATCGGCACCATATGAGAAATCAAAGTTTTTGGGTTCTGGGGGGAGTATGGTCGCAAGGCTGAAACTTAAAGGAATTGACGGAAGGGCACCACCAGGAGTGGAGCCTGCGGCTTAATTTGACTCAACACGGGGAAACTCACCAGGTCCAGACATAGTAAGGATTGACAGATTGAGAGCTCTTTCTTGATTCTATGGGTGGTGGTGCATGGCCGTTCTTAGTTGGTGGAGTGATTTGTCTGGTTAATTCCGTTAACGAACGAGACCTTAACCTGCTAAATAGTTACGCGATTTTCGAATCGCGGGCAACTTCTTAGAGGGACTATCGGTGTTTAACCGATGGAAGTTTGAGGCAATAACAGGTCTGTGATGCCCTTAGATGTTCTGGGCCGCACGCGCGCTACACTGACGAGGACAACGAGTTTATAACCTTCACCGGAAGGTGTGGGTAATCTTTTGAACCCTCGTCGTGCTGGGGCTTGATCTTTGCAATTTTCGATCACAAACGAGGAATTCCTAGTAAGCGTGATTCATCAGATCGCGTTGATTACGTCCCTGCCCTTTGTACACACCGCCCGTCGCTACTACCGATTGAATGGTTTAGTGAGGCCTCGGGATCAGCTTCTCGTCTCGGGCGACCGAGACTTGGAGCAGAGAACTTGGACAAACTTGATCATTTAGAGGAAGTAAAAGTCGTAACAAGGTTTCCGTAGGTGAACCTGCAGAAGGATCCAAGCTTGGGATCCCGGGA
>Choanoflagellata_Monosiga_brevicollis_AF100940
AACCTGGTTGATCCTGCCAGTAGTCATATGCTTGTCTCAAAGATTAAGCCATGCATGTCTAAGTATAAATCATTTATACGGTGAAACTGCGAAAGGCTCATTAAATCAGTTATAGTTTATTTGATAGTGCTTACTACATGGATACCCGTGGTAATTCTAGAGCTAATACATGCGACAAAACCCGACTTCTGGAAGGGTTGTATTTATTAGATACAAAACCAATTCTTTTGGTGATTCAAGATAACTTTGCGAACCTCATGGCTTATGCTGGAGGTGAATCATTCAAATTTCTGCCCTATCAACTTTCGATGGTAAGGTATTGGCTTACCATGGTTACAACGGGTAACGGGGAATTAGGGTTCGATTCCGGAGAGGGGGCCTGAGAAATGGCCACCACTTCCAAGGAAGGCAGCAGGCGCGCAAATTACCCAATCCTGACACAGGGAGGTAGTGACAATAAATAACAATACAGAGCTCTTTGAGCTTTGTAATTGGAATGAGAACAATGTAAATACCTTATCGAGTACCAATTGGAGGGCAAGTCTGGTGCCAGCAGCCGCGGTAATTCCAGCTCCAATAGCGTATATTAAAGTTGTTGCAGTTAAAAAGCTCGTAGTCGGACTTCTGGCCGTGAGCGCGGGTCCGCCGCAAGGTGTGCACTCGCGTTGGCGGCCATCCTCTCGAGGAGGCGGCGTGCTCTTTATTGAGTGTGTCGTCGACTCGGGACCTTTACTTTGAAAAAATTAGAGTGTTCAAAGCAGGCCTTCGCTTGAATACATTAGCATGGAATAATGGAATAGGACTTTGGTTCTATTTTGTTGGTTTCTAGGACCGAAGTAATGATTAATAGGGATAGTTGGGGGCATTAGTATTTAATTGTCAGAGGTGAAATTCTTGGATTTATGAAAGACTAACATCTGCGAAAGCATTTGCCAAGGATGTTTTCATTGATCAAGAACGAAAGTTAGGGGATCGAAGACGATCAGATACCGTCGTAGTCTTAACCATAAACTATGCCGACTAGGGATCAGTGAGCGTTGTTGTATGACCTCATTGGCACCTTATGGGAAACCAAAGTCTTTGGGTTCCGGGGGGAGTATGGTCGCAAGGCTGAAACTTAAAGGAATTGACGGAAGGGCACCACCAGGAGTGGAGCCTGCGGCTTAATTTGACTCAACACGGGGAAACTCACCAGGTCCAGACATAGGAAGGATTGACAGATTGAGAGCTCTTTCTTGATTCTATGGGTGGTGGTGCATGGCCGTTTTTAGTTGGTGGAGTGATTTGTCTGGTTAATTCCGTTAACGAACGAGACCTTAACCTACTAAATAGTGTCGCGATTTTCGAATCGTGGACAACTTCTTAGAGGGACTATCGGCGTTTAGCCGATGGAAGTTTGAGGCAACAACAGGTCTGTGATGCCCTTAGATGTTCTGGGCCGCACGCGCGCTACACTGACGGAGTCAACGAGTTGTCCTGCATCGAAAGGTGTGGGTAATCTTTTGAAACTTTGTCGTGCTGGGGATAGATCTTTGCAATTATCGATCTTGAACGAGGAATTCCTAGTAAGCGTGATTCATCAGATCGCGTTGATTACGTCCCTGCCCTTTGTACACACCGCCCGTCGCTACTACCGATTGAATGGTTTAGTGAGGCCTCGGAACTGGCGCAAGCGGGTGCAAGCCTGTTGGCGCCGGGAACTTGGTCAAACTTGATCATTTAGAGGAAGTAAAAGTCGTAACAAGGTTTCYGTAGGKGAACCTGCAGAAGGATCAAGCTTGGATCCCGGGAATCCC
>Chordata_Branchiostoma_floridae_M97571
NNCCTGGTTGATCCTGCCAGTAGTCATATGCTTGTCTCAAAGATTAAGCCATGCACGTGCAAGTTTAAACTGTCTCAGTGAAACTGCGAATGGCTCATTAAATCAGTTATGGTTCCTTTGATCGTCACATCCTACATGGATAACTGTGGTAATTCTAGAGCTAATACATGCGGAAGAAGCGCCGACCTCACGGTCTGGCGTGCATTTATCAGACCAAGACCAACCCGGGGTTCGCCCCGGTCCCTTTGGTGACTCTGGATAACCCAGCCGATCGCACGGTCTTCGCACCGGCGACAGATCATTCGAATGTCTGCCCTATCAACTTTCGATGGTAGGTTCTGTGCCTACCATGGTGGCAACGGGTGACGGGGAATCAGGGTTCGGTTCCGGAGAGGGAGCCTGAGAAACGGCTACCACATCCAAGGAAGGCAGCAGGCGCGCAAATTACCCACTCCCGACTCGGGGAGGTAGTGACGAAAAATAACAATACGGGACTCTTTCGAGGCCCCGTAATTGGAATGGGTACACTTTAAATCCTTTAACGAGGATCTATTGGAGGGCAAGTCTGGTGCCAGCAGCCGCGGTAATTCCAGCTCCAATAGCGTATATTAAAGTTGTTGCGGTTAAAAAGCTCGTAGTTGGATCTTGGGACCGGGCTTGCGGTCCGCCGCGAGGCGTGTCACTGCTCGTCCCGGCCCTCCCCGCCGGATTCTCCTTGGTGCTCTTAACTGAGTGCCTCGGGGTGCCGGAGCGTTTACTTTGAAAAAATTAGAGTGTTCAAAGCAGGCCTGGCGCCTGAATAGTGGTGCATGGAATAATGGAATAGGACCTCGGTTCTATTTCGTTGGTTTTCGGAACGTGAGGTAATGATCAAGAGGGACGGACGGGGGCATTCGTATTGCGGCGGGAGAGGTGAAATTCTTGGATCGCCGCAAGACGAACCACTGCGAAAGCATTTGCCAAGAATGTTTTCATTGATCAAGAACGAAAGTTGTGGGCGCGAAGGCGATCAGATACCGCCCTAGTCACAACCATAAACGATGCCAACCAGCGATCCGCCGGCGTTACTTCGATGACCCGATGGGCAGCTCCCGGGAAACCTGAGTTTTCGGGTTCCGGGGGAAGTATGGTTGCAAAGCTGGAACTTAAAGGAATTGACGGAAGGGCACCACCAGGAGTGGAGCCTGCGGCTTAATTTGACTCAACACGGGGAAACTCACCCGGCCCGGACACAGTAAGGATTGACAGATTGAGAGCTCTTTCTTGATTCTGTGGGTGGTGGTGCATGGCCGTTCTTAGTTGGTGGAGCGATTTGTCTGGCTAATCCCGATAACGAACGAGACTCTGGCATGCTAACTAGTTGCGGCGATCCCGCGCGATCGGCCGCAACTTCTTAGAGGGACAGCCGGCAGTAAGCCGGACGAGATGGAGCAATAACAGGTCTGTGATGCCCTTAGATGTCCGGGGCCGCACGCGCGCTACAATGAAGGCATCAGCGAGTCTTTCGCCTTCGCCGAAAGGTGCGGGTAACCTGCTGAACCGCCTTCGTGCTAGGGATCGGGGATTGCAATTATCTCCCATGAACGAGGAATTCCCAGTAGATGCGTGTCATCAGCGCGCGTTGATTACGTCCCTGCCCTTTGTACACACCGCCCGTCGCTACTACCGATTGAATGGTTTAGTGAGGTCAGTCGATCGGCCCCTCTCGGGCCGGCAACGGTCTGGAGGAGCGCCGAGAAGCCGATCAAACTTGACCATTTAGAGGAAGTAAAAGTCGT
>Chordata_Ciona_intestinalis_AB013017
TAGTGATATGCTTGTCTCAAAGATTAAGCCATGCAAGTCTAAGTACGAGCTCTCGTACAGCGAAACTGCGAATGGCTCATTAAATCAGTTATGGTTCATTTGATCGTATGGTTTACTTGGATAACTGTGGTAATTCTAGAGCTAATACATGCAAACAGCGCCGACTTCGCGGAGGCGTGCTTTTATCAGACCAAAAACCGACCGCGGCTCCGGCCGCGTTCGACTGGTGACTCTGGATAACCTGGCGGATCGCACGGTCTAGCACCGGCGACGGATCATTCAAGTGTCTGCCCTATCAACTTTCGTCGGTACGGTATTCGCCTACCGAGTTCTTACGGGTAACGGGGAATCAGGGTTCGATTCCGGAGAGGGAGCCTGAGAAACGGCTACCACATCCAAGGAAGGCAGCAGGCGCGCAAATTACCCATTCCCGACGCGGGGAGGTAGTGACGAAAAATAACAATGCAGGACTCATTCGAGGCCCTGTAATTGGAATGAGTACACTTTAAAAGCTTTAACGAGTATCCATTGGAGGGCAAGTCTGGTGCCAGCAGCCGCGGTAATTCCAGCTCCAAAAGTATATATTTAAGTTGTTGCGGTTGAAAAGCTCGTAGTTGGATTTTGGGCGCGGGCGGTCGGTCCGTCGCGAGGCGTGTACTGGTCGACCCGGCCTTACGTCCGGTTCTCCGGCGGTGCTCTTGACTGAGTGTCGGCGGCGGCCGGAAAGTTTACTTTGAAAAAATTAGAGTGTTCAAAGCAGGCTCTCGAGCCTGAATAATGGTGCATGGAATAATGGAATAGGACCTCGGTTCTATTTTGTTGGTTTTCGGAGCGCGAGGTAATGATTAAGAGGGACAGACGGGGGCATTCGTACTGTGCCGTTAGAGGTGAAATTCTTGGATCGGCGCAAGACGAACGACTGCGAAAGCATTTGCCAAGAATGTTTTCTTTAATCAAGAGCGAAAGTCAGAGGTTCGAAGACGATCAGATACCGTCCTAGTTCTGACTATAAACGATGCCAACTAGCGATCGGGGAGCGTTAATTTGACGACCTCCCCGGCAGCTTGCGGGAAACCAAAGTCTTTGGGTTCCGGGGGAAGTATGGTTGCAAAGCTGAAACTTAAAGGAATTGACGGAAGGGCACCACCAGGAGTGGAGCCTGCGGCTTAATTTGACTCAACACGGGAAATCTCACCCGGCCCGGACACAGTGAGGATTGACAGATTGAGAGCTCTTTCTTGATTCTGTGGGTGGTGGTGCATGGCCGTTCTTAGTTGGTGGAGCGATTTGTCTGGTTAATTCCGATAACGAACGAGACTCTGGCTTGCTAAATAGTTACGCGACCCTCCCGGTCGGCGTTTAACTTCTTAGAGGGACTAGTGGCGTTTAGCCACACGAGATTGAGCAATAACAGGTCTGTGATGCCCTTGAGTGTTCGGGGCCGCACGCGCGCTACACTGACCGGATCAGCGTGTCTCTTCCTTGGCCGAAAGGTCCGGGAAACCCGTTGAACCCCGGTGGTGATAGGGATAGGGAATTGCAATTATTTCCCTTGAACGAGGAATTCCCAGTAAGCGCGAGTCATTAGCTCGCGTTGATTACGTCCCTGCCCTTTGTACACACCGCCCGTCGCTACTACCGATTGAATGGTTTAGTGAGGTCCTCCGATTGGACCCGGCGCGGTCGGCAACGTCCGCGCCGGCGTCCGAAAAGACGATCTAACTTGATCATTTAGAGGAAGTAAAAGTCGTAACAA
>Chordata_Mitsukurina_owstoni_AY049840
AGTCTATGCTTGTCTCAAAGATTAAGCCATGCATGTCTAAGTACTCACGGCCGGTATAGTGAAACTGCGAATGGCTCATTAAATCAGTTATGGTTCCTTTGGTCGCTCTGAACGTTACTTGGATAACTGTGGTAATTCTAGAGCTAATACATGCAAACGAGCGCTGACCCATGTGGGGGATGCGTGCATTTATCAGACCAAAACCAATCCGGGCCCGCCCGGCAGCTTTGGTGACTCTAGATAACCTCGGGCAGATCGCAAGTCCTCGTGACGGTGACGACACATTCGAATGTCTGCCCTATCAACTTTCGATGGTACTATGTGTGTCTACCATGGTGACCACGGGTAACGGGGAATCAGGGTTCGATTCCGGAGAGGGAGCCTGAGAAACGGCTACCACATCCAAGGAAGGCAGCAGGCGCGCAAATTACCCACTCCCGACTCGGGGAGGTAGTGACGAAAAATAACAATACAGGACTCTTTCGAGGCCCTGTAATTGGAATGAGTACACTTTAAATCCTTTAACGAGGATCTATTGGAGGGCAAGTCTGGTGCCAGCAGCCGCGGTAATTCCAGCTCCAATAGCGTATATTAAAGCTGCTGCAGTTAAAAAGCTCGTAGTTGGATCTTGGGATCGAGCTGGCGGTCCGCCGCGAGGCGAGCTACCGCCTGTCCCAGCCCCTGCCTCTCGGCGCCCCCTTGATGCTCTTAGCTGAGTGTCCTGGGGGTCCGAAGCGTTTACTTTGAGAAAATTAGAGTGTTCAAAGCAGGCCCGGTCGCCTGAATACTCCAGCTAGGAATAATGGAATAGGACCCCGGTTCTATTTTGTTGGTTTTCGGAACTGGGGCCATGATTAAGAGGGACGGCCGGGGGCATTCGTATTGTGCCGCTAGAGGTGAAATTCTTGGACCGGCGCAAGACGACCAAAAGCGAAAGCATTTGCCAAGAATGTTTTCATTAATCAAGAACGAAAGTCGGAGGTTCGAAGACGATCAGATACCGTCGTAGTTCCGACCATAAACGATGCCGACTAGCGATCCGGCGGCGTTATTCCCATGACCCGCCGGGCAGCTTTCCGGGAAACCAAAGTCTTTGGGTTCCGGGGGGAGTATGGTTGCAAAGCTGAAACTTAAAGGAATTGACGGAAGGGCACCACCAGGAGTGGAGCCTGCGGCTTAATTTGACTCAACACGGGAAACCTCACCCGGCCCGGACACGGAAAGGATTGACAGATTGATAGCTCTTTCTCGATTCTGTGGGTGGTGGTGCATGGCCGTTCTTAGTTGGTGGAGCGATTTGTCTGGTTAATTCCGATAACGAACGAGACTCCCTCATGCTAAATAGTTACGCGACCCCCGAGCGGTCCGCGTCCAACTTCTTAGAGGGACAAGTGGCGTACAGCCACACGAGATTGAGCAATAACAGGTCTGTGATGCCCTTAGATGTCCGGGGCTGCACGCGCGCTACACTGAATGGATCAGCGTGTGTCTACCCTTCGCCGCCAGGTGTGGGTAACCCGTTGAACCCCATTCGTGATAGGGACTGGGAATTGCAATTATTTCCCACGAACGAGGAATTCCCAGTAAGTGTGGGTCATAAGCTCGCGTTGATTAAGTCCCTGCCCTTTGTACACACCGCCCGTCGCTACTACCGATTGGATGGTTTAGTGAGGTCCTCGGATCGGCCCCGCCGGAGTCGGCGACGGCCCTGGCGGAGCGCCGAGAAGACGATCAAACTTGACTATCTAGAGGAAGTAAAAGTCGTAACAAGGTTTCCGT
>Chordata_Urobatis_jamaicensis_AY049861
AGCATATGCTTGTCTCAAAGATTAAGCCATGCATGTCTAAGTACACACGGCCGGTACAGTGAAACTGCGAATGGCTCATTAAATCAGTTATGGTTCCTTTGATCGCTCGCTTTGTTACTTGGATAACTGTGGTAATTCTAGAGCTAATACATGCCGACGAGCGCTGAGCCCACCCGGTGGTGATGCGTGCATTTATCAGACCAAAACCAATCCGGGCCCGCCCGGTAGCTTTGGTGACTCTAGATAACCTGGGGCCGATCGTACGTCCTCGTGACGGCGACGATCCATTCGAATGTCTGCCCTATCAACTTTCGATGGTACTATCTGTGCCTACCATGGTTACCACGGGTAACGGGGAATCAGGGTTCGATTCCGGAGAGGGAGCCTGAGAAACGGCTACCACATCCAAGGAAGGCAGCAGGCGCGCAAATTACCCACTCCCGACTCGGGGAGGTAGTGACGAAAAATAACAATACAGGACTCTTTCGAGGCCCTGTAATTGGAATGAGTACACTTTAAATCCTTTAACGAGGATCCATTGGAGGGCAAGTCTGGTGCCAGCAGCCGCGGTAATTCCAGCTCCAATAGCGTATATTAAAGCTGCTGCAGTTAAAAAGCTCGTAGTTGGATCTTGGGATCGGGCTGGCGGTCCGCCGCGAGGCGAGCTACCGCCTGTCCCAGCCCCTGCCTCTCGGCGCACCCTTGATGCTCTTAGCTGAGTGTCCTGGGGGTCCGAAGCGTTTACTTTGAAAAAATTAGAGTGTTCAAAGCAGGCCTGGCGCGCCTGAATACTCGAGCTAGGAATAATGGAATAGGACCACGGTTCTATTTTGTTGGTTTTCGGAACTGAGGCCATGATTAAGAGGGACGGCCGGGGGCATTCGTATTGCGCCGCTAGAGGTGAAATTCTTGGACCGGCGCAAGACGGACGAAAGCGAAAGCATTTGCCAAGAATGTTTTCATTAATCAAGAACGAAAGTCGGAGGTTCGAAGACGATCAGATACCGTCGTAGTTCCGACCATAAACGATGCCGACTAGCGATCCGGCGGCGTTATTCCCATGACCCGCCGGGGAGCTCCCGGGAAACCAAAGTCTTTGGGTTCCGGGGGGAGTATGGTTGCAAAGCTGAAACTTAAAGGAATTGACGGAAGGGCACCACCAGGAGTGGAGCCTGCGGCTTAATTTGACTCAACACGGGAAACCTCACCCGGCCCGGACACGGAAAGGATTGACAGATTGATAGCTCTTTCTCGATTCTGTGGGTGGTGGTGCATGGCCGTTCTTAGTTGGTGGAGCGATTTGTCTGGTTAATTCCGATAACGAACGAGACTCCCACATGCTAAATAGTTACGCGACCCCCGAGCGGTCGGCGTCCAACTTCTTAGAGGGACAAGTGGCGTACAGCCACACGAGATTGAGCAATAACAGGTCTGTGATGCCCTTAGATGTCCGGGGCCGCACGCGCGCTACACTGAATGGATCAGCGTGTGTCTACCCTACGCCGCCAGGTGCGGGTAACCCGTTGAACCCCATTCGTGATTGGGATCGGGAATTGCAATTATTTCCCGTGAACGAGGAATTCCCAGTAAGTGTGAGTCATAAGCTCGCGTTGATTAAGTCCCTGCCCTTTGTACACACCGCCCGTCGCTACTACCGATTGGATGGTTTAGTGAGGTCCTCGGATCGGCCCCGCCGGGGTCGGCAACGGCTCTGGCGGAGCGCCGAGAAGACGATCAAACTTGACTATCTAGAGGAAGTAAAAGTCGTAACAAGGTTTCCGT
>Corallochytrea_Corallochytrium_limacisporum_L42528
AACCTGGTTGATCCTGCCAGTAGTCATATGCTTGTCTCAAAGATTAAGCCATGCATGTCTAAGTATAAACCTTTATACGGTGAAACTGCGAATGGCTCATTAAATCAGTTATAGTTTATTTGATAATACCTTACTACATGGATAACCGTAGTAATTCTAGAGCTAATACATGCGCAAAAACCCGACTTTTTGGAAGGGTTGTATTTATTAGATACAAAACCAATGCGGGCAACCGGTTTTTGGTGATTCATAATAACTAGACGAATCGCAGTGGCCTTGTGCCGGCGATGATTCATTCAAGTTTCTGCCCTATCAACTTTCGATGGTAAGGTATTGGCTTACCATGGTGACAACGGGTAACGGGGAATTAGGGTTCGATTCCGGAGAGGGAGCCTGAGAAACGGCTACCACATCCAAGGAAGGCAGCAGGCGCGCAAATTACCCAATCCTGACACAGGGAGGTAGTGACAATAAATAACAATACAGAGCCCTAGTGGTTTTGTAATTGGAATGAGTACAATTTAAATCCCTTAACGAGGAACAATTGGAGGGCAAGTCTGGTGCCAGCAGCCGCAGTAATTCCAGCTCCAATAGCGTATATTAAAGTTGTTGCAGTTAAAAAGCTCGTAGTTGGATTTTGGTATGGATGCGGTGGTCCGCCGATTGGTGAGTACTGCCGTGTGCATGCCCCCTCTCATAGACCTGCGGTGGTCTTAACTGGCTGCTGTATGGGATATGGGATTTTTACTTTGAAAAAATTAGAGTGTTCAAAGCAGGCCTTTGCTTGAATACATTAGCATGGAATAATGAAATAGGACCTCGGTTTTATTTTGTTGGTTTCTAAAACCGAAGTAATGATTAATAGGGATAGTTGGGGGCATTAGTATTTAATTGTCAGAGGTGAAATTCTTGGATTTATGAAAGACTAACTTCTGCGAAGCATTTGCCAAGGATGTTTTCATTAATCAAGAACGAAAGTTAGGGGATCGAAGACGATTAGATACCGTCGTAGTCTTAACCATAAACTATGCCGACTAGGGATCGGGGGGACGCGTTTCGCGCTCCTCGGCACCTTATGAGAAATCAAAGTTTTTGGGTTCCGGGGGGAGTATGGTCGCAAGGCTGAAACTTAAAGGAATTGACGGAAGGGCACCACCAGGGGTGGAGCCTGCGGCTTAATTTGACTCAACACGGGGAAACTCACCAGGTCCAGACATAGGAAGGATTGACAGATTGAGAGCTCTTTCTTGATTCTATGGGTGGTGGTGCATGGCCGTTCTTAGTTGGTGGAGTGATTTGTCTGGTTAATTCCGTTAACGAACGAGACCTTAACCTACTAAATAGCTACGTGATCTTCGGATCATGGCGAGCTTCTTAGAGGGACTATCGGCAGTAAACCGATGGAAGTTTGAGGCAATAACAGGTCTGTGATGCCCTTAGATGTCCTGGGCCGCACGCGCGCTACACTGATACGGGCAACAAGTTTATTTCCTTCACCGGAAGGTGTGGGCAATCTTAAAAACCGTATCGTGATGGGGATCGACCTTTGTAATTTTCGGTCGTGAACGAGGAATCCCTAGTAAGCGTGAGTCATCAGCTCGCGTTGATTACGTCCCTGCCCTTTGTACACACCGCCCGTCGCTACTACCGATTGGATGGTTTAGTGAGGTCTTCGGACCGGCGCTTGCTGTGGCAACACACGGGTGCTGGAAAGTTGCTCAAACTTGATCATCTAGAGGAAGTAAAAGTCGTAACAAGGTTTCCGTAGGTGAACCTGCAGAAGGATC
>Ctenophora_Mertensia_ovum_AF293679
CAACCTGGTTGATCCTGCCAGTAGTCATATGCTTGTCTCAAAGATTAAGCCATGCATGTCTAAGTATAAACTTTTATACTGTGAAACTGCGAATGGCTCATTAAATCAGTTATCGTCTATTTGATTGTGCCCCTGCTACATGGATAACCGTAGTAATTCTAGAGCTAATACATGCGAAAAGTCCCGACTTCTGGAAGGGATGTATTTATTAGATTAAAAACCAGCGCGTTCCGCAAGGGACGCTCCAAGGTGATTCATAATAACTGTTCGAATCGCACGGCCTCCGCGCCGGCGATGTTTCATTCGAGTTTCTGCCCTATCAACTTTCGATGGTAAGGTATTGGCTTACCATGGTTACAACGGGTAACGGAGAATTAGGGTTCGATTCCGGAGAGGGAGCCCGAGAAACGGCTACCACATCCAAGGAAGGCAGCAGGCGCGCAAATTACCCAATCCCGATTCGGGGAGGTAGTGACAATAAATAACGTTGCAGGTGCCTTTGGCCTCTGCAGTCGGAATGAGTACAATACAACACCCTTAACGAGGAACAATTGGAGGGCAAGTCTGGTGCCAGCAGCCGCGGTAATTCCAGCTCCAATAGCGTATATTAAAGTTGTTGCAGTTAAAAAGCTCGTAGTTGAACTTCGGAACCGGTCGATTGGTCCGTCCTCTGGATTGTGTACTGATCGATCTGTTCTTCTTCGCGAAGACCGCGTGTGCCCTTAACTGGGTGTGCACGGGATTCACGACGTTTACTTTGAAAAAATTAGAGTGTTCAAAGCAGGCATTCGCTTGAATATCTCAGCATGGAATAATAGAATAGGACTTTGGTCTTATTTTGTTGGTTTCCGAGACCGAAGTAATGATTAATAGGGACAGTTGGGGGCATTCGTATTTCATTGTCAGAGGTGAAATTCTTGGATTTATGAAAGACGAACTTCTGCGAAAGCATTTGCCAAGGATGTTTTCATTAATCAAGAACGAAAGTTGGAGGCTCGAAGACGATCAGATACCGTCCTAGTTCCAACCATAAACGATGCCGTCTGCGGATCAGCGGTCGCTCATTTAAGGCTCCGTTGGCACGCTATGAGAAATCAAAGACTTCGGGTTCCRGGGGGAGTATGTTCGCAAGAATGAAACTTAAAGGAATTGACGGAAGGGCACCACCAGGAGTGGAACTGCGGCTTAATTTGACTCAACACGGGAAAACTCACCAGGTCCAGACATAGGAAGGATTGACAGATTGAGAGCTCTTTCTTGATTCTATGGGTGGTGGTGCATGGCCGTTCTTAGTTGGTGGAGTGATTTGTCTGGTTAATTCCGTTAACGAACGAGACCTTAACCTGCTAAATAGTGACGCGGTTCATCGAACCGTGGGCCACTTCTTAGAGGGACTATCGGATTCAAACCGATGGAAGTGTGAGGCAATAACAGGTCTGTGATGCCCTTAGATGTTCTGGGCCGCACGCGCGTTACACTGATGGATGCAGCGAGTATATCGCCTTCACCGAAAGGTGCGGGTAATCTTGTCAAACTCCATCGTGCTGGGGATAGACCATTGCAATTTTTGGTCTTGAACGAGGAATTCCTAGTAAGCACGAGTCATCAACTCGTGCTGATTACGTCCCTGCCCTTTGTACACACCGCCCGTCGCTACTACCGATTGAATGGTTTAGTGAGATCTCGGGATTGGCGATGCCTTGCCGCAAGGCACAGTATCGCCGAAAACTTGCTCAAACTTGATCATTTAGAGGAAGTAAAAGTCGTAACAAGGTTTCCGTAGGTGAACCTGCGGAAGGATCA
>Ctenophora_Mnemiopsis_leidyi_AF293700
CAACCTGGTTGATCCTGCCAGTAGTCATATGCTTGTCTCAAAGATTAAGCCATGCATGTCTAAGTATAAACTTTTATACTGTGAAACTGCGAATGGCTCATTAAATCAGTTATCGTCTATTTGATTGTGCCCTTACTACATGGATAACCGTAGTAATTCTAGAGCTAATACATGCGAAAAGTCCCGACTTCTGGAAGGGATGTATTTATTAGATTAAAAACCAATGCGTTTAACGACGCTTTTCGGTGATTCATAATAACTGTTCGAATCGCATGGCCCTCGTGCCGGCGATGTTTCATTCGAGTTTCTGCCCTATCAACTTTCGATGGTAAGGTATTGGCTTACCATGGTGACAACGGGTAACGGAGAATTAGGGTTCGATTCCGGAGAGGGAGCCCGAGAAACGGCTACCACATCCAAGGAAGGCAGCAGGCGCGCAAATTACCCAATCCCGATTCGGGGAGGTAGTGACAATAAATAACGTTGCAGGCGCCAACGGCTTCTGCAGTCGGAATGAGTACAATATAACACCCTTAACGAGGAACAATTGGAGGGCAAGTCTGGTGCCAGCAGCCGCGGTAATTCCAGCTCCAATAGCGTATATTAAAGTTGTTGCAGTTAAAAAGCTCGTAGTTGGATTTCGGAACCGGCCGATTGGTCCGTCCTCTGGATCGTGTACTGATCGGTCTGTTCTTCTTCGCGAAGACCGCGTGTGCCCTTAACTGGGTGGGCGYGGGATTCGCGACGTTTACTTTRAAAAAATTAGAGTGTTCAAAGCAGGCAGTCGCTYGAATATCTCAGCATGGAATAATAGAATAGGACTTTGGTCTTATTTTGTTGGTTTCCGAGACCGAAGTAATGATTAATAGGGACAGTTGGGGGCATTCGTATTTCATTGTCAGAGGTGAAATTCTTGGATTTATGAAAGACGAACTTCTGCGAAAGCATTTGCCAAGGATGTTTTCATTAATCAAGAACGAAAGTTGGAGGCTCGAAGACGATCAGATACCGTCCTAGTTCCAACCATAAACGATGCCGTCTGCGGATCGGAGGTCGCTCAATTAAGGCTCCTTCGGCACGCTATGAGAAATCAAAGACTTCGGGTTCCGGGGGGAGTATGTTCGCAAGAATGAAACTTAAAGGAATTGACGGAAGGGCACCACCAGGAGTGGAACCTGCGGTTTAATTTGACTCAACACGGGAAAACTCACCAGGTCCAGACATAGGAAGGATTGACAGATTGAGAGCTCTTTCTTGATTCTATGGGTGGTGGTGCATGGCCGTTCTTAGTTGGTGGAGTGATTTGTCTGGTTAATTCCGTTAACGAACGAGACCTTAACCTGCTAAATAGTGACACGGTTCTTTGAACCGTGGCTCACTTCTTAGAGGGACTATCGGTTTCAAACCGATGGAAGTTTGAGGCAATAACAGGTCTGTGATGCCCTTAGATGTTCTGGGCCACACGCGCGTTACACTGATGAAGCCAGCGAGTATATCGCCTTCACCGGAAGGTGCGGGTAATCTTGTGAAACTTCATCGTGCTGGGGATAGACCATTGCAATTATTGGTCTTGAACGAGGAATTCCTAGTAAGCACGAGTCATCAACTCGTGCTGATTACGTCCCTGCCCTTTGTACACACCGCCCGTCGCTACTACCGATTGAATGGTTTAGTGAGATCTCGGGATTGGCGACGCCATGCYGCGAGGCACGGCGCCGCCGAGAACTTGCTCAAACTTGATCATTTAGAGGAAGTAAAAGTCGTAACAAGGTTTCCGTAGGTGAACCTGCGGAAGGATCATTAACGAATCCAATCTTACCTGCCTTAGCGGTTTCACYTGATGCTGTTTTTCGGGGTCGGCCGGGTTGCGCCTTCACGGGCGGAGCTCGACCGTTAAATCGTCAGTGGGTACGGCGGACTTCGGTCTGCTAGGCGGGCCCCGAATTAGTTTTTTACCCACGAGTTCAAACCTCAATGCCTTAACGTATCGATTCCTCGGTCGGGCTCGTCCCGAACGAGAGTTGCCTAAAAGCGAACAACTTTAAACGGTGGATCTCTTGGCTCGTGCATCGATGAAGAACGCAGCAAACTGCGATAAGTAATGTGAATTGCAGAATTTAGTGAATCATCGAATCTTTGAACGCAAATGGCGCTCTTGGGCATTCCCAGGAGCACGTCTGTCTGAGCGTCGTTTCTCACATCCCATCTCAAAGAGATGGGGCCATGAGGTGTCCCTTTGCCGTTAAAGCGAACGGTCCCTTGAAGTAGAGCGATCCCGAGTTGCGCGGAAGCCCCTTCGTGGCCCGTGCCTCTCGGTGTGGTAGCAATATCTCACCGAGCGGCCGAGCTTTGCAGGATGTCCGAAGCCTTCTCAGAGGGACGACTGGAAAGGGTTCGACTCCCCGGAGTCGTTCGACCAATCAAGACCTCAGATCAGGCGAGACTACCCGCTGAACTTAAG
>Ctenophora_Pleurobrachia_bachei_AF293677
CAACCTGGTTGATCCTGCCAGTAGTCATATGCTTGTCTCAAAGATTAAGCCATGCATGTCTAAGTATAAGCTTTTATACGGTGAAACTGCGAATGGCTCATTAAATCAGTTATCGTCTATTTGATTGTGCCCTTACTACATGGATAACCGTAGTAATTCTAGAGCTAATACATGCGAAAAGTCCCGACTTCTGGAAGGGATGTATTTATTAGATTAAAGCCAATGCGTTTTACGACGCTTCTTGGTGATTCATAATAACTGTTCGAATCGCATGGCCTCGAGCCGGCGATGTTTCATTCGAGTTTCTGCCCTATCAACTTTCGATGGTAAGGTATTGGCTTACCATGGTGACAACGGGTAACGGAGAATTAGGGTTCGATTCCGGAGAGGGAGCCCGAGAAACGGCTACCACATCCAAGGAAGGCAGCAGGCGCGCAAATTACCCAATCCCGATTCGGGGAGGTAGTGACAATAAATAACGTTGCAGGCGCCTACGGCTTCTGCAGTCGGAATGAGTACAATATAACACCCTTAACGAGGAACAATTGGAGGGCAAGTCTGGTGCCAGCAGCCGCGGTAATTCCAGCTCCAATAGCGTATATTAAAGTTGTTGCAGTTAAAAAGCTCGTAGTTGGACCTCGGAGCAGGTTGATTGGTCCGTCCTGAAGGATGCTGTACTGATCGGTCTGCTCTTCTTCGCGAAGACTCCGTGTGCCCTTAACTGGGTGGGCGAAGGATTCGCGACGTTTACTTTGAAAAAATTAGAGTGTTCAAAGCAGGCAATCGCTTGGATATCTCAGCATGGAATAATAGAATAGGACTTTGGTCTTATTTTGTTGGTTTCCGAGACCGAAGTAATGATTAATAGGGACAGTTGGGGGCATTCGTATTTCATTGTCAGAGGTGAAATTCTTGGATTTATGAAAGACGAACTACTGCGAAAGCATTTGCCAAGGATGTTTTCATTAATCAAGAACGAAAGTTGGAGGCTCGAAGACGATCAGATACCGTCCTAGTTCCAACCATAAACGATGCCGTCTGCGGATCGGAGGTCGCTCACAATAGGCTCCTTCGGCACGCTATGAGAAATCAAAGACTTCGGGTTCCGGGGGGAGTATGTTCGCAAGAATGAAACTTAAAGGAATTGACGGAAGGGCACCACCAGGAGTGGAACTGCGGTTTAATTTGACTCAACACGGGAAAACTCACCAGGTCCAGACATAGGAAGGATTGACAGATTGATAGCTCTTTCTTGATTCTATGGGTGGTGGTGCATGGCCGTTCTTAGTTGGTGGAGTGATTTGTCTGGTTAATTCCGTTAACGAACGAGACCTTAACCTGCTAAATAGTGACACGGCTCTTTGAGCCGTGGTTCACTTCTTAGAGGGACTATCGGCTTCAAGCCGATGGAAGTTTGAGGCAATAACAGGTCTGTGATGCCCTTAGATGTTCTGGGCCACACGCGCGTTACACTGATGAAGCCAGCGAGTATATCGCCTTCACCGGAAGGTGCGGGTAATCTTGTGAAACTTCATCGTGCTGGGGATAGACCATTGCAATTTTTGGTCTTGAACGAGGAATTCCTAGTAAGCATGAGTCATCAACTCGTGCTGATTACGTCCCTGCCCTTTGTACACACCGCCCGTCGCTACTACCGATTGAATGGTTTAGTGAGATCTCGGGATTGGAGACGTTGCGCCGCAAGGCACACCGTCCTCGAGAACTTGATCAAACTTGATCATTTAGAGGAAGTAAAAGTCGTAACAAGGTTTCCGTAGGTGAACCTGCGGAAGGATCATT
>Cycliophora_Symbion_pandora_AY218106
TCATATGCTTTTTTTAAAGATTAAGCCATGCATGTCTCAGTACACTATTACCAAATGGAAACCGCGAATGGCTCATTAAATCAGTTATGGTTCCTTAGATGAATACACCCACGTGGATAACTGTGGGAAATCTAGAGCTAATACATGCAATGATGCCCCGACCCTTGTGGTAGGGGCGCTTTTATTAGACTAAAACCTTCCGGACCGCAAGGTCCGTTAGATGGTGACTCTGGATAACTGTGCTGATCGCATGGCCTCGAGCCGGCGACGTATCTTTCAAATGTCTGCCCTATCAACTTTCGATGGTAGGTGATATGCCTACCATGGTCGTAACGGGTAACGGGGAATCAGGGTTCGATTCCGGAGAGGGAGCATGAGAAACGGCTGCCACTTCTACGGAAGGCAGCAGGCGCGCAAATTACCCACTCCTCGAACGGGGAGGTAGTGACGAGAAATACCAACACGGGACTCTCTGAGCCTCCGTGATTGGAATGAGTACAATTTAAATCCTTTAACGAGGATCAATTGGAGGGCAAGTCTGGTGCCAGCAGCCGCGGTAATTCCAGCTCCAATAGCGTATACTAAAATTGCTGCAGTTAAAAAGCTCGTAGTTGGATCTCGAGTATGGGCGCGTGGTCCTTCTCATAGTTGGCTACTGCGTGTCTGTACCTTTTTGTCAGATTTGACCCTTGGTGCACTTCATTGTGTGTCTTGGGATGTCTGAAGGTTTACTTTGAAAAAATTCGAGTGCTCAAAGCAGGCGACTGTTTGTATTATATAGCATGGAATAATAAAATAGGATCTTGGTTCTATTTTGTTGGTTTTTGGAACTCGAGATAATGATTAAGAGGGACAGACGGGGGCATTCGTATTACGGCGTTAGAGGTGAAATTCTTGGATCGCCGTAAGACGAACTAGTGCGAAAGCATTTGCCAAGAATGTTTTCATTAATCAAGAACGAAAGTCAGAGGTTCGAAGACGATTAGATACCGTCCTAGTTCTGACCATAAACTATGCCAACTAGCGATCCGCCGCAGTTGCCCTTATTGACTCGGCGGGCAGCCTCCGGGAAACCAAAGTTTTTCGGTTCCGGGGGGAGTATGGTTGCAAAGCTGGAACTTAAAGGAATTGACGGAAGGGCACCACCAGGAGTGGAGCCTGCGGCTCAATTTGACTCAACACGGGGAAACTCACCCGGCCCGGACACTGTAAGGATTGACAGATTGAGAGCTCTTTCTTGATTCGGTGGATGGTGGTGCATGGCCGTTCTTAGTTGGTGGATTGATTTGTCTGGTTTATTCCGATAACGAACGAGACTCTAGCCTGCTAAATAGGGCATCCTCAGGCCCGGAGGAGAGCCTTATTCAACTTCTTAGAGGGACAGGTGCCGTTCAGGCACACGAAATTGAGCAATAACAGGTCTGTGATGCCCTTAGATGTTCGGGGCCGCACGCGCGCTACAGTGAAAGAATCAGAGTGCTTTTCCTGCGCCGAAAGGCGTGGGCAACCCCTATAAACTCTTTCGTGCTTGGGATTGGGGTTTGCAATTATCGCCCATGAACGAGGAATTCCCAGTAAGCGTGAGTCATCAGCTTGCGTTGATTACGTCCCTGCCCTTTGTACACACCGCCCGTCGCTACTACCGATTGGATGGTCTAGTGAGGTCATCGGACTTGCTGCGAGGTTAAGGTTTATCCTCGACCTTGTCGTGCGAGGAAGATAATCAAGCTGTATCATCTAGAGGAAGTAAAAGTCGTAACAAGGTTTTC
>Demospongia_Petrosia_sp_DQ927321
TAAGCCATGCATGTGCAAGTATGAACGCATCTGCACCGTGAAACTGCGAATGGCTCATTAAATCAGTTATAGTTTATTTGATGGTRCCCMACTACATGGWTAACCGTGGTAATTCTAGAGCTAATACATGCAGAAGGYCCCAACTTTTACGGAAGGGATGTATTTATTAGATCCAAAGCCAATGCCGAGGCCCTGTGGCCTCGGGTAGCTGGTGATTCATGGTAACTGCTCGAATCGCACGGCCTCTGCGCCGGCGATGATTCATTCAAGTTTCTGCCCTATCAACTTTCGATGGTAGGGTATTGGCCTACCATGGTCGCAACGGGTGACGGAGAATTAGGGTTCGATTCCGGAGAGGGAGCCTGAGAAACGGCTACCACATCCAAGGAAGGCAGCAGGCGCGCAAATTACCCAATCCCGACTCGGGGAGGTAGTGACAATAAATAACAATGCCGGCCTCTCGAGTAGGCCGGCAATTGGAATGAGTACAATCCAAACCCCTTAACGAGGAACAATTGGAGGGCAAGTCTGGTGCCAGCAGCCGCGGTAATTCCAGCTCCAATAGCGTATATTAAAGTTGTTGCAGTTAAAAAGCTCGTAGTTGGATTTCGGAGCCGACCCGGCGGTCTGTCGAGAGACACGCACTGCTCGGTGGCTCTTCCTCTCGGAGGCCCTGGCTGCCCTTGACTGGAGCGGGCAGGGGATTCGGGACGTTTACTTTGAAAAAATTAGAGTGTTCAAAGCAGGCCGGTGCTTGGATACATTAGCATGGAATAATGGAATAGGGCTTGGGTCCTATTTTGTTGGTTTTTGGGACCGAGGTCATGGTTAAGAGGGACAGTTGGGGGCATTCGTATTCAATTGTCAGAGGTGAAATTCTTGGATTTATGGAAGACGAACAACTGCGAAAGCATTTGCCAAGGATGTTTTCATTAATCAAGAACGAAAGTTGGGGGTTCGAAGACGATCAGATACCGTCGTAGTCCCAACCATAAACTATGCCGGCTAGGGATCGGCGGAGGTCGCAATCGCCTCCGTCGGCACCTTGAGAGAAATCAGAGCCTTTGGGTTCCGGGGGGAGTATGGTCGCAAGGCTGAAACTTAAAGGAATTGACGGAAGGGCACCACCAGGAGTGGAGCCTGCGGCTTAATTTGACTCAACACGGGGCAACTCACCAGGTCCGGACATGGGAAGGATTGACAGATCGAGAGCTCTTTCTTGATTCTATGGGTGGTGGTGCATGGCCGTTCTTAGTTGGTGGGGTGACTTGTCTGGTTAATTCCGTTAACGAACGAGACCTTAACCTGCTAACTAGCCGCGCCGTTCCCGAACGGTTGTCCGTGGCGGCTTCTTAGAGGGACAGTTGGCACGAGCCAGAGGAAGTTTGAGGCAATAACAGGTCTGTGATGCCCTTAGATGTCCTGGGCCGCACGCGCGCTACACTGACGGAGCCAGCGAGCGTGCCCTTCGCCGAAAGGTGTGGGTAATCTTGGCAGCCTCCGTCGTGCTGGGGATAGATGGTTGCAATTATTGATCTTGAACGAGGAATTCCTAGTAAGCGCGAGTCACCAGCTCGCGTTGATTACGTCCCTGCCCTTTGTACACACCGCCCGTCGCTACTACCGATTGGATGGTTTAGTGAGAACTTCGGATTGGGTCCGGCGCGGTCCTCACGGCTCGCGGCGGACATCGAGAAGTCGTTCAAGCCAAATTTTCTAGAGGAAGTAAAAGTCGTAACAA
>Echinodermata_Antedon_serrata_D14357
ATGCATGTCTAAGTACAAGCTTGTACCAAGCGAAACTGCGGATGGCTCATTAAATCAGTTATGGTTCCTTGGAACTGAGTTACCTACATGGATAACTGTGGTAATTCTAGAGCTAATACATGCGAACAAGCGCCGACTTCGGGAAGGCGTGCTTTTATTAGGAACAAGGCCAATCGGGCTTGCCCGCTCCCCTTGGTGAACTCTGGATAACTTTGCTGATCGCACGGTCTAGCACCGGCGACGGATCCTTCAAATGTCTGCCCTATCAACTTTTCGATGGTACGTTATGCGCCTACCATGGTCTGCACGGGTAACGGAGAATCAGGGTTCGATTCCGGAGAGGGAGCTTGAGAAACGGCTACCACATCCAAGGAAGGCAGCAGGCGCGCAAATTACCCACTCCTGACACAGGGAGGTAGTGACGAAAAATAACAATACAGGTCTCTCTCGAGGCCCTGTAATTGGAATGAGTACACTTTAAATCCTTTAACGAGGATCTATTGGAGGGCAAGTCTGGTGCCAGCAGCCGCGGTAATTCCAGCTCCAATAGCGTATATTAAAGCTGTTGCAGTTAAAAAGCTCGTAGTTGGATCTTGGGCCTAGGTCGCTGTCCGCGAGGTGTTACTGCCCGTCCTGGCCTTTCTCTCGGTTTTCACCCGGTGCTCTTAATTGAGTGGCGGGGGTGACCGGAACGTTTACTTTGAAAAAATTAGAGTGTTCAAAGCAGGCCATACGCCTGAATAGCAGAGCATGGAATAATGGAATAGGACCTTGGTTCTATTGCGTTGGTTTTCGGAACTCGAGGTAATGATTAAGAGGGACTGACGGGGGCATTCGTATTGCGGTGTGAGAGGTGAAATTCTTGGATCGCCGCAAGACGACCGACTGCGAAAGCATTTGCCAAGAATGTTTTCATTAATCAAGAACGAAAGTTAGAGGTTCGAAGGCGATCAGATACCGCCCTAGTTCTAACCATAAACGATGCCGACTCGGATCCCGGGCGTTATTACAATGACGCGGCGGGCAGTCTACGGGAAACCAAAGTCTTTGGGTTCCGGGGGAAGTATGGTTGCAAAGCTGAAACTTAAAGGAATTGACGGAAGGGCACCACCAGGCGTGGAGCCTGCGGCTTAATTTGACTCAACACGGGAAAACTCACCCGGCCCGGACACAGTAGGATTGACAGATTGAGAGCTCTTTCTTGATTTTGTGGGTGGTGGTGCATGGCCGTTCTTAGTTGGTGGAGCGATTTGTCTGGTTAATTCCGATAACGAACGAGACTCTGGCTTGCTAAATAGTTGCGCCACCCGTTGTGGTGGGCGCTTAACTTCTTAGAGGGACAAGTGCGGTTTAGCCACGCGAGATTGAGCAATAACAGGTCTGTGATGCCCTTAGATGTTCGGGGGCCACGCGCGCTACACTGAAAGAATCAGCGTGTTTGCCCTTGGCCGACAGGTCTGGGTAATCCGTTGAACCTCTTTCGTGCTAGGGATAGGGACTTGTAATTATTTCCCTTCAACGAGGAATGCCCAGTAAGCGCGAGTCATCAGCTCGCGTTGATTACGTCCCTGCCCTTTGTACACACCGCCCGTCGCTACTACCGATTGAATGGTTTAGTGAGATCATCGGATCGGCCGTGTCGGTTTCACCGTTCGCGCGCCGAAAAGACGCTCAAACTT
>Echinodermata_Aquilonastra_coronata_AB084566
AGTAGTCATATGCTTGTCTCAAAGATTAAGCCATGCATGTCTAAGTAAAAGCTTTCACAAGCGAAACTGCGGATGGCTCATTAAATCAGTTATGGTTCCTTGGAGCGCATCCCCCTACATGGATAACTGTGGTAATTCTAGAGCTAATACATGCCAGCAAGCGCCGACCTCGCGGGAGGCGTGCTCTTATTAGGAACAAGACCAACCCGGGCTCGCCCCGGACGCCTTGGTGAACTCTGGATAACCTGGCCGATCGCACGGTCCCCGCACCGGCGACGGATCCTTCGAATGTCTGCCCTATCAACTTTCGATGGTACGTTATGCGCCTACCATGGTCGTAACGGGTAACGGAGAATCAGGGTTCGATTCCGGAGAGGGAGCTTGAGAAACGGCTACCACATCCAAGGAAGGCAGCAGGCGCGCAAATTACCCACTCCCGACACGGGGAGGTAGTGACGAAAAATAGCAATACAGGACTCTTTCGAGGCCCTGTAATTGGAATGAGTACACTTTAAATCCTTTAACGAGGATCTATTGGAGGGCAAGTCTGGTGCCAGCAGCCGCGGTAATTCCAGCTCCAATAGCGTATATTAAAATTGCTGCAGTTAAAAAGCTCGTAGTTGGATCTTGGGCGCAGGCTGGCGGTCCGCCGCAAGGCGCGCCACTGCCCGCCTGGCCTTCCTCTCGGTCTCCGCCCGGTTCTCTTGACTGAGTGCCGAGCGCGGCCGACACGTTTACTTTGAAAAAATTGGAGTGTTCAAAGCAGGCCATCCGCCCGCACAGCAGAGCATGGAATAATGGAATAGGACCTCGGTTCTATTGCGTTGGTTTTCGGAACTCGAGGTAATGATTAAGAGGGACTGACGGGGGCATTCGTACTGCGGTGTGAGAGGTGAAATTCTTGGATCGCCGCAAGACGACCGACTGCGAAAGCATTTGCCAAGAATGTTTTCATTAATCAAGAACGAAAGTTAGAGGTTCGAAGGCGATCAGATACCGCCCTAGTTCTAACCATAAACGATGCCGACTGGCGATCCGCCGGCGTTACTCCAATGACGCGGCGGGCAGTCTGCGGGAAACCAAAGTCTTTGGGTTCCGGGGGAAGTATGGTTGCAAAGCTGAAACTTAAAGGAATTGACGGAAGGGCACCACCAGGAGTGGAGCCTGCGGCTTAATTTGACTCAACACGGGGAAACTCACCCGGCCCGGACACAGTGAGGATTGACAGATTGAGAGCTCTTTCTTGATTCTGTGGGTGGTGGTGCATGGCCGTTCTTAGTTGGTGGAGCGATTTGTCTGGTTAATTCCGATAACGAACGAGACTCTGGCTTGCTAAATAGTCGCGCCGGCCGCCGCGCCGGGCGCTGACTTCTTAGAGGGACAAGTGGCGTTCAGCCACGCGAGATTGAGCAATAACAGGTCTGTGATGCCCTTAGATGTCCGGGGCCGCACGCGCGCTACACTGGAGGGGTCAGCGGGTCCCTTCCCCTTGGCCGGAAGGTCTGGGCAATCCGTTGAACCCCCTCCGTGCTTGGGATAGGGAGTTGCAATTGTCTCCCTTGAACGAGGAATTCCCAGTAAGCGCGAGTCATCAGCTCGCGTTGATTACGTCCCTGCCCTTTGTACACACCGCCCGTCGCTACTACCGATTGAATGGTTTAGTGAGATCCTCGGACGGGCCGCGGCGGGGCGCCCCCGGCGCCTCGCTCGTGCGCCCGGAAGACGATCGAACTTGATCATTTAGAGGAAGTAAAAGTCGTAACAAGGTTTCCGTAGGTGAT
>Echinodermata_Asthenosoma_owstoni_Z37118
TAGTCATATGCTTGTCTCAAAGATTAAGCCATGCATGTGTTCGGTACGAGCTCGTCCCGAGCGAAACTGCGGATGGCTCATTAAATCAGTTATGGTTCATTGGATCGAGTCCACTCTCGTGACATGGATAACTGTGGTAATTCTAGAGCTAATACATGCGTCCCAACCGCCGACTCCGAGGAGGCGTGCTTTTATTAGGAACAAAGACCAGCCCGGCCCCGGTCGGTACCACTGGTGAACTCTGGATAACCCAGTCGATCGCACGGTCATCGCACCGGCGACGTGTCCTCCGAATGTCTGCCCTATCAACTTTCGATGGTACGTTATGCGCCTACCATGGTCGTCACGGGTAACGGGGAATCAGGGTTCGATACCGGAGAGGGAGCCTGAGAACGGCTACCACATCCAAGGAAGGCAGCAGGCGCGCAAATTACCCACTCCCGACACGGAGAGGTAGTGACAAGAAATAACAATACAGGACTCTTTCGAGGCCCTGTGATTGGAATGAGTACACTTTAAGTCCTTTAACAAGGATCCACTGGAGGGCAAGTCTGGTGCCAGCAGCCGCGGTAATTCCAGCTCCAGTAGCGTATATTAAAACTGCTGCAGTTGAAAAGCTCGTAGTTGGATCTTGCGCTCAGGCCGGCGGTCCGSSTGAGCGTGCACTGCCGTCCTGGCCTTCCTCGCGGCTTTCGCCCGGTGCCCTTAATTGGGTGCCAGGAGTAGCCGGAACGTTTACTTTGAAAAAATTGGAGTGTTCAAAAGCAGGCCTCGCGCCTGAACAGCAGAGCATGGAATAATGGAAAAGGACCCCGGTTCTATTGCGTTGGTTTTCGGAACTCGAGGTAATGATTAAGAGGGACTAACGGGGGCATTCGTATTGCGGTGTGAGAGGTGAAATTCTTGGATCGACGCAAGACGACCGAATGCGAAASATTTGCCAAGAATGTTTTCATTAATCAAGAACGAAAGTTAGAGGTTCGAAGGCGATCAGATACCGCCCTAGTTTTAACCATAAACGATGCCAACTGACGATCGGCCGGCGTTACTCCCATGACGCGGCTGGCAGTCCCGGGAAACCAAAGTGTTTGGGTTCCGGGGGAAGTATGGTTGCAAAGCTGAAACTTAAAGGAATTGACGGAAGGGCACCACCAGGAGTGGAGCCTGCGCTTAATTTGACTCAACACGGGGAAACTCACCCGGCCCGGACACGGTGAGGATTGACAGATTGAGAGCTCTTTCTTGATTCTGTGGGTGGTGGTGCATGGCCGTTCTTAGTTGGTGAGCGATTTGTCTGGTTAATTCCGATAACGAACGAGACTCTGGCTGGCTAAATAGTTGCGCCACCCGCCGCGGTGCGCGTCAACTTCTTAGAGGGACAAGTGGCGTATAGCCACGCGAGATTGAGCAATAACAGGTCTGTGATGCCCTTAGATGTTCGGGGCCGCACGCGCGCTACACTGGTGGAATCAGTGGGCACACTGCCCTTGGCTGGAAGGTCTGGGTAATCCGCTGAGCCCCTGCCGTGATGGGGATAGGGAATTGCAATTCTTTCCCTTGAACGAGGAATTCCCAGTAAGCGCGAGTCATCAGCTCGCGTTGATTACGTCCCTGCCCTTTGTACACACCGCCCGTCGCTACTACCGATTTGAATGGTTTAGTGAGATCATCGGATCTTCGCGCCGTGACGGCCGCATTTGACGAAAAGACGATCAAACTTGATCATATAGAGGAAGTAAAAGTCGTAACAAGGTTTCCGT
>Echinodermata_Astropecten_latespinosus_AB084546
TAGTTATATGCTTGTCTCAAAGATTAAGCCATGCATGTCTAAGTACAAGCTTTCAGAAGCGAAACTGCAGATGGCTCATTAAATCAGTTATGGTTCCTTGGTGCGACTTCCCCTACATGGATAACTGTGGTAATTCTAGAGCTAATACATGCCAACAAGCGCCGACCTTGCGGGAGGCGTGCTTTTATTAGGAACAAGACCAACCCGGGCTCGTCCCGGCTCCGTTGGTGAACTCTGGATAACCTAGCCGATCGCACGGTCTCCGCACCGGCGACGGATCCTTCGAATGTCTGCCCCATCAACTTTCGATGGTACGTTATGCGCCTACCATGGTCGTAACGGGTAACGGAGAATCAGGGTTCGATTCCGGAGAGGGAGCTTGAGAAACGGCTACCACATCCAAGGAAGGCAGCAGGCGCGCAAATTACCCACTCTCGACACGAGGAGGTAGTGACGAAAAATAGCAATACAGGACTCTTTCGAGGCCCTGTAATTGGAATGAGTACACTTTAAATCCTTTAACGAGGATCTATTGGAGGGCAAGTCTGGTGCCAGCAGCCGCGGTAATTCCAGCTCCAATAGCGTATATTAAAATTGCTGCAGTTAAAAAGCTCGTAGTTGGATCTTGGGCGCAGGCCGGCGGTCCGCCGCAAGGCGCGCCACTGCTTGCCTGGCCTTCCTCTCGGTCTCCGTCCGGTTCTCTTGACTGAGTGCCGGGCGCGGCCGAAACGTTTACTTTGAAAAAATTGGAGTGTTCAAAGCAGGCCCTGAGCCTGGACAGCAGAGCATGGAATAATGGAATAGGACCTCGGTTCTATTGCGTTGGTTTTCGGATCTCGAGGTAATGATTAAGAGGGACTGACGGGGGCATTCGTATTGCGGTGTGAGAGGTGAAATTCTTGGATCGCCGCAAGACGACCGACTGCGAAAGCATTTGCCAAGAATGTTTTCATTAATCAAGAACGAAAGTTAGAGGTTCGAAGGCGATCAGATACCGCCCTAGTTCTAACCATAAACGATGCCGACTGGCGATCCGCCGGCGTTACTCCAATGACGCGGCGGGCAGTCTGCGGGAAACCAAAGTCTTTGGGTTCCGGGGGAAGTATGGTTGCAAAGCTGAAACTTAAAGGAATTGACGGAAGGGCACCACCAGGAGTGGAGCCTGCGGCTTAATTTGACTCAACACGGGAAAACTCACCCGGCCCGGACACAGTGAGGATTGACAGATTGAGAGCTCTTTCTTGATTCTGTGGGTGGTGGTGCATGGCCGTTCTTAGTTGGTGGAGCGATTTGTCTGGTTAATTCCGATAACGAACGAGACTCTGGCTTGCTAAATAGTCTCGCCGGCCGCCGCGCCGGGCGAGGACTTCTTAGAGGGACAAGTGGCGTTCAGCCACGCGAGATTGAGCAATAACAGGTCTGTGATGCCCTTAGATGTTCGGGGCCGCACGCGCGCTACACTGAAGGGATCAGCGGGTGTCCGCCCCTTGGCCGGAAGGTCTGGGCAATCCGTTGAACCTCCTTCGTGATTGGGACAGGGAGTTGCAATTGTCTCCCTTGAACGAGGAATTCCCAGTAAGCGCGAGTCATCAGCTCGCGTTGATTACGTCCCTGCCCTTTGTACACACCGCCCGTCGCTACTACCGATTGAATGGTTTAGTGAGATCCTCGGACGGGCCGCGGCGGGGCGCCTCCGGCGCTTCGCTCGTGGGCCCGGAAGACGATCGAACTTGATCATTTAGAGGAAGTAAAAGTCGTAA
>Echinodermata_Endoxocrinus_parrae_Z80951
AGGTGAACCTGCAGAAGGATCAAGCTTGTACCAAGCGAAACTGCGGATGGCTCATTAAATCAGTTATGGTTCCTTGGAACTGAGTTACCTACATGGATAACTGTGGTAATTCTAGAGCTAATACATGCGAACAAGCGCCGACCTCGCGGAAGGCGTGCTTTTATTAGGAACAAGGCCAATCCGGGCTTGCCCGGTCCCCTTGGTGAACTCTGGATAACTTTGCTGATCGCACGGTCTAGCACCGGCGACGGATCTTTCAAATGTCTGCCCTATCAACTTTCGATGGTACGTTATGCGCCTACCATGGTCGTCACGGGTAACGGAGAATCAGGGTTCGATTCCGGAGAGGGAGCTTGAGAAACGGCTACCACATCCAAGGAAGGCAGCAGGCGCGCAAATTACCCACTCCTGACACAGGGAGTAGTGACGAAAAATAACAATACAGGTCTCTCTCGAGGCCCTGTAATTGGAATGAGTACACTTTAAATCCTTTAACGAGGATCTATTGGAGGGCAAGTCTGGTGCCAGCAGCCGCGGTAATTCCAGCTCCAATAGCGTATATTAAAGCTGTTGCAGTTAAAAAGCTCGTAGTTGGATCTTGGGCCTAGGCTCGCGGTCCGCCGCAAGGCGTGTTACTGCCCGTCCTGGCCTTTCTCTCGTTTTTCACCCGGTGCTCTTGACTGATTGGCTGGGGTGACCGGAACGTTTACTTTGAAAAAATTAGAGTGTTCAAAGCAGGCCATACGCCTGAATAGCAGAGCATGGAATAATGGAATAGGACCTCGGTTCTATTGCGTAGGTTTTCGGAACTCGAGGTAATGATTAAGAGGGACTGACGGGGGCATTCGTATTGCGGTGTGAGAGGTGAAATTCTTGGATCGCCGCAAGACGACCGACTGCGAAAGCATTTGCCAAGAATGTTTTCATTAATCAAGAACGAAAGTTAGAGGTTCGAAGGCGATCAGATACCGCCCTAGTTCTAACCATAAACGATGCCGACTGGCGATCCGCCGGCGTTACTCCAATGACGCGGCGGGCAGTCTACGGAAACCAAAGTCTTTGGGTTCCGGGGGAAGTATGGTTGCAAAGCTGAAACTTAAAGGAATTGACGGAAGGGCACCACCAGGCGTGGAGCCTGCGGCTTAATTTGACTCAACACGGGAAAACTCACCCGGCCCGGACACAGTGAGGATTGACAGATTGAGAGCTCTTTCTTGATTTTGTGGGTGGTGGTGCATGGCCGTTCTTAGTTGGTGGAGCGATTTGTCTGGTTAATTCCGATAACGAACGAGACTCTGGCTTGCTAAATAGTTGCGCCACCCGCCGCGGTGGGCTTCAACTTCTTAGAGGGACAAGTGGCGTTTAGCCACGCGAGATTGAGCAATAACAGGTCTGTGATGCCCTTAGATGTTCGGGGCCGCACGCGCGCTACACTGAAAGAATCAGCGTGTTTGCCCTTGGCCGACAGGTCTGGGTAATCCGTTGAACCTCTTTCGTGCTAGGGATAGGGACTTGTAATTATTTCCCTTCAACGAGGAATGCCCAGTAAGCGCGAGTCATCAGCTCGCGTTGATTACGTCCCTGCCCTTTGTACACACCGCCCGTCGCTACTACCGATTGAATAGTTTAGTGAGATCATCGGATCGGCCGTGTCGGCTCAGCCGTTCACGTGTCCGAGAAGACGCTCAAACTTGATCATTTAGAGGAAGTAAAAGTCGTAACAAGGTTTCT
>Echinodermata_Strongylocentrotus_purpuratus_L28055
ACCTGGTTGATCCTGCCAGTAGTCATATGCTTGTCTCAAAGATTAAGCCATGCATGTCTAAGTACAAGCTCGTCTCGACGAAACTGCGGATGGCTCATTAAATCAGTTATGGTTCATTGGATCGAGTCCCCCCGACATGGATAACTGTGGTAATTCTAGAGCTAATACATGCGTCCAAGCGCCGACTTTCCAGAAGGCGTGCTTTTATTAGGAACAAGACCAGCCCGGTCTCGGCCGGCCACACTGGTGAACTCTGGATAACACAGCCGATCGCACGGTCTTTGCACCGGCGACGGATCCTTCGAATGTCTGCCCTAATCAACTTTCGATGGTACGTTATGCGCCTACCATGGTCGTCACGGGTAACGGAGAATCAGGGTTCGATTCCGTAGAGGGAGCTTGAGAAACGGCTACCACATCCAAGGAAGGCAGCAGGCGCGCAAATTACCCACTCCCGACACGGGGAGGTAGTGACGAAAAATAACAATACAGGACTCTTTCGAGGCCCTGTAATTGGAATGAGTACACTTTAAATCCTTTAACGAGGATCCACTGGAGGGCAAGTCTGGTGCCAGCAGCCGCGTAATTCCAGCTCCAGTAGCGTATATTAAAGCTGTTGCAGTTAAAAAGCTCGTAGTTGGATCTTGGGCCCAGGCCTGCGGTCCGCCGTGAGGCGTGTACTGCAGTCCTGGCCTTCCTCTCGGTTTTCGCCCGGTGCCCTTAATTGATGTGCCAGGAGAGGCCGGAACGTTTACTTTGAAAAAATTGGAGTGTTCAAAGCAGCCTCGCGCCTGAACAGCAGAGCATGGAATAATGGAATAGGACCTCGGTTCTATTGCGTTGGTTTTCGGAACTCGAGGTAAGTGATTAAGAGGGACTGACGGGGGCATTCGTATTGCGGTGGTGAGAGGTGAAATTCTTGGTCGCCGCAGCGACCGACGCGAAAGCAATTTGCCAAGAATGTTTTTCATTAATCAAGAACGAAAGTTAGAGGTTCGAAGGCGATCAGATACCGCCCTAGTTCTAACCATAAACGATGCCGACTGACGATCCGCCGGCGTTACTCCCATGACGCGGCGGCAGTCTAAGGGAAACCAAAGTCTTTGGGTTCCGGGGGAAGTATGGTTGCAAAGCTGAAACTTAAAGGAATTGACGGAAGGGCACCACCAGGAGTGGAGCCTGCGCTTAATTTGACTCAACACGGGAAAACTCACCCGGCCCGGACACAGTGAGGATTGACAGATTGAGAGCTCTTTCTTGATTCTGTGGGTGGTGGTGCATGGCCGTTCTTAGTTGGTGGAGCGATTTGTCTGGTTAATTCCGATAACGAACGAGACTCTGGCTTGCTAAATAGTTGCGCCACCCCGCGGTGCGCGTCAACTTCTTAGAGGGACAAGTGGCGTTTAGAGATTGAGCAATAACAGGTCTGTGATGCCCTTAGATGTTCGGGGCCGCACGCGCCGTACACTGGCGGAATCCAGCGGGTACACTGCCCTTGGCCGGAAGGTCTGGGTAATCCGCTGAACCTCCTCCGTGATGGGGATAGGGAGTTGCAATTATCTCCCTTGAACGAGGAATTCCCAGTAAGCGCGAGTCATCAGCTCGCGTTGATTACGTCCCTGCCCTTTGTACACACCGCCCGTCGCTACTACCGATTGAATGGTTTAGTGAGATCCTCGGATCGTCGGCGTCGGGCTTGCGCCTCGCTCGCATGTACGAGAAGACGATCAAACTTGATCATTTAGAGGAAGTAAAAGTCGTAACAAGGTTTCCGTAGGTGAACCTGCAGAAGGATC
>Echiura_Urechis_caupo_AF342805
AGTCATATGCTTGTCTCAAAGATTAAGCCATGCATGTCTAAGTACATACTTTTACACAGTGAAACCGCGAATGGCTCATTAAATCAGTTAAGGTTCCTTAGATCGTACTATCCTACTTGGATAACTGTGGTAATTCTAGAGCTAATACATGAAAGCACGCTCCGACTGTTGCGGGAAGAGCGTTTTTATTACACCAAAACCAATGGGCTCCCGACGGGGGTCGTTCTCTTGGTGACTCTGAATAACTTTGTGCTGATCGCATGGCCTCGAGCCGGCGACGTATCTTTCAAATGTCTGCCCTATCAACTTTCGATGGTACGTGATATGCCTACCATGGTTGTAACGGGTAACGGGGAATCAGGGTTTGATTCCGGAGAGGGAGCATGAGAAACGGCTACCACATCCAAGGAAGGCAGCAGGCGCGCAAATTACCCACTCCTGGAACGGGGAGGTAGTGACGAAAAATAACAATACGGGACTCTTATGAGGCCTCGTAATTGGAATGAGTACACTTTAAATCCTTTAACGAGGATCCATTGGAGGGCAAGTCTGGTGCCAGCAGCCGCGGTAATTCCAGCTCCAATAGCGTATATTAAAGTTGTTGCAGTTAAAAAGCTCGTAGTTGGATCTCTGGTTTAGGCGGGCGGTTCGCCTCGCGGCGACTACTGCCCGTCCTGACCTACCTGCCGGTTTGATTCGCAGGTGCTCTTGACTGAGTGTCTGCGGTGGCCGGAACGTTTACTTTGAAAAAATTAGAGTGTTCAAAGCAGGCGGCACGCCTGAATATTGGTGCATGGAATAATGGAAGAGGACCTCGGTTCTATTTTGTTGGTTTTCGGAGCTCGAGGTAATGATTAAGAGGGACTGACGGGGGCATTCGTATTACGGTGTTAGAGGTGAAATTCTTGGATCATCGTAAGACGAACTACTGCGAAAGCATTTGCCAAGAATGTTTTCATTAGTCAAGAACGAAAGTCGGAGGTTCGAAGACGATCAGATACCGTCGTAGTTCCGACCATAAACGATGCCAACTAGCGATCCGCCGGCGTTGTTCTCATGACCCGGCGGGCAGCTTCCGGGAAACCAAAGTCTTTGGGTTCCGGGGGAAGTATGGTTGCAAAGCTGAAACTTAAAGGAATTGACGGAAGGGCACCACCAGGAGTGGAGCCTGCGGCTTAATTTGACTCAACACGGGGAAACTCACCCGGCCCGGACACTGTAAGGATTGACAGATTGAGAGCTCTTTCTTGATTCGGTGGGTGGTGGTGCATGGCCGTTCTTAGTTGGTGGAGCGATTTGTCTGGTTAATTCCGATAACGAACGAGACTCTAGCCTATTAAATAGTTCGCCTGTTGATGCTGCAGGTGCAACTTCTTAGAGGGACAAGTGTAATATAGACACACGAGATTGAGCAATAACAGGTCTGTGATGCCCTTAGATGTTTGGGGCCGCACGCGCGCTACACTGAAGAAATCAGCGTGTGTTTCTTCCTGCTCTGTAAGGAGTGGGTAACCCGTTGAACCTTCTTCGTGCTAGGGATTGGGGCTTGTAATTGTTCCCCATGAACGAGGAATTCCCAGTAAGCACGAGTCATCAGCTCGTGTTGATTACGTCCCTGCCCTTTGTACACACCGCCCGTCGCTACTACCGATTGAATGGTTTAGTGAGATTCTCGGATCGGACCCGGATTGATGGGTTACCGTCGATCTGTTTGGCGCTGAGAAGAAACTCGAACTTGATCATTTAGAGGAAGTAAAAGTCGTAACAAGGTTTCCGT
>Entoprocta_Barentsia_benedeni_U36272
ATGCATGTCTCAGTACACACTCTCGTAAAGTGAAACCGCGAATGGCTCATTAAATCAGTTATGGTTCCTTAGATCGTACAATCCTACTTGGATAACTGTGGTAATTCTAGAGCTAATACATGCGACAAGTCTCGACCTTACGGAAGGGACGCAGTTATTAGTTCAAAACCGATCGGGCGCAAGTCCGTTTTGGTGATGAGTCTGGATAACCTTGAGCGATCGCATGGCCTCGAGCCGGCGACGTATCTTTCAAATGTCTGCCCTATCAACTTTCGAAGGTAGGTGACGTGCCTACCTTGGTTATCACGGGTAACGGAGAATCAGGGTTCGATTCCGGAGACGGAGCATGAGAAACGGCTACCACATCTACGGAAGGCAGCAGGCGCGCAAATTACCCACTCCTGGCTCGGGGAGGTAGTGACGAAAAATAACAATACGGGACTCTTTCGAGGCCCCGTAATTGGAATGAGTACACTTTAAATCCTTTAACGAGGATCCATTGGAGGGCAAGTCTGGTGACCAGCAGCCGCGTAATTCCAGCTCCAATAGCGTATATTAAAGTTGTTGCAGTTAAAAAGCTCGTAGTTGGATCTCAGGCCCGAGCTGGTGGTCCGCTTCGCGGCGGTTACTACCTGTCTCGACCTACCATTCGGTCTCCTCTTGGTGCCCTTCGCTGGGTGTCTCGAGTGGCCGGAACGTTTACTTTGAAAAAATTAGAGTTGCTCAAAGCAGGCGAATGCCTGAATACCTCAGCATGGAATAATGGAATAGGACCTCGGTTCTATTTTGTTGGTTTTCGGAACCCGAGGTAATGATTAAGAGGGACTGACGGGGGCATTCGTATTACGGTGTTAGAGGTGAAATTCTTGGATCGCCGTAAGACGAACTACTGCGAAAGCATTTGCCAAGAATGTTTTCATTAATCAAGAACGAAAGTCAGAGGTTCGAAGACGATCAGATACCGTCCTAGTTCTGACCATAAACGATGCCATCAAGGGATCCGCCAATGTTGTCTATGTGACTCGGCGGGCACCTTCCGGGAAACCAAAGACTTTGGGTTCCGGGGGGAGTATGGTTGCAAAGCTGAAACTTAAAGGAATTGACGGAAGGGCCACCACCAGGAGTGGAGCCTGCGGCTTAATTTGACTCAACACGGGAAAACTCACCCGGCCCGGACACTGTGAGGATTGACAGATTGAGAGCTCTTTCTTGATTCGGTGGGTGGTGGTGCATGGCCGTTCTTAGTTGGTGGAGTGATTTGTCTGGTTAATTCCGATAACGAACGAGACTCTAGCCTATTAAATAGATCGTTCATCTTCTGCGTGAGCGTATCTTCTTAGAGGGACAAGTGGTTTTTAGCCACACGAGATTGAGCAATAACAGGTCTGTGATGCCCTTAGATGTTCGGGGCCGCACGCGCGCTACACTGAAGGAATCAACATGTGCCTACCCTGCGCCGGAAGGTGTGGGTAACCCGTTGAACCTCCTTCGTGCTTGGGATCGTGGCTTGTAACTTTTGCACGTGAACGAGGAATTCCCAGTAAGCGCAAGTCATAAGCTTGCGTTGATTACGTCCCTGCCCTTTGTACACACCGCCCGTCGCTACTACCGATTGAATGGTTTAGTGAGATAGTTAGACCGGACTCTGCGGGCTCTCGGGTTCGTCGATGTTCCGGGAAGACGCTCGAACTTGATCATTTAGAGGAAGTAAAAGTCGTAACAAGGTTTCCGTAA
>Filasterea_Capsaspora_owczarzaki_AY363957
TAGTCATATGCTTGTCTCAAAGATTAAGCCATGCATGTCTAAGTATAAACCAATTTATACGGTGAAACTGCGAATGGCTCATTACATCAGTTATAGTTTATTTGATATTACCTTACTACTTGGATAACCGTAGTAATTCTAGAGCTAATACATGCAAAAAATCCCGACTTCTGGAAGGGATGTATTTATTAGATACAAAACCAAACCGGGGCAACTCGGTCGTGGTGATTCATAATAACTTTGCGAATCGCATGGCTTTACGCTGGCGATGCATCATTCAAATTTCTGCCCTATCAACTTTCGATGGTAAGGTATTGGCTTACCATGGTTACAACGGGTAACGGAGAATTAGGGTTCGATTCCGGAGAGGGAGCCTGAGAGATGGCTACCACATCCAAGGAAGGCAGCAGGCGCGCAAATTACCCAATCCTGACACAGGGAGGTAGTGACAATAAATAACAATCCAGGGCTTTTACAGTCTTGGAATTGGAATGAGAACAATTTAAATCCCTTATCGAGGAACAATTGGAGGGCAAGTCTGGTGCCAGCAGCCGCGGTAATTCCAGCTCCAATAGCGTATATTAAAGTTGCTGCAGTTAAAAAGCTCGTAGTTGAACTTTGGGCTGTGGACGTCGGTCGGCCTTTTGGTCAGTACTGACGCCTGCATGCCTCAATCGCCTGTAGACGTGCGCGTTCTTTACTGAGCGCGTATCGGATATAGGACTTTTACTGTGAAAAAATTAGAGTGTTCAAAGCAGGCTTAACGCTTGAATACCTCAGCATGGAATAACGAAATAGGACTTTGGTTCTATTTTGTTGGTTTCTAGGACCGAAGTAATGATTAATAGGGATAGTTGGGGCCGTTAGTATTTAATTGTCAGAGGTGAAATTCTTGGATTTATGAAAGACTAACTTCTGCGAAAGCATTCGGCAAGGATGTTTTCATTAATCAAGAACGAAAGTTAGGGGATCGAAGACGATCAGATACCGTCGTAGTCTTAACCTTAAACGATGCCAACTAGGGATCGGTGGATGTTAACATTGACTTCATCGGCACCTTATGAGAAATCAAAGTTTTTGGGTTCTGGGGGGAGTATGGTCGCAAGGCTGAAACTTAAAGGAATTGACGGAAGGGCACACCAGGAGTGGAGCCTGCGGCTTAATTTGACTCAACACGGGGAAACTCACCGGGTCCGGACATAGTAAGGATTGACAGATTGATAGCTCTTTCTTGATTCTATGGGTGGTGGTGCATGGCCGTTCTTAGTTGGTGGAGTGATTTGTCTGGTTAATTCCGTTAACGAACGAGACCTTAACCTGCTAAATAGTTACGTGATCCTCGGATCATGGACAACTTCTTAGAGGGACTATTGGTGATTAACCAATGGAGGTTTGAGGCAATAACAGGTCTGTGATGCCCTTCGATGTCCCGGGCCGCACGCGCGCTACACTGACGAAGGCAGAGAGTTTATAACCTTGACCGGAAGGTCTGGGTAATCTTCCAATCTTCGTCGTGATGGGGATTGATCCTTGTAATTCTGGATCATCAACGAGGAATTCCTAGTACCCGCAAGTCATCAGCTTGCGAAGACTACGTCCCTGCCCTTTGTACACACCGCCCGTCGCTACTACCGATTGAATGGTTTAGTGAGATCTCCGGACTGACATTTTGCAGCTGGCAACAGCCGCGAGGTGACGAGAAGTTGCTCAAACTTGATCATTTAGAGGAAGTAAAAGTCGTAACAAGGTTACCGTTGGTGAACCAGCGGTAGGATCATTACC
>Gastrotricha_Paraturbanella_teissieri_JF357661
ATGCATGCCTATGTACACGCTTTAACACAGTGAAACCGCGAATGGCTCATTAAATCAGTTATGGTTCCTTAGATCGTTTCCTACTTGGATAACTGCTGGTAATTCTAGAGCTAATACATGCATCAAGCTCCGTTCGTAAGTTCGGGGCGCTTTTATTAGATCAAAACCAATCGGCCGCTTATGCCGCCGACGGTGTGATGACTCTGGATAACTTAGCGGATCGCAAGGCCGTGTGCCGGCGACGTATCTTTCAAATGTCTGCCCTATCAACTGTCGATGGTACGTGACATGCCTACCATGGTTGTAACGGGTAACGGGGAATCAGGGTTCGATTCCGGAGAGGGAGCATGAGAAACGGCTACCACATCCAAGGAAGGCAGCAGGCGCGCAAATTACCCACTCCCGGCACGGGGAGGTAGTGACGAGAAATAACGATACGGAACTCATATGAGGCTCCGTAATTGGAATGAGTACACTTCAAACACTTTAACGAGGATCAATTGGAGGGCAAGTCTGGTGCCAGCAGCCGCGGTAATTCCAGCTCCAATAGCGTATACTAAAGTTGCTGCGTTTAAAAAGCTCGTAGTTGGATCTCGGGTGAGAACCGTCGGTCCGCCAAATGGTTGTGACTGGCGGCTTCTTCCTATCGTTTGGCTCTCTCTTAATGCCCTTAATTGGGTGTTATGAGTGGCCAGAGCTTTTACCTTGAAAAAATTAGAGTGTTCAAAGCGGGCGCTTGCCTGAATAATGTTGCATGGAATAATGGAATAGGACCTCGGTTCTATTTTGTTGGTTTTCGGAACTCGAGGAAATGATCGACAGGGACTGACGGGGGCATTCGTATTGCGCCGCTAGAGGTGAAATTCTTGGACCGGCGCAAGACGAACAACTGCGAAAGCATTTGCCAAGAATGTTTCCATTGATCAAGAACGAAAGTCAGAGGTTCGAAGGCGATCAGATACCGCCCTAGTTCTGACCGTAAACGATGCCAACTGGCAATCCGCCATGGTTACATCAATGGCCTGGCGGGCAGCCCCCGGGAAACCAAAGTGTTTGGGTTCCGGGGGAAGTATGGTTGCAAAGCTGAAACTTAAAGGAATTGACGGAAGGGCACCACCAGGAGTGGAGCCTGCGGCTTAATTTGACTCAACACGGGAAAACTCACCCGGCCCGGACACCGTGAGGATTGACAGATTGATAGCTCTTTCTTGATTCGGTGGTTGGTGGTGCATGGCCGCTTCTAGTTGGTGGAGCGATTTGTCTGGTTAATTCCGATAACGAACGAGACTCTAGCCTGCTAAATAGTCGACTCGTTTCTTACGCGAGTTCCACGTCTTCTTAGAGGGACAAGTGGCGTTACAGTCACACGAGATTGAGCAACAGCAGGTCCGTGATGCCCTTAGATGTCCGGGGCCGCACGCGCGCTACACTGAAGGAATCAGCGTGTACTCCGTGCCCGAAAGGGACTGGTAACCCGTTGAACCTCCTTCGTGCTTGGGATTGGAGCTTGTAATTATTCTCCATGAACGAGGAATTCCCAGTAGGCGCGAGTCATAAGCTCGCGTCGATTACGTCCCTGCCCTTTGTACACACCGCCCGTCGCTACTACCGACTGAATCGTTCGTTGAGTTTCTCAGATTGTCGGCGCTGCGGCGGTTACCCGCTGTGGCGTAGTGCGAGAAGAGACGCAAGACCTGCGATTTG
>Gnathostomulida_Haplognathia_simplex_DQ079931
TCATATGCTTGTCTCAAAGATTAAGCCATGCATGTCTAAGCACAAGCTCTTGAACAGTGAAACCGCGAATGGCTCATTAAATCAGTCATGGTTCCTTAGATCGTGCTTGACTGGATAACTTTCGGGAAACTAGAGCTAATACATGTGAAAAGCCCGGACCGAAAGGAAAGGGTGCTTTTATTAGGAAAAAACCAATGGGCTGCCTTCGGGTGGCTCTATTTTTGGTGACTCTAAATAACTTTGTGCTAACCGCTAAGGGCCTCGACCCGGCGGTGTATCTTTCAAATGTCTGCCCTATCAACTTCTGATGGTACGTGATATGCCTACCATGGTTGTAACGGGTAACGGGGAATTAGGGTTCGGTTCCGGAGAGGGAGCCTGAGAAACGGCTACCACATCTATGGATGGCAGCAGGCGCGTAAATTACCCATTCCTAGATATAGGGAGGTAGTGACGAAAAATAACGCTACGACGGTGCTTAATGCCCGTTGTAAGCGCAATGAGTACATTGTTTGGAGGGCAAGTCTGGTGCCAGCAGCCGCGCTAATTCCAGCTCTTATAGCGTATATTAAAGTTGTTGCAGTTAAAAAGCTCGTAGTTGGATCTCGAGCATTGCTCGGGTGGTACGCCGAATGGCTGTTACTGCCCGGCGGGCTCGTTATTCGGTTTTCCCTTGGTACCCTTCATTGGGTGTCTTGGGTGATCGGAACGTTTACTTTGAAGAAATCAGCGTGTTCAAAGCAGGCAGTTGCCTGAATGTTAGTGCATGGAATAATGGAATAGGACCTTGGTTCTATTTTGTTGGTTTTCGGAACCAAGATAATGGTTAAGAGGGACAGACGGGGGCATTCGTACTGCGGTGTTAGAGGTGAAATTCTTGGATCGCCGCAAGACGAACGACAGCGAAAGCATTTGCCAAGAATGTCTTCATTAATCAAGAACGAAAGTCGGAGGTTCGAAGGGGATCAGATACCCCCCTAGTTCTGACCATAAACGATGCCAACTAGCGATCCGCCATTGTTATTTCAAAGACACGGCGGGCAGCTTCCGGGAAACCAAAGCTTTTGGGTTCCGGGGGAAGTATGGTTGCAAAGCTGAAACTTAAAGGAATTGACGGAAGGGCACCACCAGGAGTGGAGCCTGCGGCTTAATTTGACTCAACACGGGAAAACTCACCCGGCCCAGACACCATTGGGATTGACAGATTGAGAGCTCTTTCTTAATTTGGTGGATGGTGGTGCATGGCCGTTCTTAGTTGGTGGAGCGATTTGTCTGGTTAATTCCGATAACGAACGAGACTCTAACCTGCTAAATAGCAGGCCGGTGGCTTTGCCGCCTTGCAATGCTTCTTAGAGGGACCGCCGGCTTGTGAAGCCGGATGACGCTGAGCAATAACAGGTCTGTGATGCCCTTAGATGTTCGGGGCTGCACGCGTGCTACACTGGAGGAATCAGCGTGCATACCCTGCTCTGAAATGAGTGGGTAATCATGATGAAACTCCTCCGTGATTGGGATAGGGGATTGCAAGTATTCCCCTTGAACGAGGAATTCCCAGTAAGCACAAGTCATAAGCTTGTGTTGATTACGTCCCTGCCCTTTGTACACACCGCCCGTCGCTACTACCGATTGAATGTATCGACAAGGCATATGGATCTGCCCTCCGTGGCCTGCTCGCAGGCCATTGATGGTGCGGAGAAGTAAGTCAAGTCGCTACATTTAGAGGAAGTAAAAGTCGTAACAAGGTTTCC
>Hemichordata_Balanoglossus_carnosus_D14359
TGTCTAAGTACGTGCCTCCGTACACAGCGAAACTGCGAATGGCTCATTAAATCAGTTATGGTTCCTTTGATGGGTTACCCCTTACTTGGATAACTGTGGTAATTCTAGAGCTAATACATGCGAAGGAGCGCCGACTGCGCGGGAAGGCGTGCTTTTATTAGACCAAGACCAATCGGGTCCTCGTGCCCCGGTCCCACTGGCGAACTCTGGATAACTTGGCGGATCGCACGGCCTCGGCGCCGGCGACGAATCTTCGAGTGTCTGCCCTATCAACTTTCGATGGTACGTTATGCGCCTACCATGGGTTGTAACGGGTAACGGGGAATCAGGGTTCGATTCCGGAGAGGGAGCCTGAGAAACGGCTACCACATCCAAGGAAGGCAGCAGGCGCGCAAATTACCCATTCCCGACACGGGGAGGTAGTGACGAAAAATAACAATACAGGACTCTTTCGAGGCCCTGTAATTGGAATGAGTACACTTTAAAACCTTTAACGAGGATCTATTGGAGGGCAAGTCTGGTGCCAGCAGCCGCGGTAATTCCAGCTCCAATAGCGTATATTAAAGCTGTTGCAGTTGAAAAGCTCGTAGTTGGATCTTGGGCCTAGGCTGGCGGTCCGCCGAAAGGCGAGTTCACTGCTTGTCCTGGTCTCTCCTTCGGTGCTCCCCCGGTGCTCTTAGCTGAGTGCCGGGGGTGGCCGGAACGTTTACTTTGAAAAAATTAGAGTGTTCAAAGCAGGCCTCGATGCCTGAATAGTCCAGCATGGAATAATGGAATAGGACCTCGGTTCTATTGCGGTGGTTTTCGGAGCGCGAGGTAATGATTAAGAGGGACAGACGGGGGCATCCGTATCTGCGGCGTTAGAGGTGAAATTCTAGGATCGTCGCAAGACGAACAATCTGCGAAAGCATTTGCCAAGAATGTTTTCATTAATCAAGAGCGAAAGTTAGAGGTTCGAAGACGATCAGATACCGTCCTAGTTCTAACCATAAACGATGCCAACTAGCGATCCGCCGGCGTTACTCCCATGACCTGGCGGGCAGCTTCCGGGAAACCAAAGTCTTTGGGTTCCGGGGGAAGTATGGTTGCAAAGCTGAAACTTAAAGGAATTGACGGAAGGGCACCACCAGGAGTGGAGCCTGCGGCTTAATTTGACTCAACACGGGAAAACTCACCCGGCCCGGACACAGTTAGGATTGACAGATTGAGAGCTCTTTCTTGATTCTGTGGGTGGTGGTGCATGGCCGTTCTTAGTTGGTGGAGCGATTTGTCTGGTTAATTCCGATAACGAACGAGACTCTGGCTTGCTAAATAGTTACGCGACCCACCGGGTCGGCGTCCAACTTCTTAGAGGGACAAGTGGCGTTTAGCCACACGAGATTGAGCAATAACAGGTCTGTGATGCCCTTAGATGTCCGGGGCGCACGCGCGCTACACTGAAGGAATCAGCGGGTGTTGCCTCCCTGGTCCGCTAGGTCTGGGTAATCCGATGAACTTCTTTCGTGCTAGGGATAGGGAATTGTAATTATTTCCCTTGAACGAGGAATTCCCAGTAAGCGCGAGTCATAAGCTTGCGTTGATAACGTCCCTGCCCTTTGTACACACCGCCCGTCGCTACTACCGATTGAATGGTTTAGTGAGATCTTCGGATCGGCCGCGTCGGGGTCGTTCGCGGCACCGCTCGTTGCGCCGAGAA
>Hemichordata_Glossobalanus_minutus_AF119089
TCATATGCTTGTCTCAAAGATTAAGCCATGCATGTCTAAGTACGAGCCTCCGTACAAAGCGAAACTGCGAATGGCTCATTAAATCAGTTATGGTTCCTTTGATCGTTACCCATTACTTGGATAACTGTGGTAATTCTAGAGCTAATACATGCGAATGAGCGCCGACCTCGCGGGAGGCGTGCTTTTATTAGGACCAAGACCAATCCGGGTCTTCGCGGCCCGGTCCCACTTGGCGAACTCTGGATAACTTGGCGGATCGCACGGCCTCGGCGCCGGCGACGAATCTTTCAAGTGTCTGCCCTATCAACTTTCGATGGTACGTTATGCGCCTACCATGGTTGTAACGGGTAACGGGGAATCAGGGTTCGATTCCGGAGAGGGAGCCTGAGAAACGGCTACCACATCCAAGGAAGGCAGCAGGCGCGCAAATTACCCATTCCCGACACGGGGAGGTAGTGACGAAAAATAACAATACAGGACTCTTTCGAGGCCCTGTAATTGGAATGAGTACACTTTAAAACCTTTAACGAGGATCTATTGGAGGGCAAGTCTGGTGCCAGCAGCCGCGGTAATTCCAGCTCCAATAGCGTATATTAAAGCTGCTGCAGTTAAAAAGCTCGTAGTTGGATCTTTGGCCTAGGCTGGCGGTCCGCCGAAAGGCGAGTCACTGCCTGTCCTGGTCTCTCCTTCGGTGCTCCCCCGGTGCTCTTAGCTGAGTGCCGGGGGTGGCCGGAACGTTTACTTTGAAAAAATTAGAGTGTTCAAAGCAGGCCCCGACGCCTGAATAGTCCAGCATGGAATAATGGAATAGGACCTCGGTTCTATTGCGTTGGTTTTCGGAACGCGAGGTAATGATTAAGAGGGACTGACGGGGGCATCCGTATTGCGGCGTTAGAGGTGAAATTCTTAGATCGTCGCAAGACGAACAACTGCGAAAGCATTTGCCAAGAATGTTTTCATTAATCAAGAACGAAAGTTAGAGGTTCGAAGACGATCAGATACCGTCCTAGTTCTAACCATAAACGATGCCGACTGGCGATCCGCCGGCGTTACTCCCATGACCTGGCGGGCAGCTTCCGGGAAACCAAAGTCTTTGGGTTCCGGGGGAAGTATGGTTGCAAAGCTGAAACTTAAAGGAATTGACGGAAGGGCACCACCAGGAGTGGAGCCTGCGGCTTAATTTGACTCAACACGGGAAAACTCACCCGGCCCGGACACAGTTAGGATTGACAGATTGAGAGCTCTTTCTCGATTCTGTGGGTGGTGGTGCATGGCCGTTCTTAGTTGGTGGAGCGATTTGTCTGGTTAATTCCGATAACGAACGAGACTCTGGCTTGCTAAATAGTTACGCGACCCACCGGGTCGGCGTCCAACTTCTTAGAGGGACAAGTGGCGTTTAGCCACGCGAGATTGAGCAATAACAGGTCTGTGATGCCCTTAGATGTCCGGGGCCGCACGCGCGCTACACTGAAAGAATCAGCGGGTGTTGCCTCCCTGGCCGCTAGGTCTGGGTAATCCGATGAACCTCTTTCGTGCTAGGGATAGGGAATTGTAATTATTTCCCTTGAACGAGGAATTCCCAGTAAGCGCGAGTCATAAGCTCGCGTTGATTACGTCCCTGCCCTTTGTACACACCGCCCGTCGCTACTACCGATTGAATGGTTTAGTGAGATCTTCGGATCGGCCACGTCGGGGTCGTCCGCGGCCTCGCTCGCTGGCCGAGAAGATGATCAAACTTGATCATTTAGAGGAAGTAAAAGTCGTAACAAGGTTTCC
>Hemichordata_Ptychodera_flava_AF278681
AGTCATATGCTTGTCTCAAAGATTAAGCCATGCATGTCTAAGTACGAGCCCCCGTACAGAGCGAAACTGCGAATGGCTCATTAAATCAGTTATGGTTCCTTTGATCGTTGACCCTTACATGGATAACTGTGGTAATTCTAGAGCTAATACATGCGAATGAGCGCCGACCTCACCGGGAGGCGTGCTTTTATTAGGACCAAGACCAATCCGGGTCTCGCGGCCCGGTCCCACTGGCGAATTCTGGATAACTTGGCGGATCGCACGGCCCCGGCGCCGGCGACGACTCTTTCAAGTGTCTGCCCTATCAACTTTCGATGGTACGTTATGCGCCTACCATGGTTGTAACGGGTAACGGGGAATCAGGGTTCGATTCCGGAGAGGGAGCCTGAGAAACGGCTACCACATCCAAGGAAGGCAGCAGGCGCGCAAATTACCCATTCCCGACACGGGGAGGTAGTGACGAAAAATAACAATACAGGACTCTTTCGAGGCCCTGTAATTGGAATGAGTACACTTTAAAACCTTTAACGAGGATCTATTGGAGGGCAAGTCTGGTGCCAGCAGCCGCGGTAATTCCAGCTCCAATAGCGTATATTAAAGCTGTTGCAGTTAAAAAGCTCGTAGTTGGATCTTGGGCCTAGGCTGGCGGTCCGCCGAAAGGCGAGTTACTGCCTGTCCTGGTCTCTCCTTCGGTGCTCCCCCGGTGCTCTTAGCTGAGTGCCGGGGGTGGCCGGAACGTTTACTTTGAAAAAATTAGAGTGTTCAAAGCAGGCCGCCACGCCTGAATAGTCCAGCATGGAATAATGGAATAGGACCTCGGTTCTATTGCGTTGGTTTTCGGAACGCGAGGTAATGATTAAGAGGGACTGACGGGGGCATCCGTATTGCGGCGTTAGAGGTGAAATTCTTAGATCGTCGCAAGACGAACAACTGCGAAAGCATTTGCCAAGAATGTTTTCATTAATCAAGAACGAAAGTTAGAGGTTCGAAGACGATCAGATACCGTCCTAGTTCTAACCATAAACGATGCCGACTGGCGATCCGCCGGCGTTACTCCCATGACCTGGCGGGCAGCTTCCGGGAAACCAAAGTCTTTGGGTTCCGGGGGAAGTATGGTTGCAAAGCTGAAACTTAAAGGAATTGACGGAAGGGCACCACCAGGAGTGGAGCCTGCGGCTTAATTTGACTCAACACGGGAAAACTCACCCGGCCCGGACACAGTTAGGATTGACAGATTGAGAGCTCTTTCTCGATTCTGTGGGTGGTGGTGCATGGCCGTTCTTAGTTGGTGGAGCGATTTGTCTGGTTAATTCCGATAACGAACGAGACTCTGGCTTGCTAAATAGTTACGCGACCCACCGGGTCGGCGTCCAACTTCTTAGAGGGACAAGTGGCGTTTAGCCACGCGAGATTGAGCAATAACAGGTCTGTGATGCCCTTAGATGTCCGGGGCCGCACGCGCGCTACACTGAAGGAATCAGCGGGCGTTGCCTCCCTGGCCGCCAGGCCTGGGCAATCCGATGAACCTCCTTCGTGCTAGGGATAGGGAATTGTAATTGTTTCCCTTGAACGAGGAATTCCCAGTAAGCGCGAGTCATAAGCTCGCGTTGATTACGTCCCTGCCCTTTGTACACACCGCCCGTCGCTACTACCGATTGAATGGTTTAGTGAGATCTTCGGATGGGCCGCGTCGGGGTCGTCCTGCGGCCTCGCTCGCTTGGCTGAGAAGTTGATCAAACTTGATCATTTAGAGGAAGTAAAAGTCGTAACAAGGTTTCCGTA
>Hemichordata_Saccoglossus_pusillus_AF236800
CTGGTTGATCCTGCCAGTAGTCATATGCTTGTCTCAAAGATTAAGCCATGCATGTCTAAGTACGAGCCCTCGGTACACGGTGAAACTGCGAATGGCTCATTAAATCAGTTATGGTTCCTTTGATCGTTACCCCTTACTTGGATAACTGTGGCAATTCTAGAGCTAATACATGCCTACCTCGGCGCTGACCTCACGGGATGCGTGCTTTTATTAGGACCAAGACCGACCCGGTGTCCTGCCTCCTTCGCGGGTGGTGGGCCCGGTCCTTCTGGCGAACTCTGGATAACTTGGCGGATCGCACGGCCTCCGCGCCGGCGACGAATCTTTCGAGTGTCTGCCCTATCAACTTTCGACGGTACGTCATGCGCCTACCGTGGTGGCAACGGGTAACGGGGAATCAGGGTTCGATTCCGGAGAGGGAGCTTGAGAAACGGCTACCACATCCAAGGAAGGCAGCAGGCGCGCAAATTACCCATTCCCGACACGGGGAGGTAGTGACGAAAAATAACGATACGGGACTCTTTGGAGGCCCCGTAATCGGAATGAGCACAGTCCAAATCCTTTAGCGAGGATCCATTGGAGGGCAAGTCTGGTGCCAGCAGCCGCGGTAATTCCAGCTCCAATAGCGTATATTAAAGCTGCTGCAGTTAAAAAGCTCGTAGTTGGATCTTGGTCCGCGGGCGGGCGGAAGTTCTCCCTACGAGTGGGTCTTCGCTGCCCGTCCCGGACTCTCCTCCGGTCCTCTCCCGGTGCTCTTGGTTGAGTGTCGGGGGCGGCCGGAACGTTTACTTTGAAGAAATTAGAGTGTTCAAAGCAGGCCGCCACGCCTGGATAGTCCAGCATGGAATAATGGAATAGGACCTCGGTCCCATTGCGTTGGTCTTAGGAATGCGAGGTAATGATCGAGAGGGACAGACGGGGGCATTCGTATTGCGGCGTTAGAGGTGAAATTCTTGGATCGTCGCAAGACGGACGACTGCGAAAGCATTTGCCAAGAACGTTTTCATTGATCAAGAACGAAAGTCGGAGGTTCGAAGACGATCAGATACCGTCCTAGTTCCGACCGTAAACGATGTCGACTGGCGATCTGCCGGCGTTACTCTCTAGACCCGGCGGGCAGCCTTCGGGAAACCAAAGTCTTTGGGTTCCGGGGGAAGTATGGTTGCAAAGCTGAAACTTAAAGGAATTGACGGAAGGGCACCACCAGGAGTGGAGCCTGCGGCTTAATTTGACTCAACACGGGAAAACTCACCCGGCCCGGACACGGCGAGGATTGACAGATTGAGAGCTCTTTCTTGATTTCGTGGGTGGTGGTGCATGGCCGTTCTTAGTTGGTGGAGCGATTTGTCAGGTTGATTCCGATAACGAACGAGACTCTGGCTTGCTAAATAGTCGTGCGACCCCTTCCGTGTCGGCGACCGACTTCTTAGAGGGACAAGCGGCGTTCAGCCGCCCGAGATTGAGCAATAACAGGTCTGTGATGCCCTTAGATGTCCGGGGCCGCACGCGCGCTACACTGAAGGGATCAGCGGGTGTCGCCTCCCTGGCCGACAGGACCCAGGCAATCCGATGAGCCCCCTTCGTGCTAGGGATAGGGAATTGTAATTATTTCCCTTGAACGAGGAATTCCCAGTAGGCGCGAGTCATTAGCTCGTGTCGATTACGTCCCTGCCCTTTGTACACACCGCCCGTCGCTACTACCGATTGAACGGTTTAGTGAGATCTTCGGATCGGCACGCGGCTGGGAACCGGCTCGCCCGGCCTCGCTCGCGCGCCGAGAAGACGATCGAACTTGATCGTTTAGAGGAAGTAAAAGTCGTAACAAGGTTTCCGTAGGTGAACCTGCAGATGGATCATTA
>Hexactinellida_Aphrocallistes_beatrix_FM946127
AGTATAAATCTGGTTCTAGATGAAACTGCGAATGGCTCATTAAATCAGTTCTAGTTTCTTTGATGGTATTTGAACTACATGGATAACCGTAGTAACATAGAGCTAATACATGCTTGAATTCCTGACTGGGTGCTCTCGGGCATTCGGAATAGGATGTATTTATTAGATCCAAAACCAATGCGCTGCTTGCGTGGCTTCACGGTTGCGTGAGTGGCGGTTAGATTGGTGATTCATGCTAACTTTTCGGATCGCATGGCCTTGCGCTGGCGACGCTTCATACAAGTTTCTGCCCTATCAACTGTCGATGGTAGGGTATTGGCCTACCATGGTTGTAACGGGTGACGGAGAATTAGGGTTCGATTCCGGAGAGGGAGCCTGAGAAACGGCTACCACATCTATGGATGGCAGCAGGCGCGCAAATTACCCAATCCCGACCTGGGGAGGTAGTGACAATAAATAACAATGCGGTTCCTTCATTGGTTCTGCAATTGGAATGAGAACAATGTAAATACCTTAACGAGGAGCAATTGGAGGGCAAGTCTGGTGCCAGCAGCCGCGGTAATTCCAGCTCCAATAGCGTATATTAAAGTTGTTGCAGTTAAAAGCTCGTAGTTGGATTTCGGAACGGTCGGGTTGGTCTGCCCTTTAGTGGTTTGTACTAGCCTTGGTATGTACGGTTGGTCCTTGTGTCTAACCTGCTGCCCGTGTTGCACGTGTGTGTAGCATGTGATCGTTCTTCTCCCTCGGAGACGAGGTCTGTCCTTTACTGGATGGGCTTTGGATGCGAGGTGTTTACTTTGAAAAAATTAGAGTGTTCAAAGCAGGCCAGATCTCGCTTGAATACATTAGCATGGAATAATGGAATAGGACTCTGTGTCTATTTTGTTGGTTTGAAGGCAGAGAGTAATGATTAATAGGGACAGTTGGGGGCATTCGTATTTAATTGTCAGAGGTGAAATTCTTGGATTTCTGAAAGACGAACAACTGCGAAAGCATTTGCCAAGGATGTTTTCATTAATCAAGAACGAAAGTTAGGGGTTCGAAGACGATCAGATACCGTCGTAGTCCTAACCATAAACAATGCCGACTAGGGATCAGCGTACGTTCGTGTAATTGGACGTCGTTGGCACCTTACGAGAAATCAAGAGTGTTTGGGTTCTGGGGGGAGTATGGTCACAAGGCTGAAACTTAAAGGAATTGACGGAAGGGCACCACCAGGAGTGGAGCCTGCGGCTTAATTTGACTCAACACGGGAAACCTCACCAGGTCCGGACATAGTTAGGATTGACAGATTGAGAGCTCTTTCTTGATTCTATGGGTGGTGGTGCATGGCCGTTCTTAGTTGGTGGAGTGATTTGTCTGGTTATTCCGTTACGAACGAGACCTTAGCCTACTAACTAGTCGCGTCATCCACACGGCCGCTCAGTCTCTTGTCCTCGGGCAGGAGCTGGGTTGGTCGGATCGGCGTGTTTGACTTCTTAGAGGGACAGTTGGCTTGCCTAATCAAAGGAAGTTTGAGGCAATAACAGGTCTGTGATGCCCTTAGATGTTCTGGGCCGCACGCGCGCTACACTGATCAAGTCAACAAGTTGTTAACCTTCGCCGTAAGGCGCTGGGTAATCTTGTGAAACTTGATCGTGCTGGGGATAGATCCTTGCAATTTTTGATCTTGAACGAGGAATTCCTAGTAAGCGCAAGTCATCTAACTTGCGCTGATTACGTCCCTGCCCTTTGTACACACCGCCCGTCGCTACTACCGATTGAATGTTTTAGTGAGGTCTTCGGATCGACACTGCACGGCCAGYAATGGCTGTGCGGAGGTTGAGAAGTTGATCAAACGTGATCATTAGAGGAAG
>Homoscleromorpha_Oscarella_carmela_EU702422
AGTAGTCATATGCTTGTCTCAAAGATTAAGCCATGCATGTCTAAGTATAAGCGTTCTTATACGGCGAAACTGCGAATGGCTCATTAAATCAGTTATAGTTTATTTGATGGTCTCTTACCACTTGGATAACCGTGGTAATTCTAGAGCTAATACATGCGTCGATGCCCGACTTTTGCGGAAGGGTTGTATTTATTAGATTCAAAACCAATCGGGATCTTCGGCTCCCGTTTCGGACGATTCATAGTAACTGTGTGGAGCGCACGGTCTTTGTGCCGGCGCCGGATCATTCAAGTTTCTGCCCTATCAACTTTCGATGGTAGGGTATTGGCCTACCATGGTTGCAACGGGTGACGGAGAATTAGGGTTCGATTCCGGAGAGGGAGCCTGAGAAACGGCTACCACATCCAAGGAAGGCAGCAGGCGCGCAAATTACCCAATCCCGACACGGGGAGGTAGTGACAATAAATAACAATACGGGGCTTTTTCAAGTCTCGTAATTGGAATGAGTCCAATTTAAATCCGTTAACGAGGAACAATTGGAGGGCAAGTCTGGTGCCAGCAGCCGCGGTAATTCCAGCTCCAATAGCGTATATTAAAGTTGTTGCAGTTAAAAAGCTCGTAGTTGGATTTCAGGCCCGTTTGGCGGGTCCGCTTAACGGCGTGCACTTGCTCGGCGGGTCTTCTTCTCGAGGAGTTGGCGTGCTCTTAGTTGCGCGTGCCGACGACTCGGGACCTTTACTTTGAGTAAATTAGAGTGTTCAAAGCAGGCGTTTGGCTTGAATAGATTAGCATGGAATAACGGAAGAGGACCTTTCGGTCTTGTTTTGTTGGTTTTGGGGACCGAGGTAATGATTAATAGGGACAGTCGGGGGCATTCGTATTGAATTGTCAGAGGTGAAATTCTTGGATTTATGAAAGACGAACGCGTGCGAAAGCATTTGCCAAGGATGTTTTCATTAATCAGGAACGAAAGTTGGAGGCTCGAAGACGATTAGATACCGTCGTAGTTCCAACCATAAACGATGCCGCCTAGGGATCGGAGGACGTCATTGTTGGACTCCTTCGGCACCTTGTGAGAAATCAAAGGCTTTGGGTTCCGGGGGGAGTATGGTCGCAAGACTGAAACTTAAAGGAATTGACGGAAGGGCACCACCAGGAGTGGAGCCTGCGGCTTAATTTGACTCAACACGAGGAAACTCACCAGGTCCAGACATAGCGAGGATTGACAGATCGAGAGCTCTTTCTTGATTCTATGGGTGGTGGTGCATGGCCGTTCTTAGTTGGTGGAGTGATTTGTCTGCCTAATCGCGATAACGAACGAGACCTTAACCTGCTAACTAGTCACGCCATTTCTCTCGCGGAAATGACGGCCGACTTCTTAGAGGGACTATCGGCGTCTAGCCGATGGAAGTTTGAGGCAATAACAGGTCTGTGATGCCCTTAGATGTCCTGGGCCGCACGCGCGCTACACTGACAAAGTCAACGAGTTTCACAGTCCTGCTCCGAGAGGTGCGGGTAATCTTGCAAACTTTGTCGTGCTGGGGATAGACCCTTGTAATTCTTGGTCTCGAACGAGGAATTCCTAGTAAGCGCGAGTCATCAGCTCGCGTTGATTACGTCCCTGCCCTTTGTACACACCGCCCGTCGCTACTACCGATTGGCTGGTCGGATGAGAACATTGGAACGCGGCCGCTTTGGATCGCTCCGGAGCGCGCGGCGCGAAAGTTGTTCTAG
>Ichthyosporea_Amoebidium_parasiticum_Y19155
AACCTGGTTGATCCTGCCAGTAGTCATATGCTTGTCTCAAAGATTAAGCCATGCATGTCTAAGTATAAACAATTCTATACTGTGAAACTGCGAATGGCTCATTAAATCAGTTATAGTTTATTTGATAATACCTACTACTTGGATAACCGTAGTAATTCTAGAGCTAATACATGCGAAAAAACCCGACTTCTGGAAGGGTTGTATTTATTAGATACAGAACCAATGCGGGGCAACCCGGTTACTTGGTGATTCATAATAACTTCGCGAATCGAATGGCCTCGTGCCGTCGATGATTCATTCAAATTTCTGCCCTATCAACTTTCGATGGTAAGGTATTGGCTTACCATGGTTACAACGGGTGACGGAGAATTAGGGTTCGATTCCGGAGAGGGAGCCTGAGAAACGGCTACCACTTCCAAGGAAGGCAGCAGGCGCGCAAATTACCCAATCCTGACACAGGGAGGTAGTGACAAAAAATAACAATACAGGATCTCAAAAGGTCTTGTAATTGGAATGAGTACAATTTAAACCCCTTAACGAGGAACAATTGGAGGGCAAGTCTGGTGCCAGCAGCCGCGGTAATTCCAGCTCCAATAGCGTATATTAAAGTTGTTGCAGTTAAAAAGCTCGTAGTTGGATTTTGGGTTGTGTTTACTGGTCGGCCGCAAGGTTCGTACTGGTATGACACTTCCTTCTTCTCGAAGGCTGTGCGTGCTCTTAACTGAGTGTGTGCAGAGTTCGGGACTTTTACTGTGAGAAAATTAGAGTGTTCAAAGCAGGCTTATGCTTGAATATTGCAGCATGGAATAATGGAATAGGATCACGATCTTATTTTGTTGGTTTCTAAGGTCGAGATAATGATTAATAGGGATAGTTGGGGGCATTAATATTTAATTGTCAGAGGTGAAATTCTTGGATTTATGAAAGATTAACTTCTGCGAAAGCATTTGCCAAGGATGTTTTCGTTAATCAAGAACGAAAGTTAGGGGATCGAAGACGATCAGATACCGTCGTAGTCTTAACCATAAACTATGCCGACTAGGGATTGGTGGACGTTATTCATATGACTCCATCAGCACCTTATGAGAAATCAAAGTTTTTGGGTTCCGGGGGGAGTATGGTCGCAAGGCTGAAACTTAAAGGAATTGACGGAAGGGCACCACCAGGAGTGGAGCCTGCGGCTTAATTTGACTCAACACGGGAAAACTCACCAGGTCCGGACATAGGAAGGATTGACAGATTGAGAGCTCTTTCTTGATTCTATGGGTGGTGGTGCATGGCCGTTCTTAGTTGGTGGAGTGATTTGTCTGGTTAATTCCGTTAACGAACGAGACCTTAACCTACTAAATAGTTACGTGATTTTCGAATCACGGTCAACTTCTTAGAGGGACTATCGGTTTTTAACCGGTGGAAGTTTGAGGCAATAACAGGTCTGTGATGCCCTTAGATGTTCTGGGCCGCACGCGCGCTACACTGATGAGGTCAACGAGTATCTCCCTTCACCGGAAGGTGCGGGTAATCTTTTGAAACCTCATCGTGCTGGGGATAGATCATTGCAATTATTGATCTTCAACGAGGAATTCCTAGTAAGCGTGAGTCATCAGCTCGCGTTGATTACGTCCCTGCCCTTTGTACACACCGCCCGTCGCTACTACCGATTGAATGGTTTAGTGAGGTCTTCGGACTGGCGCAGCGTGTGGCAACACATACTGTGCCGGAAAGTTGAACAAACTTGATCATTTAGAGGAAGTAAAAGTCGTAACAAGGTTTCCGTAGGTGAACCTGCGGAAGGATCAT
>Ichtyosporea_Sphaeroforma_arctica_Y16260
GATTAAGCCATGCATGTCTAAGTATAAATATTTATATTGTGAAACTGCGAATGGCTCATTAAATCAGTTATAGTTTATTTGATAATATCTACTACTTGGATAACCGGGGTAATTCTAGAGCTAATACATGCGAAAAAGCCCGACTTCGGAAGGGCTGTATTTATTAGATACAAAACCAATGCGCTTCGGCGGTTTCTTGGTGATTCATAATAACTTTTCGGATCGCATGGCCTTGTGCCGGCGACGTTTCATTCAAATTTCTGCCCTATCAACTTTCGATGGTAAGGTATTGGCTTACCATGGTTACAACGGGTAACGGAGAATTAGGGTTCGATTCCGGAGAGGGAGCCTGAGAAACGGCTACCACTTCCAAGGAAGGCAGCAGGCGCGCAAATTACCCAATCCTGACACAGGGAGGTAGTGACAAAAAATAACAATACAGGACTTTTAAAAGCCTTGTAATTGGAATGAGTACAATTTAAACCCCTTAACGAGGAACAATTGGAGGGCAAGTCTGGTGCCAGCAGCCGCGGTAATTCCAGCTCCAATAGCGTATATTAAAAGTTGTTGCAGTTAAAAAGCTCGTAGTTGGATTTTGGAATGTGTGTAATGGTCTGCCGTGAGGTATGCACTGTTAGGCGGATTCTTCTTCTCAAAGACTGTGTGTGCTCTTAATTGAGTGTGGGCAGGGTTTGGGACTTTTACTGTGAGAAAATTAGAGTGTTTAAAGCAGGCGTTTGCTTGAATATTGCAGCATGGAATAATGGAATAGGATCACGATCTTATTTTGTTGGTTTCTAGGATCGAGATAATGATTAATAGGGATAGTTGGGGACATTAATATTTAATTGTCAGAGGTGAAATTCTTGGATTTATGAAAGATTAACTTCTGCGAAAGCATTTGTCAAGGATGTTTTCGTTAATCAAGAACGAAAGTTAGGGGATCGAAGACGATCAGATACCGTCGTAGTCTTAACCATAAACTATGCCGACTAGGGATTGGTGGCAGTTAATTATATGACTCCATCAGCACCTTATGAGAAATCAAAGTTTTTGGGTTCCGGGGGGAGTATGGTCGCAAGGCTGAAACTTAAAGGAATTGACGGAAGGGCACCACCAGGAGTGGAGCCTGCGGCTTAATTTGACTCAACACGGGAAAACTCACCAGGTCCGGACATAGTGAGGATTGACAGATTGAGAGCTCTTTCTTGATTCTATGGGTGGTGGTGCATGGCCGTTCTTAGTTGGTGGAGTGATTTGTCTGGTTAATTCCGTTAACGAACGAGACCTTAACCTACTAAATAGTAACGTAAATTCCGATTTACGGCATACTTCTTAGAGGGACTATCGGCTTAAACCGATGGAAGTTTGAGGCAATAACAGGTCTGTGATGCCCTTAGATGTTCTGGGCCGCACGCGCGCTACACTGATGAAGTCAACGAGTATTTTCCTACACCGGAAGGTGTGGGTAATCTTTTGAAACTTTATCGTGCTGGGGATAGATGATTGCAATTATTCATCTTCAACGAGGAATTCCTAGTAAGCGCATGTCATCAGCATGCGTTGATTACGTCCCTGCCCTTTGTACACACCGCCCGTCGCTACTACCGATTGAATGGCTTAGTGAGGCCTCAGGAGGGAAACTTTGATGGTGGCAACACCGACATTGATTCCCGAATTTGGACAAACTTGGTCATTTAGAGGAAGTAAAAGTCGTAACAAGGTTTC
>Kinorhyncha_Pycnophyes_kielensis_U67997
ACCTGGTTGATCCTGCCAGTAGTCTTATGCTTGTCTTAAAGATTAAGCCATGCATGTCTAAGTACACGCTCCGGCAAAGCAAAACCGCACAAGGCTCATTAAATCAGTTAGTATTCATTTGATCAATGCCTTGCATGGATAACTGTGGCAATTCTAGAGCTAATACATGGATCCCCGCACCGACCTCACGGGACGTGCGCATTTGTCAGACTAAAAACCAATCGGCTCTTCGGNGCCGTTCAGTGGTGAACCATGATAACCTCTACGCTGACCGCACGGTCTCGTACCGGYGGCCTATCTTTCGAATGTCTGCCTTATCAACTTTCGATGGTAGATTAAGTGCCTACCATGGTGATAACGGGTAACGGGGAATCAGGGTTTGATTCCGGAGAGGGAGCCTGAGAAACGGCTACCACATCCAAGGAAGGCAGCAGGCACGCAAATTACCCACTCCCGGCACGGGGAGGTAGTGACAAGAAATAACAATACAGGACTCTTTTGAGGCCCTGTAATTGGAATGAGTACACTTTAAATCCTTTAACGAGGATCTATTGGAGGACAAGTCTGGTGCCAGCACCCGCGGTAATTCCAGCTCCAATAGCGTATATTAATGCTGCTGCAGTTAAAAAGCTCGTAGTTGGATCTGGCGTACGGGCTTGCGGTCCGCCTTCAGCGTACTGCACGTCCCGACGTACCTCTCGGCTATCCCTAGTTGCTCTTGACTGAGTGACTAGGGTTACCGGAATGTTTACTTTGAAAAAATTAGAGTGTTCAAAGCAGGCGATCGCTGAATAGTGGTGCATGGAATAATGGAACAAGACCTCGGTTCTATTTTGTTGGTTTCCGGAACACGAGGTAATGATTAAGAGGGACTGCTGGGGTCATCCGTATTGCTGCGTTAGAGGTGAAATTCTTGGATCGCAGCAAGACGAACTACTGCGAAGGCATTTGACAAAAATGTTCTCTTTAGTCAAGAACGAAAGTCGGAGGTTCGAAGGCGATCAGATACCGCCCTAGTTCCGACCATAAACGATGCCGACTGACAATCCGCAGGAGTTATTACAATGACTCTGCGGGCAGCTTCCCGGGAAACCTTAAGTTTATGGGTTCCGGGGGGAGTATGGTTGCAAAGCTGAAACTTAAAGGAATTGACGGAAGGGCACCACCAGGAGTGGAGCCTGCGGCTTAATTTGACTCAACACGGGAAAACTCACCTGGTCAGGACACCGTAAGGATTGACAGATTGAGAGCTCTTTCTTGATTCGGTGGTTGGTGGTGCATGGCCGTTCTTAGTTGGTGGAGTGATTTGTCTGGTTAATTCCGATAACGAACGAGACTCTGGCCTACTAAATAGTTCGTCGATCACGCGTTGTCGGCGCCAACTTCTTAGGGGAACAAGCAGCGTTTAGCGATGCGAAATAGAGCAATAACAGGTCTGTGATGCCCTTAGATGTCCAGGGCCGCACGCGCGCTACACTGAAGGAGGCAACGTGTGCTTACCCTGTACCGGAAGAATGGGTAACCCCATGAATCCTTTTCGTGCTAGGGATTGGGAATTGCAATTATTTCCCATGAACGAGGAATTCCCAGTAAGCGCGAGTCACAAGCTCGTGTTGATTACGTCCCTGYCCTTTGTACACACCGCCCGTCGCTACTACAGATTGAATGATTTAGTGAGGTCTTTGGACTGGCTCCTGCGAGGCTGGAAACAGTCGCGCCGGTGTGCTGGGAAGTTGACCAAACTTGATTATTTAGATGAAGTAAAAGTCGTAACAAGGTTTCCGTAGGTGAACCTGCAGAAGGATC
>Micrognathozoa_Limnognathia_maerski_AJ487046
ATGCATGTCTCAGTACAGACTCTCGAAAAGTGAAACCGCGAATGGCTCATTAAATCAGTTATGGTTCCTTAGATCATTCTCTTCCTCCATGGATAACTGTGGTAATTCTAGAGCTAATACATGCAACAAGCTCGTATCTTGCCAGATACGAGCGCTTTTATTAGACCAAAACCAATGCGTGCGGTTTCGGCCGTGCGCTCCTGGTGGTGACTCTGGATAACTTTGTGCAGATCGCATGGCCTCGAGCCGGCGACGTATCTTTCAAATGTCTGCCCTATCAACTTTCGATGGTAGGTGACGTGCCTACCATGGTTGTAACGGGTAACGGAGAATCAGGGTTCGATTCCGGAGAGGGAGCATGAGAAATGGCTACCACATCCAAGGAAGGCAGCAGGCGCGCAAATTACCCACTCCCGGCACGGGGAGGTAGTGACGAAAAATAACAATGCCGGACTCTATTGAGGCCCGGTAATTGGAATGAGAACACTTTAAATCGTTTAGCGAGTAACGATTGGAGGGCAAGTCTGGTGCCAGCAGCCGCGGTAATTCCAGCTCCAATAGCGTATATTAAAGTTGTTGCAGTTAAAAAGCTCGTAGTTGGATATGGGGCTTTCGGCTGGTGGTCCGCTCTTTGGGCGGTTACTGCCTGTCCGAGTCCACTTTGTCGGTTTCGCTGAGGATGCCCTTAAGTGGGTGTCCCCAGTAGCCGGCACGTTTACTTTGAAAAAATTAGAGTGCTTGAAGCAGGCGCTTGCCTGAATAATGCTGCATGGAATAATGGAATAGGATCTCGGTTCTATTTTGTTGGTTTTCGGTTCCGAGGTAATGATTAAGAGGGACAGACGGGGGCATTCGTACTGCGGCGCTAGAGGTGAAATTCTTGGACCGCCGCAAGACGAACGAGTGCGAAAGCATTTGCCAAGAATGTTTTCATTAATCAAGAACGAAAGTGTGAGGAGCCAAGGGGATTAGAGACCCCCGCAGTTCACACTATAAACGATGCCAACTAGCGATCGGCCGCAGTTCGTTAAATGACTCGGTCGGCAGCTTCCGGGAAACCGCAAGTTTTTGGGTTCCGGGGGAAGTATGGTTGCAAAGCTGAAACTTAAAGGAATTGACGGAAGGGCACCACCAGGAGTGGAGCCTGCGGCTTAATTTGACTCAACACGGGAAAGCTCACCCGGCCCGGACACCGTAAGGATTGACAGATTGAGAGCTCTTTCTTGATTCGGTGGATGGTGGTGCATGGCCGTTCTTAGTTGGTGGAGCGATTTGTCTGGTTAATTCCGATAACGAACGAGACTCTAGCCTACTAACTAGCTGCCGGATCCTCATTGTAGTCCGGCACTTGCTTCTTAGAGGGACAAGGGGCGATTAGCCTCACGAAATTGAGCAATAACAGGTCTGTGATGCCCTTAGATGTTCGGGGCCGCACGCGCGCTACACTGAAAGACTCAGCGTGTCCTTTTCCTGCTCCGACAGGAGCGGGTAACCCGTTGAAACTCTTTCGTGCTTGGGATCGGGGCTTGTAACTATTCCCCGTGAACGAGGAATTCCCAGTAAGCGCGAGTCATAAGCTCGCGTTGATTACGTCCCTGCCCTTTGTACACACCGCCCGTCGCTACTACCGATTGAATGGTTTAGTGAGACCTTCGGATTGGGGCCAGAGTGGCTGCAAGGTCGCCCTGGATTCTGAAAAGTTGGTCAAACTTGATCATTTAGAGGAAGTAAAAGTC
>Mollusca_Lima_lima_AF120533
[truncated: 63,174 more chars]
